# Supplementary material for: Establishing mRNA and microRNA interactions driving disease heterogeneity in amyotrophic lateral sclerosis patient survival
Source: Brain Commun. 2023 Dec 7;6(1):fcad331. doi: 10.1093/braincomms/fcad331 (PMC10754318; doi:10.1093/braincomms/fcad331)
Supplement: fcad331_Supplementary_Data [file fcad331_supplementary_data.zip]

Archive with 3 entries (3 files):
- Supplementary Table 6.xlsx
- Supplementary_material.pdf
- Supplementary Table 2.xlsx
