# Supplementary material for: Establishing mRNA and microRNA interactions driving disease heterogeneity in amyotrophic lateral sclerosis patient survival
Source: Brain Commun. 2023 Dec 7;6(1):fcad331. doi: 10.1093/braincomms/fcad331 (PMC10754318; doi:10.1093/braincomms/fcad331)
Supplement: fcad331_Supplementary_Data [file fcad331_supplementary_data.zip › Supplementary Table 6.xlsx]

## Sheet: Supplementary Table 6
Supplementary Table 6 – OASIS generated differentially expressed small RNA. miRNA (FC +1.2/-1.2 p0.05) long vs short disease duration (highlighted in yellow)
mature	structure	chromosome	start	stop	strand	sequence	log2FoldChange	padj	baseMean	baseMean_control	baseMean_treatment_files_1	lfcSE	stat	pvalue	R1S1-25_ATCACG_L005	R1S1_ATCACG_L001	R1S2-25_CGATGT_L005	R1S2_CGATGT_L001	R1S3-25_TTAGGC_L005	R1S3_TTAGGC_L001	R1S4-25_TGACCA_L005	R1S4_TGACCA_L001	R1S5-25_ACAGTG_L005	R1S5_ACAGTG_L001	R1S6-25_GCCAAT_L005	R1S6_GCCAAT_L001	R2S1-25_ATCACG_L006	R2S1_ATCACG_L002	R2S2-25_CGATGT_L006	R2S2_CGATGT_L002	R2S3-25_TTAGGC_L006	R2S3_TTAGGC_L002	R2S4-25_TGACCA_L006	R2S4_TGACCA_L002	R2S5-25_ACAGTG_L006	R2S5_ACAGTG_L002	R2S6-25_GCCAAT_L006	R2S6_GCCAAT_L002	R3S1-25_ATCACG_L007	R3S1_ATCACG_L003	R3S3-25_TTAGGC_L007	R3S3_TTAGGC_L003	R3S4-25_TGACCA_L007	R3S4_TGACCA_L003	R3S5-25_ACAGTG_L007	R3S5_ACAGTG_L003	R3S6-25_GCCAAT_L007	R3S6_GCCAAT_L003	R4S1-25_ATCACG_L008
hsa_piR_020492	piRNA	chr1	15883591	15883616	+	GGGGCGGCGGCGGCGGUGGCGGUGGC	1.46998	1.2524e-08	53.2412	24.9539	89.8484	0.217081	6.77155	1.27406e-11	30.9647	17.0935	28.4964	15.8413	116.622	87.2861	25.0331	26.3563	18.9678	20.0509	12.9334	15.0259	7.68245	12.6758	18.4283	11.8908	66.3457	29.7871	13.9544	9.91287	14.1739	28.5297	16.5366	13.1003	23.6119	15.4655	44.2418	36.7863	36.4285	30.25	14.5705	14.6573	53.1499	34.1796	14.0221
hsa_piR_020786	piRNA	chr1	39097975	39098001	-	GUGGUGGCGGCGGCGGCGGAGGCGGAC	1.3473	2.04708e-07	18.0283	8.98177	29.7357	0.215647	6.24772	4.16497e-10	12.813	8.70801	7.12411	6.33652	21.0567	15.0294	10.8839	11.6379	20.8645	14.0898	7.05456	4.03135	3.84122	9.21877	12.2855	5.94541	19.5135	11.3475	6.97722	3.30429	0	9.04601	11.0244	12.2269	12.6492	8.41107	9.6779	6.49169	14.5714	4.93878	8.32601	5.0982	14.882	11.0134	7.01103
hsa-miR-6089	miRNA	chrY	2609229	2609252	+	GGAGGCCGGGGUGGGGCGGGGCGG	1.45564	1.18026e-06	60.6791	25.5468	106.144	0.246656	5.9015	3.60202e-09	33.1002	22.5763	9.97375	8.59956	234.864	121.391	8.70715	9.24183	72.0775	49.3143	9.40608	10.6281	11.5237	10.9473	21.4997	7.43177	11.7081	8.5106	6.97722	6.60858	51.9708	64.0179	11.0244	7.86016	27.8283	12.2096	16.5907	5.95072	23.6785	18.5204	18.7335	7.01002	21.26	11.3932	27.4068
p-hsa-miR-317	novelmirna	chr17	75183156	75183173	+	CCGCCGCGGGGGCGCGCC	1.17665	2.36181e-06	55.1414	31.9015	85.2166	0.205082	5.73746	9.61062e-09	54.4552	38.3797	78.3652	28.5143	110.143	78.0373	45.7125	31.4907	39.8323	22.7605	45.8546	28.5859	15.3649	12.0996	12.2855	16.8453	46.8323	34.7516	45.3519	18.7243	113.391	50.101	33.0732	13.9736	18.5522	16.2795	31.7988	24.3438	12.75	15.4337	24.978	14.02	44.6459	36.4583	12.11
hsa-miR-4492	miRNA	chr11	118910765	118910781	+	GGGGCUGGGCGCGCGCC	1.23997	5.77929e-06	6.73439	3.50513	10.9134	0.223619	5.545	2.93962e-08	5.33874	5.1603	2.84964	2.26304	11.3382	14.4513	4.35358	2.05374	9.48388	4.33533	4.70304	2.19892	3.84122	1.15235	0	1.48635	3.90269	2.12765	0	2.20286	0	2.78339	5.5122	3.4934	0	2.1706	8.29534	7.03267	3.64285	6.79082	0	1.27455	2.126	5.31683	3.8242
hsa-miR-6087	miRNA	chrX	109054544	109054561	+	UGAGGCGGGGGGGCGAGC	1.00655	2.484e-05	33.8142	21.6541	49.5507	0.191703	5.25058	1.51617e-07	45.9132	29.3492	17.0979	10.41	90.7059	45.6662	32.6518	22.5911	39.8323	33.5988	22.3394	9.52865	0	8.06642	24.5711	19.3226	7.80538	9.21982	13.9544	15.9707	28.3477	32.009	33.0732	24.4538	17.7089	10.853	23.5035	20.557	10.9286	16.6684	12.489	10.1964	39.3309	14.4314	8.28576
hsa_piR_015249	piRNA	Multiple	Multiple	Multiple	Multiple	UGUAGUCGUGGCCGAGUGGUUAAGGC	0.987845	0.000140343	577.058	371.309	843.32	0.201941	4.89176	9.99389e-07	296.834	275.754	270.716	240.788	144.158	150.872	331.96	287.181	551.962	487.724	256.316	278.163	591.549	564.073	236.496	224.439	620.528	648.933	167.453	143.186	1006.34	1013.15	259.073	303.926	347.433	327.76	243.33	208.275	267.75	262.373	480.827	419.964	213.663	197.103	289.364
hsa_piR_014658	piRNA	Multiple	Multiple	Multiple	Multiple	UGGUCUUUGAUGAUGGUGAUGUACAGA	-0.758328	0.00015821	24.4344	29.9484	17.2985	0.156625	-4.84166	1.28757e-06	22.4227	21.9313	18.5227	10.41	27.5357	22.5441	27.2099	17.4568	13.2774	9.21257	15.2849	13.9265	34.571	31.6895	24.5711	17.3408	42.9296	27.6595	27.9089	31.3908	9.44924	27.138	27.561	29.6939	42.1642	38.7994	38.7116	34.6224	43.7142	44.449	49.956	40.7856	36.1419	30.3819	62.4619
hsa-miR-4532	miRNA	chr20	57895399	57895415	+	CCCCGGGGAGCCCGGCG	0.847455	0.000227355	367.445	259.198	507.53	0.178587	4.74534	2.08158e-06	374.78	303.168	461.642	405.085	369.303	237.58	624.738	464.145	155.536	109.467	373.892	262.038	245.838	173.428	273.353	254.662	370.756	342.552	122.101	146.49	335.448	376.453	132.293	117.029	227.686	180.974	627.681	511.762	129.321	135.816	176.928	117.896	435.829	363.823	138.946
hsa_piR_019914	piRNA	Multiple	Multiple	Multiple	Multiple	GCCCGGCUAGCUCAGUCGGUAGAGCAUGAGAC	-1.24722	0.000386025	6.89284	35.7563	1.92436	0.270242	-4.61521	3.92701e-06	3.20325	3.54771	0	0.905217	71.2689	51.4468	1.08839	0.68458	0	1.08383	3.52728	1.83243	7.68245	17.2852	0	12.3863	3.90269	8.5106	3.48861	11.0143	4.72462	5.56678	0	17.467	517.776	586.876	100.927	106.031	0	0.617348	10.4075	7.01002	0	0.379774	1.27473
hsa-miR-3195	miRNA	chr20	62064812	62064828	+	CGCGCCGGGCCCGGGUU	1.04659	0.000723896	79.1149	46.3591	121.505	0.23453	4.46251	8.10056e-06	27.7615	20.9637	15.673	18.1043	38.874	25.4344	30.475	27.0409	157.432	98.6287	49.3819	43.9784	92.1894	74.3263	12.2855	8.91812	23.4161	33.3332	17.4431	15.42	193.709	148.911	11.0244	6.98681	36.2612	31.2024	24.886	13.5244	76.4999	36.4235	16.652	23.5792	31.8899	26.2044	184.199
p-hsa-miR-338	novelmirna	chr17	81346226	81346245	-	GGGCGGGCGCGCGGGUCGGG	1.09119	0.000789091	44.5058	24.1685	70.8246	0.246583	4.42525	9.63285e-06	43.7777	29.9943	8.54893	9.95738	225.145	161.855	26.1215	15.403	34.142	24.3862	35.2728	13.56	11.5237	15.5567	18.4283	13.3772	7.80538	13.4751	6.97722	11.565	51.9708	30.6173	0	8.73351	19.3955	14.6515	4.14767	3.24585	23.6785	16.6684	10.4075	10.8337	37.2049	23.9257	17.8463
hsa-miR-3141	miRNA	chr5	154596045	154596063	-	GAGGGCGGGUGGAGGAGGA	0.935676	0.0031688	19.8901	21.8733	69.237	0.228397	4.09671	4.19068e-05	57.6584	42.895	9.97375	8.59956	247.821	210.412	11.9723	8.55725	22.7613	17.3413	7.05456	4.39784	3.84122	4.60938	3.07138	9.90902	0	9.92903	6.97722	9.91287	4.72462	20.8754	5.5122	8.73351	5.0597	5.15517	13.8256	10.2785	14.5714	10.4949	12.489	8.92185	19.134	17.4696	8.28576
SNORD58B	snoRNA	chr18	49491664	49491729	-	CUGCGAUGAUGGCAUUUCUUAGGACACCUUUGGAUUAAUAAUGAAAACAACUACUCUCUGAGCAGC	0.312878	0.00431228	174.892	158.032	196.711	0.0783187	3.99493	6.47132e-05	159.095	169.645	180.952	196.432	168.454	154.918	176.32	184.152	136.568	169.078	162.255	149.526	103.713	135.977	202.711	191.74	148.302	154.609	167.453	151.997	127.565	140.561	159.854	158.076	140.828	162.795	168.672	185.013	176.678	174.709	120.727	133.19	132.875	165.961	157.43
hsa-miR-3960	miRNA	chr9	127785879	127785898	+	GGCGGCGGCGGAGGCGGGGG	1.0551	0.00431228	8.8755	4.31982	14.7711	0.264371	3.99097	6.58028e-05	1.06775	2.58015	2.84964	4.52608	40.4937	26.5905	8.70715	6.50351	1.89678	2.16766	1.17576	1.46595	0	3.45704	0	0	0	0.709217	0	3.30429	0	1.39169	5.5122	4.36675	3.37313	2.98457	5.53023	4.32779	1.82143	5.55613	2.0815	1.91182	15.945	18.6089	1.9121
RNU6-1069P	snRNA	chr12	31802958	31803090	-	GUGCUGGGAUUACAGGUGUGAGCCACCGCGCCCGGCCUAGCAUAUAUAUUAAAAUUGGAUGUUACGAAGAAGAUUAGCAUGCCUCCUGUGAAAGGAUGACAUGCUGACGUGGAAAUUCGU	0.512128	0.00683653	65.7719	54.1564	80.8036	0.133028	3.84977	0.000118231	61.9294	45.4752	55.568	42.9978	127.96	108.096	63.1269	51.0012	41.7291	53.6497	51.7334	51.6746	26.8886	27.6563	49.1421	41.1224	58.5404	56.7373	41.8633	59.4772	61.42	50.101	38.5854	61.1345	34.5746	43.412	92.6313	83.851	67.3928	63.5868	60.3636	50.3447	60.5909	78.6132	40.1541
hsa_piR_017243	piRNA	Multiple	Multiple	Multiple	Multiple	CUGGGCUGUGGGACUUGGUCAGUGGA	-0.780856	0.0100565	5.30802	6.63022	3.59694	0.208795	-3.73983	0.000184148	3.20325	2.25763	2.84964	1.35783	1.61975	3.46832	4.35358	6.50351	0	0.541916	4.70304	2.19892	3.84122	10.9473	6.14276	4.45906	0	4.96452	10.4658	10.4636	9.44924	9.74186	11.0244	7.86016	4.21642	4.06987	2.76511	7.57364	7.2857	6.17348	10.4075	12.7455	10.63	11.3932	9.5605
hsa-miR-4508	miRNA	chr15	23562107	23562123	-	GCGGGGCUGGGCGCGCG	0.802438	0.0106238	5.87741	3.97539	8.33884	0.216663	3.70362	0.000212544	6.40649	5.80534	1.42482	2.26304	8.09874	8.67081	5.44197	3.08061	1.89678	1.08383	5.8788	2.19892	0	6.91408	3.07138	1.9818	0	4.2553	0	1.10143	4.72462	4.87093	0	1.7467	4.21642	5.15517	9.6779	8.11461	3.64285	4.93878	4.163	0.637275	8.50398	6.07638	9.5605
hsa_piR_015254	piRNA	Multiple	Multiple	Multiple	Multiple	UGUAGUGCGCUAUGCCGAUCGGGUGUCC	0.700993	0.0106238	206.193	154.42	273.194	0.189491	3.69935	0.000216151	547.755	550.862	138.208	97.7634	202.469	219.66	80.5412	88.3108	210.542	232.482	185.77	165.285	80.6657	72.5978	73.7132	125.349	105.373	116.312	104.658	117.302	141.739	173.962	110.244	116.156	100.351	115.042	63.5976	75.1954	100.178	98.1583	112.401	117.896	155.198	156.087	156.155
hsa-miR-3196	miRNA	chr20	63238788	63238805	+	CGGGGCGGCAGGGGCCUC	0.806013	0.0111413	23.5447	15.8203	33.5409	0.219334	3.67482	0.000238014	46.981	38.3797	21.3723	13.1256	77.7479	36.9954	20.6795	16.7722	17.071	9.75449	15.2849	16.1254	19.2061	12.6758	3.07138	8.42267	11.7081	4.96452	0	13.7679	9.44924	26.4422	0	9.60686	11.806	14.6515	12.443	7.03267	10.9286	9.87756	16.652	8.92185	26.5749	20.5078	16.5715
hsa_piR_010894	piRNA	chr8	68660258	68660288	-	UGCCCCCAUGUCUAACAACAUGGCUUUCUCA	0.722551	0.0128008	1065.6	786.406	1426.9	0.199202	3.62722	0.000286487	966.313	1062.05	270.716	319.542	505.361	460.709	575.76	627.075	1213.94	1277.3	891.226	934.174	241.997	264.463	746.346	785.29	1311.3	1253.9	1060.54	1198.91	779.562	833.625	904.001	923.132	1324.8	1436.66	235.035	220.177	1178.46	1263.09	239.373	254.273	369.923	418.131	1905.73
hsa-miR-7704	miRNA	chr2	176188843	176188861	+	CGGGGUCGGCGGCGACGUG	0.422776	0.0139073	933.063	805.721	1097.86	0.117628	3.59419	0.000325399	757.034	773.723	954.63	586.128	960.511	929.51	1241.86	1187.75	999.601	973.281	1014.68	891.662	841.228	803.185	866.13	704.532	686.874	709.217	774.471	758.335	718.142	805.095	1041.81	888.198	721.007	694.863	753.493	688.119	852.427	801.934	670.244	661.491	1024.73	846.896	574.267
hsa-miR-4497	miRNA	chr12	109833350	109833366	+	CUCCGGGACGGCUGGGC	0.638084	0.0178395	72.3701	55.9822	93.5779	0.1814	3.51755	0.000435552	59.7939	66.1164	54.1432	47.0713	272.118	230.065	53.3313	40.3902	53.1097	63.9461	47.0304	43.9784	34.571	20.1661	49.1421	46.5724	42.9296	43.9714	55.8178	52.8687	85.0431	55.6678	55.122	54.1477	19.3955	21.706	49.772	45.9828	56.4642	48.7705	33.304	28.6774	93.5438	90.7659	21.6705
hsa-miR-4488	miRNA	chr11	61508599	61508616	+	AGGGGGCGGGCUCCGGCG	0.843772	0.018247	31.7036	20.4507	46.2661	0.24103	3.50069	0.000464063	50.1842	36.1221	12.8234	12.673	168.454	142.201	23.9447	16.7722	22.7613	16.7994	17.6364	11.3611	3.84122	5.18556	18.4283	15.8544	3.90269	4.2553	10.4658	12.6664	18.8985	13.9169	5.5122	9.60686	16.0224	9.22504	16.5907	14.6063	18.2143	9.87756	20.815	8.92185	22.323	12.9123	3.8242
hsa-let-7g-3p	miRNA	chr3	52268280	52268300	-	CUGUACAGGCCACUGCCUUGC	0.524949	0.0197286	5.57291	4.58607	6.85001	0.151313	3.4693	0.000521815	6.40649	3.54771	5.69929	3.62087	3.2395	4.62443	5.44197	4.10748	5.69033	5.96108	7.05456	4.39784	0	5.18556	3.07138	3.46816	11.7081	7.09217	3.48861	4.95644	9.44924	9.04601	0	3.4934	2.52985	5.69782	1.38256	4.86877	0	5.55613	2.0815	8.92185	3.18899	5.69661	1.9121
hsa-miR-150-5p	miRNA	chr19	49500832	49500853	-	UCUCCCAACCCUUGUACCAGUG	0.615852	0.0236277	167.09	131.087	213.682	0.181111	3.40042	0.000672832	305.376	268.336	101.162	105.458	183.032	139.889	81.6296	83.1765	89.1485	80.7455	67.0183	70.3654	280.409	286.358	55.2849	67.3814	140.497	124.822	97.6811	120.607	122.84	89.0684	148.829	126.636	134.082	129.965	66.3627	73.0315	65.5713	59.8827	106.157	86.0321	170.08	148.492	138.946
hsa_piR_008488	piRNA	Multiple	Multiple	Multiple	Multiple	UGAUCAGUAGUGGGAUCGCGCCUGUGAAU	0.544446	0.0236277	43.0357	34.9885	53.4498	0.160115	3.40034	0.000673018	66.2004	56.1183	41.3198	38.0191	80.9874	94.2228	33.7402	35.2559	26.5549	41.1856	29.394	26.0205	26.8886	26.504	21.4997	29.7271	66.3457	34.7516	41.8633	27.5358	9.44924	31.3131	38.5854	28.8206	27.8283	21.706	33.1814	31.9175	20.0357	27.7806	22.8965	35.6874	26.5749	31.5212	28.0441
hsa-miR-210-5p	miRNA	chr11	568150	568171	-	AGCCCCUGCCCACCGCACACUG	0.353647	0.0241518	105.418	93.5295	120.802	0.104484	3.38472	0.000712515	128.13	130.298	112.561	121.752	100.424	83.2397	54.4197	66.7465	108.116	106.216	63.4911	67.067	122.919	142.315	89.0701	83.7312	27.3188	55.3189	94.1925	78.2016	70.8693	68.8889	154.342	130.129	105.41	103.103	84.336	75.7364	85.607	76.5511	95.7491	92.4048	63.7799	66.0806	87.3192
hsa-miR-941	miRNA	chr20	63919914	63919936	+	CACCCGGCUGUGUGCACAUGUGC	-0.366809	0.027128	476.593	530.755	406.502	0.109774	-3.34149	0.000833309	618.227	586.662	746.607	763.098	272.118	268.795	535.49	490.844	402.117	380.425	634.911	591.876	910.37	935.705	629.633	577.696	398.074	365.956	638.416	647.09	722.867	713.939	424.439	548.464	538.858	513.889	212.914	246.143	453.535	477.827	382.996	367.707	302.954	297.363	734.246
hsa_piR_011094	piRNA	Multiple	Multiple	Multiple	Multiple	UGCCUCCCGGAUUCAAGUGAUUCUCCUGCCU	-0.404233	0.027128	88.893	100.694	73.6215	0.121239	-3.33418	0.000855512	44.8455	71.5992	49.8688	70.1543	161.975	161.855	80.5412	84.5456	53.1097	46.6048	90.5335	104.815	88.3482	58.7696	52.2135	59.4541	109.275	116.312	97.6811	101.882	51.9708	80.7183	115.756	96.9419	82.6418	95.5063	143.786	123.342	116.571	112.357	179.009	167.603	146.694	137.478	110.264
SNORD45A	snoRNA	chr1	75787889	75787972	+	GGUCAAUGAUGUGUUGGCAUGUAUUAUCUGAAUCUAUUGCUGAUGUGUAAUAACACUUUAGCUCUAGAAUUACUCUGAGACCUU	0.454863	0.0279565	316.562	269.482	377.488	0.137133	3.31694	0.000910079	350.222	361.544	190.926	177.422	221.906	253.766	166.524	177.648	292.104	256.868	255.14	230.886	96.0306	132.52	780.131	826.413	199.037	290.07	348.861	394.863	292.926	318.002	214.976	251.525	238.649	242.564	170.054	157.424	366.107	296.944	174.846	156.132	414.569	473.958	204.595
p-hsa-miR-106	novelmirna	chrX	43277869	43277886	+	GGCGGGCGGCGGAGGGGC	0.802871	0.0301461	17.7009	11.747	25.4059	0.244244	3.28716	0.00101202	25.626	14.5133	9.97375	4.07348	30.7752	28.9027	7.61876	2.73832	49.3162	43.3533	16.4606	12.827	7.68245	9.79494	12.2855	8.91812	0	0	3.48861	4.40572	9.44924	8.35017	0	4.36675	10.9627	12.4809	9.6779	5.40974	21.8571	16.6684	4.163	9.55912	5.31499	3.03819	26.7694
hsa_piR_004735	piRNA	Multiple	Multiple	Multiple	Multiple	UCCUGGGUUCAGGUGAUUCUCCUGCCUCAGU	-0.387374	0.0314277	88.41	99.2617	74.3666	0.119022	-3.25466	0.00113529	66.2004	61.6011	71.2411	64.2704	115.002	125.438	102.309	84.2033	43.6259	37.3922	96.4123	80.627	53.7771	73.7501	64.499	75.804	74.1511	122.694	115.124	113.447	89.7677	93.2435	99.2196	98.6886	90.2313	86.01	106.457	130.375	132.964	117.913	168.602	168.241	124.371	160.265	124.286
RNU1-65P	snRNA	chr10	84003332	84003479	+	AUACUUACCUACUGGGGGAAAUACCAUGAUCAUGAAGGUGGCUUUCCCAGGGUGAGGCUCAUCCAUUGCACGCUGGAUGUGUUGACGUCUGCAGGAAACCUGACUGCAUAAUUUGUGGUA	0.713742	0.0314277	154.689	112.235	209.629	0.219631	3.24973	0.00115514	223.16	229.956	59.8425	64.723	505.361	467.645	43.5358	46.2091	43.6259	48.2305	89.3578	74.7632	53.7771	40.9083	119.784	131.295	62.4431	82.2691	101.17	94.723	103.942	90.4601	66.1464	57.6411	48.0671	46.1252	87.1011	84.933	65.5713	79.0205	87.4231	71.3748	119.056	133.68	65.6487
hsa_piR_009689	piRNA	Multiple	Multiple	Multiple	Multiple	UGAUUUGGAGCUGUAUGAUGGAAUGACUGG	-0.659427	0.0314277	8.2217	10.0031	5.91635	0.203577	-3.2392	0.00119864	0	3.54771	2.84964	4.52608	3.2395	5.20248	7.61876	6.8458	3.79355	0.541916	4.70304	4.76432	15.3649	8.06642	6.14276	2.97271	11.7081	4.96452	17.4431	5.50715	9.44924	9.04601	5.5122	9.60686	10.1194	13.0236	13.8256	12.4424	18.2143	20.9898	18.7335	21.6673	31.8899	34.1796	3.8242
RNU6-409P	snRNA	chr22	50691260	50691363	-	GUGCUUGCUUCUGCAGCACAUAUACUAAAAUUAGAAUGAUUCAGAGAUUAGCAUGUCCCCUGCACAAGGAUGACAUGCAAAUUAAUGAAGCAUUCCAUAUUUAA	-0.516501	0.0314277	16.9437	19.762	13.2964	0.159606	-3.2361	0.00121175	8.54199	12.2557	11.3986	14.0309	16.1975	22.5441	10.8839	19.8528	3.79355	4.87724	21.1637	20.5232	26.8886	17.2852	24.5711	13.3772	7.80538	18.4396	27.9089	18.7243	14.1739	16.0045	22.0488	32.314	14.3358	14.1089	26.2686	27.5897	30.9642	20.3725	29.141	31.2265	31.8899	34.5594	18.4836
hsa_piR_020829	piRNA	chr5	180548063	180548094	-	GUUUCCGUAGUGUAGUGGUCAUCACGUUCGCC	0.532215	0.0314277	248.682	203.471	307.19	0.164642	3.23257	0.00122683	274.411	300.588	149.606	137.14	106.903	100.581	153.464	119.117	127.084	127.35	183.419	163.086	460.947	742.687	138.212	315.602	187.329	417.019	181.408	359.617	198.434	316.61	44.0976	158.076	254.672	274.309	183.88	162.292	123.857	101.862	126.972	140.2	165.828	158.366	275.98
hsa-miR-3182	miRNA	chr16	83508349	83508365	+	GCUUCUGUAGUGUAGUC	0.492168	0.0314277	51.4505	42.9802	62.412	0.152472	3.22793	0.00124688	66.2004	69.9866	35.6205	33.9456	58.3109	44.5101	25.0331	21.9066	24.6581	28.1796	45.8546	44.3449	65.3008	105.44	46.0707	43.5997	42.9296	74.4678	24.4203	46.8108	80.3185	56.3636	16.5366	23.5805	53.1268	55.3503	30.4163	31.9175	40.0714	43.2143	37.467	21.6673	31.8899	33.0403	69.4729
hsa_piR_014238	piRNA	chr12	50191091	50191120	+	UGGGUCAGUCCACAUGAUUGCAGGAUUUCC	-0.550785	0.0332427	6.68336	7.89007	5.12173	0.171875	-3.20456	0.0013527	9.60974	4.83778	9.97375	7.69434	9.71849	6.93665	7.61876	4.79206	11.3807	2.70958	7.05456	5.13081	7.68245	1.72852	3.07138	5.44996	3.90269	5.67373	17.4431	9.36216	9.44924	2.78339	27.561	4.36675	5.0597	3.79855	9.6779	9.19656	20.0357	8.02552	10.4075	2.5491	8.50398	4.17751	9.5605
hsa_piR_009051	piRNA	chr11	10487350	10487380	-	CAGAGUGUAGCUUAACACAAAGCACCCAACU	0.475786	0.0367056	357.694	300.768	431.362	0.150149	3.16875	0.00153095	175.111	178.03	190.926	214.989	272.118	307.525	284.071	345.371	504.543	503.44	237.504	283.294	138.284	148.076	196.568	185.299	413.685	482.267	202.339	219.185	316.549	319.394	319.708	398.248	227.686	260.472	269.599	338.65	245.893	310.526	199.824	223.046	195.592	234.7	481.849
hsa_piR_004983	piRNA	Multiple	Multiple	Multiple	Multiple	UCGCAUUCAUUGGGAGAAUGAGCAGG	-0.65988	0.0451483	5.47757	6.77356	3.80041	0.212799	-3.10095	0.00192902	1.06775	2.58015	5.69929	0.452608	0	2.89027	1.08839	6.8458	1.89678	2.16766	10.5818	8.42919	3.84122	4.03321	12.2855	5.44996	7.80538	3.54608	10.4658	3.30429	4.72462	6.26262	0	2.62005	10.9627	12.7523	13.8256	14.6063	9.10713	7.40817	10.4075	10.1964	21.26	20.8876	9.5605
SCARNA18	snoRNA	chr22	20061499	20061581	+	CAGCCAAUGAUGACGUGGCCACCGCACAAUCUGGGUUCUGGGAACCAUGUGAUGGAAUGUGUUCUGGGAAUAGACUGCAGCCA	0.523932	0.0467501	7.53688	6.24212	9.21246	0.169908	3.08362	0.00204502	4.271	9.67557	2.84964	4.07348	3.2395	12.7172	4.35358	7.53038	3.79355	8.12874	11.7576	5.4973	0	2.30469	6.14276	8.91812	7.80538	6.38295	6.97722	6.60858	4.72462	7.65432	11.0244	8.73351	4.21642	5.4265	4.14767	4.32779	3.64285	8.64287	6.24451	5.0982	15.945	11.773	1.27473
SNORA36B	snoRNA	chr1	220200546	220200676	-	UUCCAAAGUGUUAAGUUCAGUUCAGGGUAGCUUCCCUGCUCUGUUAAUUAAACUUUGGAACAUUGAAACUGGCUAGGGAAAAUGAUUGGAUAGAAACUAUUAUUCUAUUCAUUUAUCCCC	0.574261	0.0751827	5.01026	4.00197	6.31511	0.196325	2.92505	0.00344404	6.40649	5.80534	5.69929	1.81043	0	0.578054	3.26518	2.39603	3.79355	7.58682	2.35152	2.19892	3.84122	2.30469	3.07138	4.95451	15.6108	7.80138	3.48861	1.65215	4.72462	3.47924	5.5122	1.7467	1.68657	2.71325	1.38256	4.32779	7.2857	1.85204	6.24451	5.0982	3.18899	5.31683	7.01103
hsa-miR-330-3p	miRNA	chr19	45639009	45639031	-	GCAAAGCACACGGCCUGCAGAGA	-0.257608	0.0751827	42.0013	45.1179	37.9681	0.0882701	-2.91841	0.00351822	33.1002	31.9294	56.9929	47.5239	74.5084	56.6493	42.4474	48.6052	51.213	49.3143	35.2728	35.1827	46.0947	41.4845	33.7852	27.2498	39.0269	38.2977	41.8633	35.2458	47.2462	44.5342	22.0488	35.8074	41.3209	42.3267	60.8325	48.6877	23.6785	36.4235	45.793	56.0802	29.7639	45.1931	48.4398
hsa-miR-4326	miRNA	chr20	63286818	63286837	+	UGUUCCUCUGUCUCCCAGAC	-0.669393	0.0755411	9.69484	12.1246	6.55051	0.230015	-2.91021	0.00361183	3.20325	9.35305	21.3723	19.0096	6.47899	9.82691	19.5911	11.9801	9.48388	6.50299	17.6364	15.7589	15.3649	17.2852	0	0.495451	7.80538	9.21982	17.4431	13.7679	18.8985	11.1336	22.0488	18.3404	8.43283	10.3103	24.886	18.9341	7.2857	11.1123	6.24451	11.4709	14.882	11.3932	25.4947
hsa_piR_011265	piRNA	Multiple	Multiple	Multiple	Multiple	UGCCUUUGCUGAUCUGACAGGAGGCAGAGC	-0.471615	0.0769422	15.7244	17.8954	12.9148	0.163026	-2.89288	0.00381723	8.54199	6.45038	14.2482	11.3152	12.958	6.35859	10.8839	17.7991	1.89678	5.41916	22.3394	13.56	19.2061	17.2852	12.2855	16.8453	11.7081	22.6949	17.4431	16.5215	4.72462	16.7003	11.0244	16.5937	24.4552	21.9773	27.6511	31.9175	16.3928	27.7806	33.304	31.2265	40.3939	42.5347	17.8463
hsa-miR-29c-3p	miRNA	chr1	207801865	207801886	-	UAGCACCAUUUGAAAUCGGUUA	0.339077	0.0769422	144.18	127.936	165.201	0.117362	2.88916	0.00386274	117.452	122.557	163.854	133.067	129.58	114.455	84.8947	101.66	96.7356	92.1257	128.158	135.233	107.554	100.254	159.712	138.231	140.497	130.496	108.147	117.853	198.434	161.437	66.1464	89.0818	102.037	112.057	143.786	106.572	114.75	95.6889	195.661	168.878	170.08	142.415	108.99
hsa_piR_006152	piRNA	chr17	8134989	8135018	-	UCUUUCCUCCCCAGAGCUGGAAGUUGGCGC	-0.423305	0.0769422	6.93344	7.8515	5.74536	0.146724	-2.88504	0.00391364	9.60974	7.09542	14.2482	9.05217	8.09874	11.5611	3.26518	7.53038	5.69033	3.2515	4.70304	4.76432	15.3649	13.8282	6.14276	6.44086	7.80538	7.09217	13.9544	9.36216	0	6.95847	11.0244	9.60686	5.0597	11.1243	6.91278	7.03267	3.64285	9.26021	10.4075	7.6473	6.37799	6.83593	9.5605
hsa-miR-181d-5p	miRNA	chr19	13874910	13874932	+	AACAUUCAUUGUUGUCGGUGGGU	-0.276284	0.0825622	267.751	290.297	238.573	0.0968236	-2.85347	0.0043244	194.33	197.382	293.513	268.849	191.13	205.209	186.115	251.241	405.91	437.326	313.928	340.099	334.186	337.637	251.853	223.448	331.729	336.169	195.362	252.228	401.593	328.44	380.342	391.261	207.448	228.998	153.464	170.407	233.143	203.107	410.056	399.571	334.844	369.14	286.815
hsa-miR-671-3p	miRNA	chr7	151238488	151238508	+	UCCGGUUCUCAGGGCUCCACC	0.278914	0.0825622	74.3419	67.5156	83.176	0.0978845	2.84942	0.00437986	49.1165	67.0839	95.463	105.005	51.8319	53.759	99.0439	98.5795	81.5614	74.7844	63.4911	85.0249	88.3482	97.3732	70.6418	56.9769	35.1242	62.4111	62.795	55.6222	70.8693	91.156	110.244	85.5884	64.9328	74.8856	42.8593	51.3926	60.1071	42.597	29.141	42.6974	35.0789	39.8762	66.9235
hsa_piR_017366	piRNA	chr17	36244619	36244647	+	UUCAACAACUGGACUGGAGGCUCUUGGUU	-0.445845	0.0825622	12.6553	14.4275	10.3618	0.156752	-2.84426	0.00445147	7.47424	6.7729	15.673	13.1256	14.5777	13.8733	10.8839	7.18809	0	8.12874	11.7576	10.2616	15.3649	8.06642	9.21414	9.41357	15.6108	18.4396	13.9544	22.5793	23.6231	10.4377	0	6.98681	15.1791	11.9383	15.2081	17.3112	20.0357	16.6684	20.815	14.6573	24.449	22.0269	19.7584
SNORA84	snoRNA	chr9	91101776	91101907	-	CCCCUGUGGUGCUGGAUGCUGUUGUGCAUGAACAGCUCUCCAGUGGAUUCGAUGGGCCCCAGCAAUCUUGUGAUUUAUGCAGGGAGGGUGCUUCUCCUCAGCAGCUGCCAUAGCCCGGUCGCUGGUACAUGA	0.401814	0.083816	10.6457	9.21565	12.4962	0.141809	2.83349	0.00460434	27.7615	13.8683	5.69929	6.78913	9.71849	10.405	6.53036	5.81893	11.3807	12.4641	7.05456	9.52865	11.5237	5.18556	9.21414	9.41357	3.90269	11.3475	3.48861	10.4636	14.1739	5.56678	0	7.86016	6.74627	10.3103	16.5907	10.2785	5.46428	1.85204	18.7335	9.55912	9.56698	14.8112	6.37366
hsa-miR-143-3p	miRNA	chr5	149428978	149428998	+	UGAGAUGAAGCACUGUAGCUC	-0.65616	0.0872572	694.944	866.188	473.333	0.233118	-2.81471	0.00488214	1266.35	1274.59	380.427	369.328	170.074	152.028	2735.13	2706.83	191.574	197.257	170.485	171.882	1597.95	1468.66	1864.33	1617.65	292.702	277.304	108.147	116.201	1303.99	1061.86	176.39	107.422	1102.17	1107.55	3319.52	3070.03	309.642	271.016	701.466	598.401	304.017	344.835	1080.34
hsa_piR_020787	piRNA	chr15	69293849	69293877	-	GUGGUGUCACGGAGUUUCUUCCUUCCAGU	-0.576555	0.0877409	9.40017	11.473	6.71763	0.205802	-2.8015	0.0050865	5.33874	3.54771	5.69929	7.69434	8.09874	5.78054	4.35358	5.81893	0	3.2515	4.70304	5.86378	0	4.60938	6.14276	5.94541	7.80538	13.4751	17.4431	21.4779	4.72462	5.56678	11.0244	9.60686	12.6492	11.667	20.7384	20.016	32.7857	27.1633	29.141	21.0301	17.008	18.2291	21.0331
SNORD105	snoRNA	chr19	10295534	10295618	+	CCCCUAUCUCUCAUGAUGAACACAUAUGCCUCUGAGCUGCUGUGAUUUCUGGCUUCAAAGUAAACGCUCUGAAGAAGAGAUGGGG	0.284605	0.0877409	270.515	246.468	301.634	0.101593	2.80143	0.00508772	207.143	222.861	220.847	185.117	230.004	230.643	254.684	260.825	297.794	318.105	248.085	235.284	103.713	109.473	291.781	235.835	300.507	265.247	216.294	244.518	274.028	275.555	281.122	303.053	153.478	133.22	254.39	274.274	265.928	295.092	168.602	197.555	366.734	364.963	158.704
SNORD45C	snoRNA	chr1	75787072	75787150	+	GGUCAAUGAUGAGUUGGCAUGUAUUCUGAAUCUAAAGUUGAUUAUUACUACUUUAGCUCUAGAAUUACUCUGAGACCUG	0.293693	0.0978368	124.615	113.331	139.218	0.106394	2.76042	0.00577267	133.469	127.717	95.463	82.8273	118.242	126.016	50.0661	50.3166	96.7356	81.8293	125.806	111.412	119.078	120.996	233.425	267.048	85.8592	109.929	125.59	172.925	122.84	114.815	93.7074	98.6886	128.179	110.429	109.222	108.195	122.036	129.026	74.9341	73.9239	143.505	171.658	132.572
SNORD25	snoRNA	chr11	60782852	60782920	-	CUUCCUAUGAUGAGGACCUUUUCACAGACCUGUACUGAGCUCCGUGAGGAUAAGUAACUCUGAGGAGAU	0.195741	0.102949	956.298	897.449	1032.46	0.0714873	2.73813	0.00617903	942.822	899.183	1070.04	938.71	1127.34	941.072	1093.84	1005.99	1022.36	947.269	1192.22	996.477	622.278	631.486	930.629	827.899	928.84	840.422	732.608	728.596	1011.07	1023.59	832.342	778.155	743.776	692.15	843.36	871.51	972.642	909.353	745.178	693.992	1120.4	1126.79	547.498
hsa_piR_021057	piRNA	Multiple	Multiple	Multiple	Multiple	UAAAUGCGGUGGCAUCGACAAAAGAAC	0.497764	0.104411	13.8649	11.2752	17.2162	0.182636	2.72545	0.00642143	17.084	12.5782	8.54893	7.69434	8.09874	6.35859	14.1491	15.0608	7.58711	17.3413	15.2849	8.0627	0	0.576173	24.5711	13.3772	11.7081	12.0567	20.9317	13.7679	4.72462	11.1336	11.0244	24.4538	2.52985	5.96915	9.6779	11.9014	10.9286	22.8419	8.32601	3.82365	10.63	9.49434	3.8242
hsa_piR_015875	piRNA	Multiple	Multiple	Multiple	Multiple	UGUGCAUUCAUCUCACAGAGUUGAACAUU	-0.544958	0.104411	29.444	35.0639	22.1712	0.200524	-2.71767	0.00657427	12.813	8.38549	65.5418	81.9221	89.0862	88.4422	18.5027	29.0946	20.8645	29.2635	27.0425	26.387	3.84122	8.06642	18.4283	11.3954	15.6108	9.92903	31.3975	17.6229	18.8985	18.7879	27.561	13.1003	8.43283	11.3956	55.3023	41.655	25.5	27.1633	54.119	78.3848	46.7719	47.4717	20.3957
RNU5A-1	snRNA	chr15	65296051	65296166	+	AUACUCUGGUUUCUCUUCAGAUCGCAUAAAUCUUUCGCCUUUUACUAAAGAUUUCCGUGGAGAGGAACAACUCUGAGUCUUAACCCAAUUUUUUGAGGCCUUGCUUUGGCAAGGCU	0.282723	0.104411	38.5234	35.1823	42.8472	0.104053	2.71711	0.00658542	38.439	35.7996	25.6468	29.8722	51.8319	43.354	38.0938	32.5175	28.4516	21.1347	27.0425	31.8843	46.0947	55.3126	36.8566	36.1679	31.2215	47.5175	27.9089	51.2165	47.2462	52.8844	27.561	22.7071	28.6716	33.1016	31.7988	34.6224	34.6071	41.3623	24.978	28.6774	60.5909	55.0672	34.4178
RNU6-1059P	snRNA	chr4	95868667	95868764	-	GUAAUCACACUUAUACUAACAUUGGAAUAAUACAGAGAAGAGUAGCAUCACCCCUGCAAAAGGAUGCAACACAAAUUCAUGAAGCAUUCCAUAUUUUU	0.614051	0.104651	6.36514	4.75729	8.44589	0.226499	2.71105	0.00670701	3.20325	5.1603	0	0.452608	1.61975	6.93665	4.35358	4.79206	5.69033	7.04491	3.52728	5.4973	0	0.576173	3.07138	1.9818	7.80538	3.54608	6.97722	2.75358	0	3.47924	0	5.2401	10.9627	11.3956	4.14767	2.70487	5.46428	5.55613	0	1.27455	7.44099	6.07638	18.4836
hsa-miR-4449	miRNA	chr4	52712720	52712741	+	CGUCCCGGGGCUGCGCGAGGCA	0.491861	0.106042	8.68411	7.05594	10.7912	0.182074	2.70144	0.00690404	10.6775	13.2233	8.54893	7.69434	30.7752	23.1222	8.70715	10.2687	7.58711	1.62575	7.05456	5.4973	7.68245	2.30469	3.07138	2.97271	3.90269	4.2553	3.48861	2.75358	4.72462	11.1336	11.0244	4.36675	4.21642	5.15517	5.53023	3.78682	7.2857	8.02552	10.4075	8.92185	5.31499	6.07638	5.7363
hsa_piR_020548	piRNA	chr2	229753829	229753857	-	GGUCAGUCGGUCCUGAGAGAUGGGCGAGC	0.443919	0.107414	1453.43	1233.57	1737.96	0.165238	2.68653	0.00721977	1053.87	976.265	943.232	878.06	2377.79	2274.06	1136.28	1167.89	1957.47	1909.71	1146.37	1102.02	357.234	408.507	1277.69	1361.5	1568.88	1651.77	1088.45	1273.25	1195.33	1233.04	1907.22	1826.18	489.948	486.757	1349.38	1263.72	1932.53	1942.18	620.288	628.353	1909.14	1816.84	373.497
hsa_piR_005453	piRNA	Multiple	Multiple	Multiple	Multiple	UCUCCAGUUCCCAACAAGUUCCUCAUC	-0.594376	0.107414	16.7159	20.6144	11.6709	0.221677	-2.68127	0.00733426	6.40649	7.09542	2.84964	5.4313	9.71849	14.4513	10.8839	9.58412	9.48388	5.41916	10.5818	8.0627	3.84122	13.252	6.14276	6.93632	27.3188	17.0212	27.9089	11.565	0	7.65432	0	6.98681	41.3209	47.2105	42.8593	37.3272	43.7142	41.9796	68.6896	71.3748	59.5279	45.1931	20.3957
SNORD36A	snoRNA	chr9	133350456	133350528	+	UUGCAAUGAUGUGAAUCUCUCACUGAAUUCAACCUUGAAGUGCGAAUCCAUGAGCUUUUUAACCCUGAGCAAU	0.387425	0.107414	45.3149	39.5223	52.8112	0.14481	2.67541	0.00746377	32.0325	24.834	45.5943	33.0404	42.1135	44.5101	41.359	36.625	45.5226	30.8892	49.3819	44.7113	26.8886	20.7422	64.499	65.3996	27.3188	31.9148	31.3975	39.1008	28.3477	37.5757	44.0976	34.934	43.0074	42.598	30.4163	26.5077	43.7142	64.8215	27.0595	15.9319	72.2839	78.9929	64.374
hsa_piR_021720	piRNA	chr19	39997248	39997279	-	UACAAUCCAGUCACCUCCCACCAAGUCCCUCC	-0.492521	0.107414	10.5482	12.3912	8.16327	0.184257	-2.67301	0.00751736	7.47424	7.41793	4.27446	7.69434	12.958	16.7636	11.9723	6.8458	3.79355	2.70958	8.23032	6.23027	19.2061	10.9473	9.21414	3.96361	11.7081	7.80138	6.97722	15.9707	4.72462	11.1336	0	6.98681	13.4925	18.4501	12.443	17.8522	20.0357	27.7806	29.141	24.2164	19.134	19.3685	17.2089
hsa_piR_015272	piRNA	chr7	3504960	3504985	+	UGUAUGCUGAUGAGUUCCACAUGGUC	-0.486226	0.107414	6.94106	8.36806	5.09435	0.18197	-2.67201	0.00753975	2.1355	3.87023	4.27446	4.52608	6.47899	7.5147	8.70715	5.81893	5.69033	3.79341	8.23032	9.89513	3.84122	4.03321	18.4283	4.95451	7.80538	7.80138	13.9544	7.1593	9.44924	5.56678	0	11.3536	4.21642	5.4265	16.5907	16.2292	20.0357	10.4949	10.4075	16.5691	18.071	18.9887	3.8242
SNORA78	snoRNA	chr16	1965184	1965310	+	GUUGGUUGAAAAUCGCCCCCGGCUUUGGCCGUGGCCGCGGGUGAGAUUCGGCGCCCAGAGCCCCCGGGGGCCUCAGCUCACCGCGCGCUGCCCCAUGUGCGGCGGUGAAACCCAGGCCCC	0.54979	0.113775	7.29372	6.10568	8.8312	0.207641	2.64779	0.00810196	6.40649	5.1603	4.27446	7.24173	3.2395	3.46832	4.35358	5.81893	3.79355	3.2515	7.05456	6.96324	0	1.15235	9.21414	14.3681	3.90269	7.09217	17.4431	7.71001	9.44924	6.26262	27.561	8.73351	5.0597	5.15517	0	2.70487	9.10713	13.5816	0	0.637275	8.50398	14.4314	2.54947
p-hsa-miR-113	novelmirna	chr2	231550176	231550193	+	AGGAGUUCUGGGCUGUAG	0.317877	0.116119	123.627	110.957	140.023	0.120587	2.63608	0.00838701	161.23	169	109.711	127.183	241.343	229.487	94.6903	89.3377	157.432	150.653	76.4244	100.051	80.6657	95.0685	107.498	75.804	81.9565	101.418	80.238	107.94	108.666	102.985	154.342	124.016	90.2313	85.7386	98.1615	88.1788	120.214	90.1327	93.6676	77.7475	149.883	131.022	84.7697
hsa_piR_020614	piRNA	Multiple	Multiple	Multiple	Multiple	GUAGCUGGUGUGUCCGGAAUUGGUGGGU	-0.543337	0.11672	49.695	59.2441	37.3373	0.206883	-2.6263	0.00863196	14.9485	14.5133	14.2482	19.0096	29.1555	30.0588	25.0331	27.0409	11.3807	10.2964	24.691	21.6227	38.4122	28.2325	27.6424	22.7908	39.0269	45.3899	34.8861	34.6951	51.9708	42.4467	33.0732	29.6939	110.47	112.871	168.672	144.981	125.678	124.087	201.906	155.495	166.891	165.961	58.6377
SNORD100	snoRNA	chr6	134128873	134128948	+	GCUGUACAUGAUGACAACUGGCUCCCUCUACUGAACUGCUAUGAGGAAACUGCCAUGUCACCCUUCUGACUACAGC	0.25411	0.11672	127.629	117.736	140.432	0.0970833	2.61744	0.00885916	152.688	148.036	142.482	140.761	145.777	152.028	113.193	151.634	98.6324	91.0419	105.818	101.15	46.0947	71.4455	150.498	115.936	117.081	90.7797	139.544	93.6216	80.3185	99.5061	110.244	114.409	85.1716	92.5218	145.168	136.866	100.178	105.566	99.9121	76.473	143.505	142.035	79.6708
hsa_piR_018749	piRNA	Multiple	Multiple	Multiple	Multiple	UUUCAGUAAACCCACAACCUUCAGCAUGGGC	-0.52857	0.11672	8.06712	9.49624	6.21766	0.202062	-2.61588	0.0088999	3.20325	5.48282	1.42482	4.52608	24.2962	15.0294	7.61876	9.92641	3.79355	2.70958	12.9334	9.52865	7.68245	4.03321	6.14276	3.46816	0	5.67373	0	7.1593	14.1739	8.35017	0	6.11345	12.6492	11.1243	13.8256	15.1473	9.10713	12.9643	20.815	22.9419	22.323	20.5078	12.7473
SNORD31	snoRNA	chr13	107676257	107676325	-	ACCACCAGUGAUGAGUUGAAUACUGCCCCAGUCUGAUCAACAUGCGUGAAAGAUAUUUUCUGAGCUGUG	0.245363	0.11672	97.2847	89.7969	106.975	0.093832	2.61492	0.00892477	137.74	116.107	88.3389	91.8795	132.819	117.345	90.3367	93.4452	85.3549	79.6616	96.4123	84.6584	88.3482	70.8693	107.498	77.7858	74.1511	63.1203	87.2153	90.868	94.4924	82.11	93.7074	101.309	82.6418	102.561	69.1278	60.0481	58.2856	75.9337	39.5485	53.5311	92.4808	90.0064	97.5171
p-hsa-miR-247	novelmirna	chr14	16057606	16057624	+	UGCCUGUCUGAGCGUCGCU	0.400666	0.11672	74125.4	64165.8	87014.2	0.154063	2.60067	0.00930429	58293.8	57369.7	91681.6	94811.5	46276.2	36736.5	108400	110300	82862.6	80436.6	56281.3	55439.5	85770.7	86882.9	68768.2	69976.5	72683.7	76011.7	30354.4	30531.6	90660.7	93066.8	51864.3	53241.2	51112.2	51982	88197.4	88618.1	104543	104740	69649.1	68846.1	56259.2	55706	28589.7
hsa_piR_019673	piRNA	Multiple	Multiple	Multiple	Multiple	GCAAGGUGGGUCUCAGAGGUGAUCGGCGA	0.414159	0.11672	11.6639	10.2155	13.5383	0.159332	2.59934	0.0093402	14.9485	16.4485	9.97375	5.4313	3.2395	8.09275	9.79555	11.9801	9.48388	13.5479	3.52728	7.32973	11.5237	4.03321	6.14276	9.41357	23.4161	10.6383	3.48861	18.1736	4.72462	16.0045	27.561	11.3536	5.90298	5.4265	5.53023	8.11461	9.10713	9.26021	12.489	3.18637	11.693	14.0516	6.37366
SNORD12B	snoRNA	chr20	49280319	49280409	+	GCUGGCAUAUAUGAUGACUUAGCUUUUUUCCCCGACAGAUCGACUAUGUUGAUCUAACUUUUCUAAGCCAGUUUCUGUCUGAUAUGCCAGC	0.21872	0.11672	334.918	312.162	364.368	0.0842071	2.5974	0.00939311	303.241	335.097	219.423	257.082	328.809	373.423	275.364	306.007	269.342	271.5	349.201	386.277	276.568	213.76	362.423	405.279	378.561	397.871	268.623	256.083	335.448	409.158	336.244	416.588	331.41	360.862	192.175	208.816	397.071	383.99	208.15	208.389	368.86	431.423	232.639
hsa_piR_009502	piRNA	chr19	1334622	1334647	+	CCCACCCAGGGACGCGUGGUGACUUU	0.492448	0.11672	32.3109	26.2801	40.1155	0.189904	2.59314	0.00951046	36.3035	25.1565	27.0716	26.7039	11.3382	10.983	30.475	38.6788	36.0388	36.8503	27.0425	28.2195	69.142	93.34	12.2855	12.8817	31.2215	14.1843	13.9544	15.9707	42.5216	27.8339	16.5366	19.2137	22.7686	24.4192	27.6511	24.8848	52.8214	30.25	20.815	20.3928	13.819	15.191	48.4398
hsa_piR_004271	piRNA	Multiple	Multiple	Multiple	Multiple	UCCGCUUCCCGGGUUCAAGCGAUUCUCCUGC	-0.232765	0.11672	298.072	319.752	270.014	0.0898362	-2.591	0.00956979	281.886	262.853	249.344	262.965	505.361	509.843	291.69	322.095	182.091	177.207	272.776	275.964	203.585	224.131	236.496	223.448	335.631	339.006	286.066	301.792	269.303	256.768	303.171	287.332	323.821	325.59	352.552	350.01	389.785	370.409	435.034	494.525	370.986	379.774	377.321
hsa_piR_000848	piRNA	Multiple	Multiple	Multiple	Multiple	AGCUGGAGUGCAGUGGUGCGAUCACGGC	-0.313706	0.11672	11.5284	12.4217	10.3724	0.121156	-2.58928	0.00961779	11.7452	8.70801	18.5227	14.4835	14.5777	19.6538	9.79555	9.92641	17.071	14.6317	4.70304	8.42919	3.84122	12.0996	3.07138	13.3772	27.3188	12.7659	10.4658	14.8693	9.44924	13.2211	11.0244	18.3404	6.74627	8.41107	9.6779	13.5244	21.8571	12.9643	8.32601	7.01002	9.56698	13.6719	7.6484
RNA5SP304	rRNA	chr10	22997255	22997358	+	GUCUGGAGCCCUUCCACCCUGGCUUCAUCUUGGAAGCUAAGCAGGGUGGGGACUGGCUAGAACUUGGAUGGGAGACUGCCCGGGAAAACCGGGUGCUCAAAAAC	-0.412649	0.117669	14.8735	16.717	12.4878	0.159802	-2.58226	0.0098157	6.40649	4.83778	9.97375	14.0309	21.0567	15.6075	13.0607	8.89954	7.58711	7.58682	16.4606	15.7589	19.2061	10.9473	12.2855	12.3863	19.5135	16.312	13.9544	23.13	14.1739	13.9169	5.5122	17.467	14.3358	19.2641	15.2081	24.3438	21.8571	21.6072	29.141	30.5892	44.6459	42.5347	12.7473
hsa-miR-128-3p	miRNA	chr3	35744527	35744547	+	UCACAGUGAACCGGUCUCUUU	-0.246642	0.124132	1168.6	1257.66	1053.35	0.096362	-2.55954	0.0104811	970.584	993.358	1148.41	1146	404.937	405.794	1653.27	1667.29	1242.39	1202.51	1068.77	1150.77	1790.01	2030.43	1311.48	1155.89	987.381	985.811	959.368	884.999	1228.4	1228.17	1416.64	1491.68	1318.9	1338.45	1357.67	1376.78	1304.14	1168.64	1725.57	1519.9	781.303	841.199	1214.82
hsa-miR-212-3p	miRNA	chr17	2050290	2050310	-	UAACAGUCUCCAGUCACGGCC	-0.455905	0.127028	18.5093	21.3906	14.7806	0.178973	-2.54734	0.0108549	37.3712	22.2538	9.97375	9.05217	4.85925	1.73416	14.1491	13.3493	15.1742	15.7156	23.5152	23.0886	19.2061	19.0137	27.6424	28.7362	3.90269	8.5106	10.4658	9.36216	23.6231	44.5342	27.561	18.3404	12.6492	11.3956	42.8593	24.3438	16.3928	10.4949	56.2005	52.8938	26.5749	28.1033	41.4288
hsa-miR-4791	miRNA	chr3	19314907	19314924	-	UGGAUAUGAUGACUGAAA	-0.332034	0.129509	79.8631	88.3595	68.8677	0.130906	-2.53644	0.0111987	62.9972	61.6011	138.208	123.562	32.395	37.5735	83.8063	92.7606	187.781	190.212	125.806	150.259	42.2535	36.8751	125.927	132.781	58.5404	39.7161	104.658	94.1723	103.942	85.5892	143.317	144.103	64.0895	50.1951	34.5639	50.8516	58.2856	45.0664	43.7115	57.3547	72.2839	89.2468	49.0772
hsa_piR_008026	piRNA	chr15	60327450	60327477	+	UGAGGCAGGAGGAUUGCUUGAGCAUGGA	-0.263148	0.131054	105.802	114.307	94.7958	0.104086	-2.52818	0.0114656	67.2682	74.8244	94.0382	93.6899	116.622	120.813	99.0439	98.2372	77.7678	61.7784	126.982	102.983	34.571	66.8361	89.0701	95.1266	120.983	124.822	104.658	123.911	75.5939	87.6767	99.2196	123.142	107.94	125.623	135.491	167.161	178.5	152.485	199.824	188.633	128.623	154.568	102.616
hsa_piR_020022	piRNA	Multiple	Multiple	Multiple	Multiple	GCUAGACACAGGGUGCUGAUUGGUGUGUU	-0.469715	0.134269	16.4232	19.2002	12.8295	0.186722	-2.51559	0.0118834	7.47424	12.9008	11.3986	8.59956	4.85925	5.78054	15.2375	22.9334	11.3807	10.2964	22.3394	22.3557	11.5237	11.5235	12.2855	13.8726	11.7081	17.0212	6.97722	17.6229	14.1739	17.3962	27.561	23.5805	16.0224	13.8376	22.1209	31.3765	36.4285	24.6939	39.5485	45.8838	43.5829	44.8133	19.7584
SNORD18A	snoRNA	chr15	66503243	66503314	-	CAGUAGUGAUGAAAUUCCACUUCAUUGGUCCGUGUUUCUGAACCACAUGAUUUUCUCGGAUGUUCUGAUGCU	0.330728	0.13611	427.156	381.438	486.32	0.132149	2.50268	0.0123256	411.083	429.273	337.683	372.497	516.7	575.742	271.01	299.846	305.381	291.551	463.25	553.028	307.298	270.801	651.133	669.354	234.161	320.566	502.36	464.804	429.94	482.222	501.61	566.805	156.007	159.81	217.061	218.554	575.571	561.169	251.862	263.832	512.365	594.346	195.034
hsa_piR_017884	piRNA	Multiple	Multiple	Multiple	Multiple	UUCUCUGAUCAUCAGGAUUCUCUUGGA	-0.481024	0.13611	7.89891	9.12939	6.30652	0.192473	-2.49917	0.0124483	2.1355	2.90267	2.84964	5.88391	11.3382	12.1391	4.35358	4.10748	5.69033	5.96108	9.40608	10.9946	0	4.03321	0	4.45906	19.5135	5.67373	17.4431	12.6664	0	4.87093	5.5122	9.60686	4.21642	5.4265	13.8256	15.6883	10.9286	15.4337	10.4075	8.28457	10.63	25.8246	10.8352
RNU5E-6P	snRNA	chr1	44819883	44819997	-	AUACUCGGGUUUCUCUUCAAAGCGCAUAAAUCUUUCGCCUUUUACUAAAGAUUUCCGUGGAGAGAAAGUUGUGAGUUUUUAUUCAAUUUUUUGAGGCCUCUUAUUUCCUGAGGCU	0.387868	0.13611	6.17569	5.31562	7.28873	0.155222	2.49879	0.0124618	4.271	4.19275	2.84964	5.4313	0	2.89027	5.44197	9.92641	3.79355	3.2515	7.05456	4.39784	0	8.06642	9.21414	5.44996	3.90269	5.67373	3.48861	8.81144	4.72462	7.65432	0	3.4934	2.52985	1.62795	5.53023	8.11461	16.3928	5.55613	4.163	8.92185	10.63	5.31683	1.9121
hsa-miR-130b-3p	miRNA	chr22	21653354	21653375	+	CAGUGCAAUGAUGAAAGGGCAU	-0.210138	0.136725	656.658	699.161	601.653	0.0843565	-2.49107	0.012736	544.552	654.068	624.072	599.706	330.429	426.604	792.351	913.914	716.982	777.649	726.62	734.805	875.799	888.459	601.991	561.346	745.414	780.138	840.755	850.855	623.65	689.585	562.244	508.29	683.903	763.237	485.277	537.187	531.856	557.465	676.488	746.249	433.703	464.463	952.863
hsa-miR-664a-3p	miRNA	chr1	220200549	220200571	-	UAUUCAUUUAUCCCCAGCCUACA	0.365969	0.136725	26.3476	22.6435	31.1412	0.147011	2.48939	0.0127962	40.5745	51.2805	22.7971	27.1565	34.0147	30.6368	17.4143	12.6647	15.1742	33.0569	17.6364	18.3243	23.0473	25.9278	24.5711	16.3499	0	16.312	10.4658	11.0143	9.44924	20.1796	0	9.60686	29.5149	31.2024	35.9465	28.6716	14.5714	12.347	18.7335	28.0401	12.756	18.6089	22.9452
hsa_piR_019825	piRNA	chr1	227740227	227740256	+	GCAUUGGUGGUUCAGUGGUAGAAUUCUCAC	0.55632	0.140414	5.94653	4.61195	7.67364	0.224854	2.47413	0.0133559	9.60974	19.9962	1.42482	4.07348	3.2395	2.89027	3.26518	2.73832	1.89678	3.79341	5.8788	9.52865	7.68245	9.21877	3.07138	1.9818	0	5.67373	10.4658	3.30429	4.72462	1.39169	0	1.7467	6.74627	11.9383	5.53023	4.32779	0	4.32143	0	2.5491	4.25199	3.79774	12.7473
hsa_piR_005019	piRNA	chr2	27127216	27127243	+	UCGCUGGUUCGAUUCCGGCUCGAAGGAC	0.562317	0.140414	3305.14	2569.52	4257.13	0.228088	2.46535	0.0136878	1606.96	1650.97	1704.09	1686.87	299.653	298.854	4751.93	4594.22	4741.94	4522.29	6277.38	6129.12	6772.08	7178.54	1762.97	1773.22	2365.03	2435.45	498.871	493.991	4105.69	4181.35	1047.32	1049.77	2761.75	2762.63	1790.41	1890.16	1839.64	1805.74	1427.91	1520.54	2643.68	2800.83	5536.16
SNORA45B	snoRNA	chr11	8685439	8685569	+	GCCGAGACUAGAGUCACAUCCUGACACAACUCUUGUCCUGGUGUGCUAGAGUACUCGAAGAGAAUCUACUGGUCUUGAUUCACUGGUGGGGGCAGUCGGUGCCCCCGUUAGUGCCCAGAU	0.354299	0.140414	208.728	184.542	240.028	0.143818	2.46352	0.0137581	167.637	200.929	223.697	213.179	132.819	143.357	193.734	196.132	354.697	359.832	261.019	223.19	61.4596	58.1935	245.711	250.203	148.302	143.262	261.646	275.358	160.637	203.883	214.976	242.791	174.56	175.276	118.9	134.703	118.393	113.592	81.1786	101.327	309.332	297.743	207.144
hsa-miR-3651	miRNA	chr9	92292461	92292484	-	CAUAGCCCGGUCGCUGGUACAUGA	0.346434	0.140414	7.51696	6.81705	8.42272	0.140707	2.46209	0.013813	8.54199	14.8359	8.54893	5.4313	6.47899	8.09275	5.44197	9.24183	0	7.58682	8.23032	4.03135	15.3649	5.76173	3.07138	1.9818	15.6108	9.21982	3.48861	2.75358	14.1739	4.87093	0	5.2401	10.1194	8.68239	9.6779	7.03267	3.64285	8.02552	6.24451	7.6473	11.693	6.83593	5.7363
SNORD102	snoRNA	chr13	26827469	26827541	+	AGCUUAAUGAUGACUGGUUUUUUUUGAUUGCUUGAAGCAAUGUGAAAAACACAUUUCACCGGCUCUGAAAGCU	0.184704	0.140414	817.01	769.984	877.867	0.0750529	2.46098	0.0138558	928.942	975.942	936.108	921.058	639.801	708.116	656.302	739.689	792.853	734.296	660.777	650.147	576.184	645.314	820.059	781.822	608.82	707.798	484.917	458.746	779.562	745.948	953.61	927.498	710.888	722.809	1332.78	1522.84	854.249	1005.66	507.886	537.86	802.563	934.623	558.333
SNORD1A	snoRNA	chr17	76561634	76561705	+	ACAAGCCUAUGAUGGUUAGUUAUCCCUGUCUGAAAAUCUGGACUGAGGGAAAUAAUCUAUUCUGAGGCUUAA	0.215567	0.141012	169.447	158.507	183.604	0.0877796	2.45577	0.0140582	105.707	127.072	176.678	201.411	76.1282	79.1934	129.519	138.97	178.297	182.626	184.594	178.845	115.237	144.043	214.997	190.749	136.594	129.077	184.896	150.896	203.159	187.879	154.342	176.417	159.381	155.198	217.061	222.881	165.75	187.056	214.395	256.184	79.7248	102.159	164.441
hsa-miR-1254	miRNA	chr10	23393408	23393431	+	AGCCUGGAAGCUGGAGCCUGCAGU	-0.392952	0.142504	5.71564	6.52278	4.67109	0.160498	-2.44833	0.0143518	5.33874	5.48282	1.42482	9.95738	9.71849	9.24886	4.35358	8.89954	3.79355	4.33533	7.05456	6.23027	11.5237	11.5235	9.21414	4.95451	0	4.2553	10.4658	8.26073	4.72462	2.08754	5.5122	5.2401	10.1194	7.32577	11.0605	3.24585	5.46428	4.32143	6.24451	6.37275	4.25199	6.83593	4.46157
hsa_piR_020364	piRNA	Multiple	Multiple	Multiple	Multiple	GGCCGGUUAGCUCAGUUGGUUAGAGC	-0.439786	0.159846	20.2362	23.1486	16.4671	0.183015	-2.403	0.016261	6.40649	11.6107	35.6205	33.9456	48.5925	28.3246	23.9447	23.9603	7.58711	5.41916	24.691	23.0886	15.3649	17.2852	27.6424	23.2862	27.3188	24.1134	10.4658	11.565	18.8985	18.092	22.0488	25.3272	15.1791	8.95372	23.5035	14.0653	36.4285	18.5204	6.24451	7.01002	36.1419	23.1662	10.1979
hsa-miR-99b-5p	miRNA	chr19	51692618	51692639	+	CACCCGUAGAACCGACCUUGCG	-0.521725	0.162208	53.8968	64.1328	40.6503	0.217931	-2.39399	0.0166663	50.1842	49.9904	59.8425	53.4078	8.09874	6.35859	113.193	125.278	36.0388	42.8114	62.3153	53.8735	61.4596	51.2794	67.5704	62.4268	35.1242	24.1134	66.2836	61.6801	9.44924	9.04601	5.5122	3.4934	54.8134	51.5517	407.854	378.682	23.6785	30.8674	4.163	5.73547	126.497	111.274	45.8904
hsa_piR_016735	piRNA	chr6	4373286	4373316	+	CCGCCUGGGAAUACCGGGUGCUGUAGGCUUA	0.31617	0.163234	7637.04	6849.7	8655.96	0.132615	2.38412	0.0171199	8742.73	8639.31	4419.8	4372.65	4459.17	4614.03	8342.54	8236.52	19119.5	18454.4	7756.49	7662.86	2903.97	2920.62	6471.4	6423.52	4417.85	4649.62	5731.79	6095.87	6241.22	6588.98	9795.18	9937.86	7544.86	7028.67	4189.15	3836.59	6721.06	6287.68	6184.14	5917.73	10850	10194.6	5936.43
hsa_piR_016658	piRNA	chr6	80508363	80508389	+	CCCCCCACUGCUAAAUUUGACUGGCUA	0.330052	0.163234	10044.1	8955.33	11453	0.138555	2.38211	0.0172139	18688.8	17047.1	6787.85	6141.44	12475.3	12025.8	5431.09	4969.37	6856.85	6059.16	8921.67	7934.43	14961.6	14569.1	4121.79	4188.54	6056.98	6708.48	10919.3	11228	6170.35	6359.35	6283.91	6604.28	13868.6	12623.1	4424.18	3912.33	5595.42	5116.58	12963.6	10740.6	5887.95	5564.07	19572.9
hsa-miR-4746-5p	miRNA	chr19	4445987	4446009	+	CCGGUCCCAGGAGAACCUGCAGA	-0.30024	0.163234	16.7528	18.682	14.256	0.126271	-2.37774	0.0174193	16.0162	17.0935	32.7709	21.2726	6.47899	12.7172	11.9723	17.1145	28.4516	15.7156	22.3394	9.89513	7.68245	22.4707	24.5711	19.818	19.5135	17.0212	27.9089	28.0865	14.1739	15.3086	22.0488	14.847	9.27612	14.1089	29.0337	18.3931	18.2143	15.4337	20.815	26.1283	17.008	10.2539	27.4068
hsa-miR-501-3p	miRNA	chrX	50009772	50009793	+	AAUGCACCCGGGCAAGGAUUCU	-0.371559	0.163234	31.4454	35.2078	26.5764	0.156289	-2.37738	0.017436	18.1517	19.3511	102.587	112.247	19.437	28.3246	37.0054	43.8131	55.0065	51.482	32.9213	60.8367	30.7298	31.6895	9.21414	19.3226	23.4161	17.7304	34.8861	37.4486	14.1739	25.7463	27.561	31.4406	10.9627	22.7913	22.1209	31.9175	9.10713	11.7296	37.467	28.0401	19.134	19.7482	56.0882
hsa-miR-8485	miRNA	chr2	50696172	50696192	-	CACACACACACACACACGUAU	-0.376715	0.168929	11.5878	13.0355	9.71433	0.159544	-2.3612	0.0182161	9.60974	10.3206	14.2482	8.14695	21.0567	14.4513	4.35358	5.13435	5.69033	10.2964	11.7576	5.4973	11.5237	12.0996	9.21414	10.4045	0	10.6383	17.4431	11.0143	9.44924	4.17508	38.5854	13.9736	18.5522	18.9927	19.3558	15.6883	23.6785	20.3725	20.815	17.2064	28.7009	17.4696	11.4726
RNU5B-1	snRNA	chr15	65304677	65304792	+	AUACUCUGGUUUCUCUUCAGAUCGUAUAAAUCUUUCGCCUUUUACUAAAGAUUUCCGUGGAGAGGAACAACUCUGAGUCUUAAGCUAAUUUUUUGAGGCCUUGUUCCGACAAGGCU	0.288813	0.170253	36.3535	32.6341	41.1669	0.122648	2.35481	0.0185321	24.5582	30.3168	22.7971	26.2513	9.71849	25.4344	33.7402	28.4101	26.5549	22.2186	24.691	34.8162	34.571	25.9278	46.0707	43.5997	23.4161	33.3332	34.8861	41.8544	37.7969	56.3636	16.5366	32.314	25.2985	27.4038	47.0069	38.9501	30.9642	41.3623	49.956	52.8938	53.1499	68.3593	24.2199
hsa_piR_010248	piRNA	chr15	60302504	60302531	-	UGCAGGUUAAGUUGGGUGUGUGAGCUGC	-0.487718	0.177022	5.41959	6.46187	4.07077	0.209087	-2.33261	0.0196688	4.271	3.87023	1.42482	3.16826	6.47899	4.62443	4.35358	6.8458	1.89678	2.16766	5.8788	5.86378	7.68245	4.60938	3.07138	0.495451	11.7081	4.96452	10.4658	8.81144	4.72462	4.87093	0	1.7467	6.74627	7.86842	12.443	14.0653	5.46428	9.87756	14.5705	7.6473	25.512	18.2291	2.54947
hsa-miR-1299	miRNA	chr9	40929010	40929031	-	UUCUGGAAUUCUGUGUGAGGGA	-0.408324	0.177022	59.6595	67.9148	48.9762	0.175191	-2.33074	0.0197669	152.688	136.103	69.8163	66.5334	228.385	256.078	67.4804	71.8809	17.071	30.3473	75.2487	90.8886	38.4122	23.0469	36.8566	18.3317	101.47	79.4323	45.3519	76.5494	51.9708	37.5757	16.5366	24.4538	77.5821	78.6842	40.0941	56.2613	38.2499	44.449	131.135	105.788	69.0949	88.4873	31.231
SNORD83A	snoRNA	chr22	39315213	39315307	-	GCUGUUCGUUGAUGAGGCUCAGAGUGAGCGCUGGGUACAGCGCCCGAAUCGGACAGUGUAGAACCAUUCUCUACUGCCUUCCUUCUGAGAACAGC	0.331184	0.177022	382.049	339.391	437.254	0.142183	2.32928	0.0198443	377.983	284.139	253.618	203.674	140.918	128.906	602.97	489.475	646.801	514.278	473.831	389.209	311.139	271.954	463.779	470.183	206.843	236.878	153.499	201.011	269.303	312.435	259.073	242.791	478.985	397.491	384.351	335.404	415.285	385.225	181.091	197.555	432.64	416.612	309.123
SNORD35A	snoRNA	chr19	49491175	49491260	+	GGCAGAUGAUGUCCUUAUCUCACGAUGGUCUGCGGAUGUCCCUGUGGGAAUGGCGACAAUGCCAAUGGCUUAGCUGAUGCCAGGAG	0.287221	0.177022	28.6479	26.2561	31.7431	0.123454	2.32655	0.0199892	22.4227	29.3492	22.7971	31.23	29.1555	31.793	25.0331	35.9404	37.9355	43.8952	30.5698	28.5859	23.0473	15.5567	30.7138	26.2589	35.1242	28.3687	27.9089	18.7243	14.1739	24.3547	38.5854	24.4538	29.5149	20.3494	22.1209	29.7536	23.6785	35.8062	29.141	25.491	28.7009	39.8762	14.6594
SNORD97	snoRNA	chr11	10634736	10634877	-	UUGCCCGAUGAUUAUAAAAAGAUGCGUUAUUAAGAGGACUUUAUGAUGGAGUUCUUGACGUUUUUCUCUCUUUUCUAUACUUCUUUUUCUUUCUUUGAAUGUCCAGCGUCCUGUGAGCGAAGAUUAUGAGAUAUGAGGGCAA	0.272224	0.178122	24.0193	22.3397	26.193	0.117344	2.31989	0.0203469	29.897	23.5439	14.2482	17.6517	32.395	19.6538	23.9447	21.5643	36.0388	35.2245	24.691	14.293	15.3649	7.49025	15.3569	26.2589	27.3188	18.4396	31.3975	20.9272	37.7969	20.1796	16.5366	29.6939	15.1791	16.2795	31.7988	12.9834	16.3928	15.4337	14.5705	16.5691	25.512	33.0403	17.2089
SNORD4B	snoRNA	chr17	28723682	28723753	+	GGUGCAAAUGAUGCAUAUGUUAGCGACCAAAGCCUGAUCUUUGCUGAUUAGUCAUAAUUAACUGACUGCACC	0.238745	0.178122	65.9778	61.4925	71.7824	0.103018	2.31751	0.0204759	60.8617	72.8893	41.3198	49.3343	53.4517	73.4128	57.6849	64.3505	41.7291	62.8622	61.1395	57.9049	42.2535	38.6036	58.3562	63.4177	58.5404	69.5032	80.238	50.1151	66.1446	76.5432	82.683	54.1477	57.3433	61.0481	63.5976	68.7037	58.2856	62.3521	70.7711	43.3347	75.4729	78.6132	92.4181
hsa-miR-24-2-5p	miRNA	chr19	13836326	13836347	-	UGCCUACUGAGCUGAAACACAG	0.400539	0.178245	15.5989	13.4152	18.4248	0.173107	2.31382	0.0206774	8.54199	9.35305	18.5227	15.3887	16.1975	12.7172	13.0607	9.92641	7.58711	8.12874	14.1091	9.16216	34.571	10.3711	3.07138	5.94541	7.80538	9.21982	20.9317	17.6229	9.44924	13.9169	16.5366	6.98681	13.4925	17.3648	15.2081	9.73754	10.9286	8.64287	16.652	15.9319	7.44099	6.83593	10.8352
hsa_piR_022822	piRNA	Multiple	Multiple	Multiple	Multiple	UAGCCAAGGAAAGGGGUGACAGAUGGC	-0.322167	0.178245	43.5324	48.1595	37.5442	0.139533	-2.30889	0.0209496	32.0325	29.6717	55.568	50.6921	69.6492	68.7884	41.359	41.4171	20.8645	28.7215	52.9092	65.9676	23.0473	10.9473	67.5704	49.0497	46.8323	58.1558	48.8405	60.5787	18.8985	37.5757	49.6098	48.9076	29.5149	39.3421	59.4499	64.3759	50.9999	59.2654	106.157	72.012	82.9138	81.2716	31.231
SNORD17	snoRNA	chr20	18023979	18024215	-	GUGAAAUGAUGAUUCAGUUUAUCCAUUCGCUGAGUGCGCUGCACUGACCUUCUUCCAAGCCUCAGUUCCUGUUCUAGGAACUUGAGGCUAUGUAGCCUGAAAAUGCCCUGCAGUCUGCAGUGUUCUACUGUGAACUGCUUGUGUGUUGGCAGGCUACCGGUAAGAAUGGUUGGUGUCAGCAGGGAUGGGGCCCUCUGAGACCCAUCUCACAAAGAUGAGUGGUGAAAAUCUGAUCAC	0.306165	0.178245	14.1304	13.018	15.5699	0.132796	2.30553	0.0211368	8.54199	15.4809	12.8234	15.3887	4.85925	6.35859	5.44197	5.81893	17.071	10.8383	9.40608	11.3611	26.8886	11.5235	33.7852	11.3954	7.80538	10.6383	6.97722	7.71001	14.1739	7.65432	33.0732	11.3536	11.806	14.1089	6.91278	12.4424	20.0357	12.347	18.7335	17.2064	17.008	20.128	5.09893
hsa-miR-4284	miRNA	chr7	73711327	73711344	+	GGGCUCACAUCACCCCAU	0.276369	0.178245	773.373	704.79	862.126	0.119945	2.30413	0.0212153	515.723	566.666	520.06	506.016	949.173	1006.39	538.755	576.416	426.775	445.455	1182.81	1306.89	633.802	638.976	841.559	955.23	975.673	957.443	788.426	873.985	614.2	551.807	678.001	681.214	749.679	856.844	927.696	1017.57	845.142	883.424	484.99	493.251	599.531	687.77	1182.31
SNORD1B	snoRNA	chr17	76561109	76561192	+	CUGAGUCCAUGAUGAUUUCAAGUUAUCCCUGUCUGAAGGCAAAGAAAGGCCUUUCUGUGUGGAAUUUGAAUAUCUGAAACUCAG	0.386175	0.184576	34.6914	30.177	40.5335	0.168807	2.28767	0.0221567	29.897	27.4141	15.673	18.1043	37.2542	24.2783	7.61876	7.87267	11.3807	4.87724	23.5152	21.9892	15.3649	23.6231	55.2849	95.1266	19.5135	60.2834	55.8178	67.1872	33.0723	32.7048	44.0976	25.3272	38.791	29.3031	29.0337	34.0814	29.1428	41.9796	20.815	14.02	37.2049	35.319	38.8794
SNORD127	snoRNA	chr14	44004552	44004637	+	UGGCAACUGUGAUGAAAGAUUUGGUCUGUAUGUAAUAUAUUUUAUUACUAAAUGAGGACAACAGUCCCUCUAAACUGAUGUUGCCA	0.219468	0.18584	64.3451	59.4096	70.7322	0.0961792	2.28186	0.0224974	92.8942	96.7557	31.3461	46.6187	71.2689	65.8981	53.3313	46.8937	62.5936	57.985	59.9638	61.9362	19.2061	35.7227	46.0707	77.2904	70.2484	64.5387	34.8861	39.1008	61.42	66.8013	44.0976	77.7282	53.9701	55.8929	49.772	47.0648	40.0714	45.0664	47.8745	50.982	66.9689	71.7772	40.7915
tca-miR-3885-5p	miRNA	chrLG10	9496846	9496864	-	AAGGCGGCGGCGGCGGCCG	0.605916	0.194194	7.63145	4.38423	11.8337	0.267885	2.26186	0.0237063	3.20325	2.25763	0	0	0	0	23.9447	13.3493	0	0	5.8788	5.86378	0	7.49025	12.2855	10.4045	0	6.38295	0	0	9.44924	12.5252	0	0	0	10.5817	0	4.86877	0	0	14.5705	0	10.63	9.49434	5.7363
hsa-miR-3184-5p	miRNA	chr17	30117128	30117151	-	UGAGGGGCCUCAGACCGAGCUUUU	-0.248914	0.197806	26.4355	28.0778	24.3101	0.110747	-2.24759	0.0246021	26.6937	17.7385	28.4964	43.903	9.71849	11.5611	26.1215	28.4101	20.8645	30.3473	32.9213	35.1827	38.4122	27.6563	36.8566	23.2862	19.5135	16.312	52.3292	37.4486	14.1739	21.5713	44.0976	41.9208	22.7686	26.8612	37.329	46.5238	23.6785	22.8419	22.8965	31.8637	14.882	19.3685	21.0331
hsa_piR_018735	piRNA	Multiple	Multiple	Multiple	Multiple	UUUCAAGUGAUUCUCCUGUCUCAGCCUCC	-0.304024	0.197806	45.8766	50.281	40.1768	0.135396	-2.24543	0.0247403	27.7615	33.542	24.222	34.8508	53.4517	76.8812	41.359	36.625	20.8645	23.3024	41.1516	49.8422	26.8886	25.3516	21.4997	35.177	62.4431	49.6452	48.8405	53.4194	47.2462	41.7508	33.0732	55.8944	40.4776	51.2804	73.2755	69.7857	60.1071	88.2807	91.5861	87.9439	64.8429	73.6761	69.4729
hsa_piR_004899	piRNA	chr5	178183985	178184012	-	UCCUUUCCGAGUCCCCAAAGUCAAUUAU	-0.47445	0.197806	19.7553	23.3067	15.1593	0.211311	-2.24527	0.0247509	13.8807	8.38549	4.27446	7.24173	24.2962	26.5905	16.3259	14.3762	0	0	10.5818	14.6595	11.5237	10.9473	12.2855	5.94541	35.1242	21.9857	3.48861	17.6229	28.3477	13.9169	11.0244	13.9736	37.9477	39.8847	30.4163	35.7043	45.5357	54.3266	52.0375	51.6192	46.7719	48.9908	30.5936
hsa_piR_002811	piRNA	chr5	134727663	134727691	-	UCAUCCAUGUCCCUACAAAGGCCAUCUGA	-0.517187	0.198442	84.1758	100.788	62.6773	0.231049	-2.23843	0.0251933	35.2357	40.6374	22.7971	28.9669	69.6492	76.8812	43.5358	43.1285	20.8645	16.7994	51.7334	38.4811	15.3649	29.961	15.3569	25.7635	35.1242	43.9714	52.3292	42.4051	42.5216	34.0965	38.5854	37.5541	174.56	184.501	241.947	196.374	176.678	196.317	468.338	491.976	358.23	392.686	109.627
hsa_piR_016273	piRNA	Multiple	Multiple	Multiple	Multiple	UGUUAGUCUGAUGGGCUUCCCUUUGUGGG	-0.306816	0.198442	37.8111	41.7275	32.7428	0.137106	-2.2378	0.0252342	24.5582	22.2538	21.3723	25.7987	56.6912	65.8981	34.8286	50.3166	53.1097	35.2245	68.1941	56.8054	15.3649	11.5235	24.5711	27.2498	15.6108	35.4608	52.3292	27.5358	37.7969	32.7048	38.5854	40.1741	37.1045	49.1098	63.5976	51.3926	65.5713	52.4745	97.8306	81.5712	62.7169	67.9795	35.0552
hsa-miR-3940-3p	miRNA	chr19	6416434	6416455	-	CAGCCCGGAUCCCAGCCCACUU	-0.389141	0.201543	7.47207	8.34684	6.34002	0.174604	-2.22871	0.0258335	17.084	19.6737	9.97375	12.2204	3.2395	3.46832	5.44197	4.79206	5.69033	5.41916	11.7576	9.89513	7.68245	15.5567	9.21414	4.95451	11.7081	7.09217	3.48861	8.26073	4.72462	2.78339	5.5122	7.86016	7.58955	5.69782	11.0605	5.40974	7.2857	12.9643	16.652	21.0301	1.063	3.41796	7.01103
hsa_piR_020381	piRNA	Multiple	Multiple	Multiple	Multiple	GGCGGGAGUAACUAUGACUCUCUUAAGGUA	0.367711	0.202849	2235.45	1955.37	2597.9	0.16559	2.22061	0.0263776	1463.88	1107.21	1786.73	1360.99	1982.57	1494.27	3212.94	2533.29	4254.47	3399.44	1954.11	1516.52	215.109	187.832	2727.39	2416.81	2396.25	2144.67	2435.05	2113.09	2201.67	2106.33	3505.76	3165.02	1094.58	916.264	1718.52	1420.06	2792.25	2288.51	1338.41	1033.02	2375.8	2020.4	706.839
SNORA28	snoRNA	chr14	103052187	103052312	+	AAGCAACACUCUGUGGCAGAUGAUCAAAACUGUCUGACACAAUUUGAGCUUGCUAUAGCAAGAAAGUCUAACCUAUUCCGGUGUUCUCUCUCCCAUGAGACAAGCCGUUAUAUAGACUUAAACAGU	0.356451	0.202849	9.41628	8.06454	11.1656	0.160558	2.22007	0.0264137	10.6775	10.6431	1.42482	7.24173	1.61975	4.62443	8.70715	7.18809	13.2774	3.79341	3.52728	7.32973	3.84122	2.88087	27.6424	16.3499	3.90269	12.7659	10.4658	9.91287	9.44924	9.74186	0	9.60686	7.58955	11.667	1.38256	4.32779	3.64285	9.26021	8.32601	4.46092	14.882	15.9505	9.5605
hsa-miR-7706	miRNA	chr15	85380639	85380662	+	UGAAGCGCCUGUGCUCUGCCGAGA	-0.173539	0.207255	492.494	518.009	459.474	0.0787574	-2.20346	0.0275621	478.352	465.717	612.673	566.213	460.009	516.78	468.009	514.12	515.923	511.569	500.874	532.505	599.231	717.335	592.777	596.028	304.41	385.105	439.565	464.253	387.419	385.499	446.488	474.229	627.403	658.505	399.559	397.616	395.249	443.256	530.783	495.8	382.679	421.169	600.399
hsa_piR_020348	piRNA	chr8	126003369	126003400	-	GGCCAUCAUAGGAGGCAACGGAGCUUCCGGCU	0.46172	0.207255	9.62247	7.96885	11.7624	0.209765	2.20113	0.0277266	14.9485	13.8683	1.42482	4.52608	9.71849	5.20248	6.53036	5.81893	9.48388	9.21257	10.5818	13.9265	0	0.576173	21.4997	3.96361	7.80538	6.38295	3.48861	5.50715	18.8985	7.65432	11.0244	6.98681	11.806	17.3648	5.53023	8.11461	18.2143	8.02552	2.0815	2.5491	6.37799	6.07638	15.9342
RNU6-421P	snRNA	chrX	49945336	49945442	-	GCGCUUAUUUCAGCAGCACAUAUACUAAAAUUAGAAUGAUACAGAGAAGAUUAGCAUGGUCCCUGCACAGGGAUGACAUGCACAUUUUUGAAAAAAUUAGAAGAGAA	0.366031	0.207255	14.0319	12.5824	15.9079	0.166424	2.19938	0.0278506	16.0162	19.3511	18.5227	21.2726	9.71849	12.7172	10.8839	11.9801	15.1742	14.0898	15.2849	9.89513	7.68245	14.9805	15.3569	8.42267	19.5135	13.4751	10.4658	9.36216	9.44924	9.04601	16.5366	20.0871	6.74627	5.15517	17.9732	16.7702	12.75	19.7551	12.489	5.73547	19.134	12.1528	10.1979
hsa-miR-616-5p	miRNA	chr12	57519223	57519244	-	ACUCAAAACCCUUCAGUGACUU	0.394002	0.207255	5.04734	4.31048	6.00093	0.179253	2.19803	0.0279471	2.1355	2.25763	2.84964	4.52608	4.85925	5.78054	4.35358	4.79206	0	0.541916	0	4.39784	3.84122	4.03321	6.14276	1.48635	0	2.83687	6.97722	3.30429	0	5.56678	5.5122	2.62005	3.37313	2.71325	6.91278	3.24585	1.82143	3.08674	10.4075	10.1964	2.126	5.69661	6.37366
SNORD49A	snoRNA	chr17	16440036	16440106	+	UGCUCUGAUGAAAUCACUAAUAGGAAGUGCCGUCAGAAGCGAUAACUGACGAAGACUACUCCUGUCUGAUU	0.267297	0.207255	89.1142	80.9588	99.6682	0.121842	2.19379	0.0282502	90.7587	122.88	101.162	106.816	56.6912	50.2907	108.839	96.8681	100.529	83.997	81.1275	83.1924	49.9359	74.3263	113.641	96.1175	78.0538	91.489	52.3292	55.6222	70.8693	105.073	33.0732	96.9419	72.5224	75.6996	53.9197	49.2287	63.7499	66.6735	66.6081	73.2866	61.6539	63.0424	45.8904
hsa-miR-5100	miRNA	chr10	42997630	42997651	+	UUCAGAUCCCAGCGGUGCCUCU	0.451857	0.207255	49.6955	41.1548	60.7482	0.205973	2.19376	0.0282525	41.6422	33.2194	49.8688	39.8295	4.85925	10.405	68.5688	75.3038	72.0775	61.7784	62.3153	56.8054	115.237	108.321	24.5711	42.6088	15.6108	24.8226	6.97722	8.81144	61.42	52.1885	22.0488	22.7071	37.9477	27.1325	37.329	48.1467	76.4999	55.5613	22.8965	29.9519	46.7719	42.9144	45.8904
hsa_piR_001212	piRNA	Multiple	Multiple	Multiple	Multiple	AUCUAGCUACUCUGGUAGGGCCUUGGA	-0.515503	0.209336	5.19821	6.33212	3.7308	0.235722	-2.18691	0.0287491	1.06775	3.54771	0	3.62087	6.47899	5.20248	2.17679	3.4229	0	2.16766	2.35152	1.09946	0	2.30469	0	3.96361	0	5.67373	13.9544	5.50715	14.1739	3.47924	0	0.873351	6.74627	9.76769	13.8256	15.6883	7.2857	22.2245	22.8965	19.1182	18.071	19.3685	8.92313
hsa_piR_004993	piRNA	Multiple	Multiple	Multiple	Multiple	UCGCGAGUUCAAAUCUCGCUGGGGCCU	0.365053	0.214487	118.347	103.224	137.919	0.168011	2.17278	0.0297966	77.9457	81.9198	98.3127	94.5952	32.395	22.5441	141.491	148.212	106.219	95.3772	124.631	146.961	272.727	285.782	104.427	87.1994	66.3457	95.035	27.9089	40.7529	89.7677	115.511	93.7074	71.6148	135.769	156.826	69.1278	82.7691	107.464	114.827	99.9121	99.4148	104.174	110.894	159.342
hsa_piR_011181	piRNA	Multiple	Multiple	Multiple	Multiple	UGCCUGGGUCUUGGAUAAACUGAAAGC	0.376765	0.214487	9.54421	8.38909	11.0391	0.173504	2.17151	0.0298929	5.33874	10.3206	7.12411	5.4313	12.958	8.67081	9.79555	11.6379	20.8645	11.9222	7.05456	6.96324	0	1.72852	6.14276	8.91812	15.6108	7.80138	10.4658	7.1593	9.44924	8.35017	0	9.60686	10.1194	4.3412	12.443	9.73754	3.64285	13.5816	8.32601	7.01002	5.31499	6.83593	3.18683
SNORD57	snoRNA	chr20	2533093	2533164	+	UGGAGGUGAUGAACUGUCUGAGCCUGACCUUGUAGAAUGGAGGCAAAAAAACUGAUUUAAUGAGCCUGAUCC	0.301848	0.214764	95.0509	85.7306	107.112	0.139333	2.16638	0.0302819	84.3522	74.8244	61.2673	66.986	149.017	184.399	60.9501	75.6461	56.9033	66.1137	82.3032	79.5276	19.2061	50.1271	95.2128	108.504	128.789	110.638	76.7494	75.448	108.666	84.1975	82.683	87.3351	56.5	61.8621	71.893	81.6871	162.107	158.658	52.0375	54.1683	136.064	154.568	58.0003
RNU5F-4P	snRNA	chr12	31594093	31594206	-	AUACUCUGGUUUCUCUUCAGAUCGUAUACGUCUUUUGUCUUUUACUAAAGAUUUCCGUGGAAGGGAACAAUUCUGAGUUUUUGACUAAGUUUUGUUUUGUUUUGUUUGAGACGG	0.365611	0.214764	12.5577	10.9923	14.5834	0.168854	2.16525	0.0303684	10.6775	6.45038	14.2482	13.5783	17.8172	20.2319	4.35358	6.16122	17.071	10.8383	7.05456	7.69622	0	1.15235	12.2855	11.3954	15.6108	15.6028	3.48861	20.3765	4.72462	7.65432	0	13.1003	5.90298	5.69782	20.7384	17.8522	12.75	18.5204	14.5705	17.2064	20.197	9.11457	3.8242
hsa-miR-3127-5p	miRNA	chr2	96798288	96798310	+	AUCAGGGCUUGUGGAAUGGGAAG	-0.324686	0.214968	5.88142	6.56452	4.99741	0.150421	-2.15852	0.0308875	8.54199	8.70801	7.12411	12.2204	1.61975	5.78054	3.26518	3.76519	3.79355	11.3802	7.05456	6.96324	3.84122	5.76173	6.14276	8.42267	11.7081	3.54608	13.9544	12.1157	4.72462	3.47924	5.5122	2.62005	6.74627	5.4265	8.29534	2.70487	5.46428	6.79082	6.24451	5.0982	8.50398	4.93706	6.37366
hsa_piR_010997	piRNA	chr2	232070100	232070126	-	UGCCGUAGUUCUCGACCAUAUUGGAGA	0.482087	0.214968	42.8721	34.9672	53.102	0.223514	2.15686	0.0310169	17.084	12.5782	17.0979	24.8935	0	2.89027	63.1269	56.1356	128.981	137.647	35.2728	37.7481	0	1.15235	67.5704	39.6361	31.2215	29.0779	13.9544	15.9707	28.3477	34.0965	66.1464	80.3483	5.90298	8.41107	37.329	37.8682	43.7142	51.2398	29.141	24.8537	36.1419	44.4335	7.6484
hsa_piR_010376	piRNA	chr12	9382566	9382595	-	UGCAUGACAGAGUGAGGCCCUGUCUCCAAA	-0.412995	0.214968	10.7328	12.2014	8.8322	0.191722	-2.15414	0.0312291	10.6775	6.7729	8.54893	8.14695	3.2395	14.4513	2.17679	6.8458	5.69033	7.58682	15.2849	10.9946	0	4.60938	0	8.42267	11.7081	9.92903	27.9089	15.42	0	15.3086	11.0244	9.60686	4.21642	8.95372	40.0941	27.5897	10.9286	20.3725	24.978	29.9519	31.8899	30.0021	4.46157
hsa_piR_018165	piRNA	chr14	102873935	102873963	+	UUGCAAGCAACACUCUGUGGCAGAUGAUC	0.438199	0.214968	14.3497	11.8075	17.6397	0.203474	2.15359	0.0312721	8.54199	9.99808	5.69929	9.05217	8.09874	9.82691	8.70715	4.44977	22.7613	20.0509	4.70304	10.2616	7.68245	2.88087	12.2855	7.43177	11.7081	14.1843	10.4658	10.4636	4.72462	17.3962	27.561	9.60686	10.1194	6.5118	12.443	13.5244	5.46428	9.87756	6.24451	9.55912	37.2049	26.9639	21.6705
hsa_piR_011324	piRNA	chr1	237291842	237291869	-	UGCGCAUGAAUGAAUGAACGACGGUGUU	0.361383	0.215649	565.937	496.106	656.307	0.16812	2.14955	0.0315904	402.541	407.019	414.623	374.307	952.412	952.633	425.562	391.58	525.407	553.296	529.092	512.715	111.395	99.1018	463.779	541.033	468.323	573.756	666.325	606.888	472.462	423.771	782.732	699.554	187.209	196.982	512.929	454.418	850.606	819.838	245.617	261.92	795.122	786.512	198.858
RNU2-58P	snRNA	chr17	59129276	59129458	-	AUUUCUUCUCAGCCUUUUGGCUAAGAUCAAGUGUAGUAUCUGUUUUUAUCAGUUUAAAGACCGUGUGUGUGUGUGUGUGUGUGUGUGUGUGUGUGUGUGUAUGUGUGUUUAAGAUAGGGU	-0.348041	0.225675	6.79567	7.54059	5.83164	0.163508	-2.12858	0.0332887	5.33874	5.48282	4.27446	8.14695	4.85925	9.24886	11.9723	7.53038	1.89678	0.541916	3.52728	4.39784	15.3649	4.60938	9.21414	5.44996	3.90269	2.12765	20.9317	11.0143	0	2.78339	16.5366	4.36675	16.8657	9.76769	2.76511	7.57364	10.9286	8.02552	10.4075	15.2946	7.44099	8.35502	9.5605
hsa_piR_009894	piRNA	chr19	60589551	60589576	+	UGCAAUGGAUGGUCGUGCGGAACUGC	0.438598	0.228103	5.61847	4.74682	6.74647	0.206931	2.11954	0.0340448	3.20325	3.54771	2.84964	2.26304	4.85925	4.62443	7.61876	10.9533	11.3807	11.9222	4.70304	5.13081	0	1.15235	3.07138	2.47726	0	1.41843	13.9544	7.1593	4.72462	6.26262	5.5122	10.4802	1.68657	1.35662	4.14767	4.86877	7.2857	9.26021	0	4.46092	5.31499	5.69661	3.18683
hsa-miR-425-3p	miRNA	chr3	49020159	49020180	-	AUCGGGAAUGUCGUGUCCGCCC	-0.174889	0.228103	112.021	117.587	104.818	0.0825435	-2.11876	0.0341111	125.994	129.975	133.933	116.32	97.1849	91.3325	101.221	82.8342	119.497	108.383	146.97	137.066	88.3482	129.063	113.641	115.44	105.373	85.8152	118.613	108.491	174.811	170.483	121.268	82.095	126.492	125.081	91.2488	102.785	105.643	108.036	106.157	108.337	76.5359	71.0177	145.32
hsa-miR-671-5p	miRNA	chr7	151238449	151238471	+	AGGAAGCCCUGGAGGGGCUGGAG	0.247813	0.232391	21.7721	19.9991	24.0666	0.117669	2.10601	0.0352034	12.813	16.1259	22.7971	24.8935	24.2962	39.3077	21.7679	22.2488	15.1742	20.0509	23.5152	27.4865	19.2061	19.0137	27.6424	22.7908	0	19.1489	17.4431	32.4922	18.8985	28.5297	27.561	24.4538	18.5522	22.2486	19.3558	12.4424	20.0357	17.2857	20.815	17.2064	12.756	17.4696	13.3847
hsa_piR_017936	piRNA	chr12	126216461	126216487	-	UUCUGGGUCGGGGUUUCGUACGUAGCA	0.319317	0.232391	909.809	812.936	1035.18	0.151639	2.10576	0.0352251	790.134	610.206	507.236	392.411	1658.62	1444.56	930.577	765.703	1437.76	1122.85	773.65	606.169	211.267	180.342	826.202	730.79	1038.12	1031.91	872.153	836.536	741.765	763.344	1185.12	1116.14	382.851	315.008	723.077	614.006	1014.53	850.088	534.946	440.357	1261.78	1114.64	326.332
hsa_piR_022437	piRNA	Multiple	Multiple	Multiple	Multiple	UACUUUGGGAGGCUGAGGCGGGUGGAU	-0.329213	0.234838	61.3544	68.2708	52.4036	0.156894	-2.09831	0.0358775	44.8455	33.8645	41.3198	32.1352	97.1849	91.3325	48.9777	44.84	36.0388	35.2245	52.9092	46.9103	30.7298	25.3516	33.7852	44.0952	58.5404	41.1346	90.7039	55.6222	75.5939	61.9304	44.0976	65.5013	59.0298	61.3194	182.498	170.407	120.214	122.235	164.439	166.966	132.875	108.615	45.8904
SNORA45A	snoRNA	chr11	8684227	8684356	+	AUCGAGGCUAGAGUCACGCUUGGGUAUCGGCUAUUGCCUGAGUGUGCUAGAGUCCUCGAAGAGUAACUGCUGACCUUAUUCACUGGCUGUGGGCCUUAUGGCACAGUCAGUCACCAGGUU	0.300821	0.234838	20.8501	18.6817	23.6562	0.143551	2.09557	0.0361203	40.5745	30.3168	12.8234	15.3887	30.7752	27.7466	10.8839	22.5911	22.7613	16.2575	18.8122	19.7903	11.5237	6.91408	6.14276	21.7999	0	24.8226	13.9544	12.6664	37.7969	16.7003	5.5122	22.7071	11.806	15.4655	12.443	14.6063	14.5714	15.4337	18.7335	17.2064	26.5749	41.7751	17.8463
hsa_piR_019752	piRNA	Multiple	Multiple	Multiple	Multiple	GCAGAGUGGCGCAGCGGAAGCGUGCUGGGCCC	0.396256	0.234838	331.34	284.392	392.095	0.189287	2.09341	0.0363126	450.59	403.794	235.096	211.821	192.75	195.96	247.065	216.327	242.787	170.162	349.201	327.639	683.738	706.388	254.925	254.166	343.437	304.254	240.714	283.068	222.057	215.017	99.2196	112.662	390.44	390.165	510.163	477.139	173.035	179.031	170.683	163.142	352.915	330.783	728.51
p-hsa-miR-114	novelmirna	chr3	13170180	13170199	+	CCAAUGUAGAGCUCAGGUUG	-0.327746	0.236937	163.239	180.678	140.671	0.157116	-2.08601	0.036978	97.1652	79.3396	89.7638	99.5738	95.5652	76.8812	112.105	113.983	98.6324	91.0419	155.2	151.725	107.554	81.8166	144.355	151.113	175.621	174.467	156.987	143.186	184.26	185.791	132.293	161.57	205.761	183.144	293.102	293.208	304.178	269.781	451.686	438.445	463.467	439.778	169.539
SNORD4A	snoRNA	chr17	28722582	28722653	+	GGUGCAGAUGAUGACACUGUAAAGCGACCAAAGUCUGAACAAAGUGAUUGGUACCUCGUUGUCUGAUGCACC	0.280922	0.236937	285.418	258.896	319.741	0.134771	2.08445	0.0371194	458.064	419.92	179.528	195.527	85.8467	76.8812	290.601	298.819	481.781	470.383	281.007	299.053	288.092	314.59	202.711	235.339	245.87	254.609	139.544	115.65	283.477	326.352	187.415	149.343	433.448	393.964	172.82	152.014	193.071	183.97	305.981	303.98	272.127	285.59	309.123
hsa-miR-3912-3p	miRNA	chr5	171386678	171386698	-	UAACGCAUAAUAUGGACAUGU	0.318784	0.239753	7.72044	6.99192	8.66322	0.153562	2.07592	0.0379009	8.54199	8.06297	7.12411	9.05217	4.85925	6.35859	3.26518	6.16122	11.3807	4.33533	9.40608	8.42919	3.84122	12.0996	6.14276	3.46816	11.7081	8.5106	0	7.71001	4.72462	3.47924	5.5122	4.36675	9.27612	10.5817	8.29534	4.86877	5.46428	5.55613	12.489	6.37275	7.44099	6.45615	7.6484
SNORD111B	snoRNA	chr16	70529509	70529588	+	CAGCCUGAAGUGAUGAUUCACAUUCAUGUCUCUUCUCUGAUAAAUUCUUGAAGAAAAUUUUUGUGUGUCUGAUCAGGCCU	0.233883	0.239753	127.052	117.839	138.974	0.112751	2.07433	0.0380482	104.639	121.912	99.7375	91.4269	115.002	115.611	95.7787	68.1157	70.1807	52.0239	123.455	130.103	176.696	174.004	178.14	173.903	163.913	151.063	132.567	151.997	103.942	109.944	49.6098	79.4749	129.022	120.197	109.222	151.473	147.536	110.505	104.075	100.052	89.2918	107.476	170.814
hsa_piR_010524	piRNA	chr6	33982403	33982433	+	UGCCAAGGUUUUGCCGAGCUCUACAUUGGGU	-0.400166	0.240105	27.7063	31.8525	22.3407	0.193404	-2.06907	0.0385397	8.54199	7.74045	29.9213	17.1991	9.71849	11.5611	16.3259	19.8528	18.9678	10.8383	30.5698	19.0573	11.5237	5.76173	21.4997	21.7999	35.1242	30.4963	20.9317	28.6372	23.6231	27.138	27.561	31.4406	53.9701	33.1016	64.9802	55.7204	71.0356	54.3266	79.0971	79.0221	90.3548	85.8289	26.7694
hsa_piR_015151	piRNA	Multiple	Multiple	Multiple	Multiple	UGUAAUCCCAGCACUUUGGGAGGCCUAGAG	-0.387619	0.240105	10.3497	11.9599	8.26591	0.187391	-2.0685	0.0385926	6.40649	9.99808	5.69929	8.59956	11.3382	14.4513	4.35358	6.50351	1.89678	6.50299	15.2849	10.2616	3.84122	5.76173	6.14276	11.8908	7.80538	4.2553	3.48861	6.05787	14.1739	9.04601	11.0244	11.3536	14.3358	10.853	37.329	24.3438	27.3214	22.8419	43.7115	21.0301	18.071	19.7482	5.7363
hsa_piR_016946	piRNA	Multiple	Multiple	Multiple	Multiple	CGGCUGUUAACCGAAAGGUUGGUGGU	-0.276903	0.243628	69.6414	76.2223	61.1248	0.134468	-2.05925	0.0394703	98.2329	79.0171	86.9141	85.543	98.8047	65.3201	67.4804	68.458	47.4194	62.8622	70.5456	77.3286	149.808	153.262	33.7852	34.1861	23.4161	41.1346	160.476	156.954	75.5939	82.8058	55.122	67.248	93.6044	93.6071	64.9802	55.7204	60.1071	44.449	101.994	92.4048	36.1419	30.3819	98.7918
hsa_piR_018105	piRNA	chr10	79198782	79198810	+	UUGAGGCGGGAGGACUGCUUGAGGCCAGG	-0.289474	0.243628	60.6015	66.1633	53.4038	0.140704	-2.05733	0.0396547	34.168	30.6393	28.4964	37.1139	63.1702	69.9445	37.0054	51.0012	28.4516	24.9281	44.6789	51.3081	53.7771	46.0938	36.8566	49.0497	74.1511	73.7585	62.795	75.448	56.6954	60.5387	49.6098	65.5013	75.0522	70.0018	113.37	109.277	122.036	121	141.542	121.082	116.93	121.148	56.0882
hsa-miR-4485-3p	miRNA	chr11	10508277	10508296	-	UAACGGCCGCGGUACCCUAA	0.448003	0.244476	3496.98	2896.58	4273.97	0.218185	2.05332	0.0400414	3525.71	3542.87	1451.89	1267.76	615.504	730.082	2369.43	2340.58	10054.8	9868.29	3019.35	3020.21	522.406	541.603	3160.45	3330.92	2431.38	2539.7	3513.03	3329.62	2211.12	2461.21	2910.44	3165.02	6464.61	6462.41	595.882	560.449	3373.28	3240.46	464.175	537.223	1328.75	1274.52	8451.48
SNORA73A	snoRNA	chr1	28507366	28507571	+	CCAACGUGGAUACACCCGGGAGGUCACUCUCCCCGGGCUCUGUCCAAGUGGCGUAGGGGAGCAUAGGGCUCUGCCCCAUGAUGUACAAGUCCCUUUCCACAACGUUGGAAAUAAAGCUGG	0.373036	0.244706	117.845	101.913	138.462	0.181935	2.05037	0.040328	137.74	88.3702	92.6134	65.1756	79.3677	61.8518	88.1599	63.6659	70.1807	51.482	99.9396	67.4335	30.7298	27.0801	67.5704	55.4905	132.691	105.673	41.8633	46.8108	155.912	155.174	60.6342	71.6148	65.7761	49.1098	53.9197	40.0321	69.2142	41.9796	68.6896	54.1683	108.426	101.4	70.1103
hsa_piR_017008	piRNA	Multiple	Multiple	Multiple	Multiple	CUACUCAGGAGGUUGAGGCAGGAGAAUUG	-0.284236	0.247447	47.9924	52.4797	42.1853	0.139405	-2.03891	0.0414586	29.897	36.7672	42.7446	36.6613	66.4097	69.3665	41.359	42.1017	17.071	28.1796	41.1516	38.8476	26.8886	31.1133	18.4283	33.6907	39.0269	52.482	38.3747	50.1151	18.8985	37.5757	60.6342	49.781	43.8507	54.8076	98.1615	90.8837	94.7142	90.1327	122.809	122.994	85.0398	95.3232	47.8025
p-hsa-miR-135	novelmirna	chr10	61012641	61012659	-	UCAACAGAACGAGACUCUG	-0.329964	0.247447	11.3792	12.5538	9.85901	0.162034	-2.03638	0.0417118	7.47424	6.45038	7.12411	12.673	12.958	11.5611	25.0331	17.1145	13.2774	8.12874	14.1091	13.1935	11.5237	13.252	18.4283	10.4045	15.6108	7.80138	27.9089	7.71001	9.44924	7.65432	16.5366	26.2005	9.27612	5.4265	16.5907	6.49169	23.6785	11.7296	2.0815	8.28457	13.819	11.773	18.4836
hsa_piR_003817	piRNA	Multiple	Multiple	Multiple	Multiple	UCCCAGCACUUUGGGAGGCCGAAGUAA	-0.357993	0.247447	30.8585	34.5653	26.0614	0.175851	-2.03578	0.0417725	19.2195	20.9637	18.5227	19.4622	35.6345	40.4638	18.5027	21.222	7.58711	15.1736	18.8122	23.4551	15.3649	11.5235	27.6424	22.7908	31.2215	19.1489	34.8861	30.84	4.72462	22.2671	44.0976	41.0475	30.3582	26.0472	111.987	119.014	54.6428	59.2654	79.0971	82.8457	76.5359	66.8402	19.121
hsa_piR_011217	piRNA	chr6	26264588	26264614	+	UGCCUUCAACAUGUCCGAGACUGCGCC	0.284152	0.247447	13.0508	11.9579	14.465	0.139589	2.03564	0.0417866	10.6775	8.70801	12.8234	15.3887	4.85925	10.983	17.4143	15.0608	11.3807	19.509	17.6364	8.79567	11.5237	10.9473	12.2855	14.3681	11.7081	17.7304	17.4431	15.42	14.1739	10.4377	27.561	20.9604	3.37313	7.32577	5.53023	10.8195	12.75	6.17348	10.4075	2.5491	9.56698	8.35502	4.46157
hsa_piR_022425	piRNA	chrX	29470506	29470531	+	UACUUGGACCAAUGGGCUUGUGGAAU	-0.453169	0.247571	5.11964	6.0143	3.96185	0.223186	-2.03045	0.0423108	2.1355	2.25763	5.69929	5.88391	14.5777	9.24886	3.26518	2.73832	1.89678	1.62575	2.35152	8.0627	0	3.45704	3.07138	2.47726	7.80538	7.09217	0	4.95644	0	6.26262	5.5122	3.4934	3.37313	5.15517	19.3558	11.3605	5.46428	6.79082	12.489	14.02	11.693	18.6089	5.7363
hsa-miR-505-3p	miRNA	chrX	139924160	139924181	-	CGUCAACACUUGCUGGUUUCCU	0.347017	0.247571	24.9367	22.4164	28.1983	0.170907	2.03045	0.0423112	12.813	20.6412	21.3723	22.1778	9.71849	16.1855	26.1215	22.9334	24.6581	26.5539	15.2849	23.0886	57.6184	46.0938	27.6424	23.7817	11.7081	24.1134	38.3747	17.6229	28.3477	24.3547	27.561	14.847	24.4552	24.4192	15.2081	32.9994	20.0357	22.2245	8.32601	13.3828	15.945	13.6719	29.9562
hsa-miR-4485-5p	miRNA	chr11	10508305	10508320	-	ACCGCCUGCCCAGUGA	0.35816	0.250072	22.1837	19.5358	25.6104	0.177137	2.02194	0.0431826	24.5582	26.124	17.0979	11.3152	25.916	13.8733	18.5027	20.5374	22.7613	22.7605	17.6364	19.4238	3.84122	4.60938	9.21414	15.359	39.0269	22.6949	48.8405	24.2315	42.5216	22.2671	5.5122	18.3404	23.6119	25.5045	37.329	19.4751	29.1428	24.0766	4.163	5.73547	15.945	14.4314	28.6815
SNORD24	snoRNA	chr9	132824013	132824087	+	UGCAGAUGAUGUAAAAGAAUAUUUGCUAUCUGAGAGAUGGUGAUGACAUUUUAAACCACCAAGAUCGCUGAUGCA	-0.267219	0.250072	881.702	956.728	784.611	0.132201	-2.02131	0.0432474	1225.78	1104.95	1286.61	1371.4	720.788	772.858	679.158	752.011	1361.89	1315.23	1233.37	1301.76	503.2	375.665	1219.34	1158.86	784.441	933.329	945.413	898.767	949.648	892.076	1471.76	1418.32	600.418	539.394	387.116	437.648	939.856	874.781	942.92	825.271	1064.06	1144.64	400.266
hsa_piR_020485	piRNA	Multiple	Multiple	Multiple	Multiple	GGGGAUGUAGCUCAGUGGUAGAGCGCAUGCU	0.244509	0.251995	147.98	135.994	163.492	0.121305	2.01565	0.0438364	164.433	163.84	162.43	145.287	93.9454	95.9569	207.883	177.306	153.639	141.44	136.388	121.307	238.156	227.012	125.927	115.936	171.718	125.531	94.1925	89.2159	113.391	120.382	126.781	130.129	121.433	123.453	123.048	120.637	145.714	122.235	122.809	146.573	79.7248	93.0446	189.935
hsa_piR_015149	piRNA	Multiple	Multiple	Multiple	Multiple	UGUAAUCCCAACACUUUGGGAGGCUGAGGUGU	-0.334807	0.25339	82.7389	92.2325	70.453	0.166497	-2.01089	0.0443369	53.3874	48.0553	54.1432	52.9552	155.496	124.282	75.0992	63.6659	56.9033	43.8952	63.4911	85.3913	15.3649	29.961	76.7845	47.5633	74.1511	58.1558	94.1925	84.8101	66.1446	54.2761	99.2196	66.3747	95.291	85.7386	264.068	217.472	180.321	153.102	249.78	247.263	159.45	174.696	49.0772
hsa-miR-7641	miRNA	chr14	75604211	75604229	+	UUGAUCUCGGAAGCUAAGC	0.280186	0.25487	268.543	243.723	300.663	0.139763	2.00472	0.0449935	216.753	215.443	202.325	205.937	510.221	535.856	93.6019	95.4989	163.123	141.982	211.637	199.735	115.237	135.401	242.639	240.294	323.923	402.126	247.691	277.01	179.535	243.547	110.244	140.609	119.746	113.414	319.371	338.109	251.357	258.051	253.943	214.762	282.757	330.783	254.309
hsa_piR_011186	piRNA	Multiple	Multiple	Multiple	Multiple	UGCCUGUAAUCCCAGCACUUUGGGAGGCC	-0.355949	0.25487	13.5478	15.3601	11.2025	0.177656	-2.00359	0.0451143	6.40649	9.67557	9.97375	8.14695	19.437	20.2319	7.61876	11.2956	1.89678	6.50299	17.6364	12.0941	3.84122	3.45704	6.14276	7.92722	7.80538	10.6383	13.9544	16.5215	18.8985	10.4377	16.5366	13.9736	15.1791	12.4809	35.9465	43.8189	23.6785	20.9898	58.2821	36.3247	38.2679	23.546	5.09893
SNORD124	snoRNA	chr17	17353214	17353317	+	UGGUCUCAAGGAAGGGAUGAUGUUCCAGUUGAGACUCAAGAAAAGGAUUCUGAGCCUCAGAGCUUUGAAGGAGCCACUUGGUCCCUGACCUUCCUAGAGGCAAA	0.325155	0.25488	7.52768	6.33852	9.06659	0.162596	1.99978	0.0455239	5.33874	13.5458	5.69929	6.33652	1.61975	6.93665	4.35358	9.24183	7.58711	5.96108	2.35152	6.59676	3.84122	3.45704	0	4.45906	11.7081	5.67373	0	8.81144	0	4.87093	5.5122	13.9736	5.0597	3.52722	8.29534	10.8195	7.2857	11.1123	6.24451	8.28457	10.63	6.07638	5.09893
hsa-miR-1260b	miRNA	chr11	96341447	96341465	+	AUCCCACCACUGCCACCAU	0.370785	0.25488	66.2165	57.3979	77.6289	0.185508	1.99876	0.0456347	52.3197	55.7958	74.0907	76.9434	19.437	18.4977	59.8617	67.4311	130.878	126.266	68.1941	66.334	142.125	109.473	49.1421	44.0952	23.4161	23.4042	10.4658	18.1736	61.42	67.4972	27.561	50.6543	61.5597	58.3348	78.8057	94.6705	65.5713	65.4388	72.8526	50.3447	29.7639	30.7617	65.6487
hsa_piR_019557	piRNA	Multiple	Multiple	Multiple	Multiple	GAUCACAGCUCACUGCAACCUCGACCUCC	0.254235	0.256662	21.8678	20.2789	23.924	0.127537	1.99343	0.0462148	24.5582	19.3511	15.673	18.1043	16.1975	18.4977	23.9447	19.5105	37.9355	24.9281	25.8667	21.6227	15.3649	6.3379	24.5711	15.359	15.6108	16.312	20.9317	22.0286	18.8985	25.7463	33.0732	27.9472	11.806	16.8221	24.886	22.1799	21.8571	27.1633	22.8965	17.2064	23.386	30.0021	8.28576
hsa_piR_007150	piRNA	chr6	31432466	31432496	-	UGACCGAGAGAGCCUGCGGAACCUGCGCGGC	0.481588	0.262311	9.65486	7.62512	12.2816	0.243144	1.98067	0.047628	0	1.29008	1.42482	0.452608	3.2395	1.15611	10.8839	10.9533	13.2774	19.509	0	1.83243	3.84122	1.72852	12.2855	8.91812	11.7081	6.38295	41.8633	20.3765	4.72462	3.47924	0	0.873351	8.43283	11.667	4.14767	5.95072	10.9286	10.4949	4.163	2.5491	7.44099	12.9123	0
hsa_piR_013194	piRNA	Multiple	Multiple	Multiple	Multiple	UGGCCAUGUUGGUCAGGCUGGUCUCGAACU	-0.171735	0.262311	64.1835	67.7884	59.5183	0.0868813	-1.97666	0.0480796	66.2004	60.311	49.8688	67.4387	71.2689	81.5056	72.9224	63.3236	56.9033	67.7395	50.5577	54.973	38.4122	46.0938	85.9987	92.6494	50.735	76.5954	45.3519	85.3608	66.1446	80.7183	77.1708	99.562	64.9328	66.4746	62.2151	69.2447	65.5713	79.0205	68.6896	72.012	80.7878	76.3345	44.6157
SNORD14C	snoRNA	chr11	123059335	123059422	-	UCGCUGUGAUGAGUGAUUGUUAAACAUUCGUAGUUUCCACCAAAAGCUUGGCUAAUGAUGGCAACACCUUCCUUGGAUGUCUGAGCGA	-0.226895	0.262311	685.295	734.254	621.937	0.114881	-1.97504	0.0482635	1490.58	1509.39	802.175	809.716	1101.43	1108.13	860.92	876.262	1092.54	1092.5	685.468	665.906	941.1	932.248	672.633	636.159	807.857	762.408	607.018	604.135	363.796	309.652	611.854	630.559	541.388	513.347	570.996	511.762	1014.53	882.807	528.701	484.329	652.681	647.514	224.99
hsa_piR_022296	piRNA	Multiple	Multiple	Multiple	Multiple	UACUCAGGAGGCUGAGGCAGGAGAAUGGC	-0.275185	0.262311	193.355	210.528	171.132	0.139433	-1.9736	0.0484274	149.485	143.521	149.606	133.519	312.611	347.988	126.254	158.138	138.465	110.551	176.364	181.777	46.0947	80.088	110.57	125.349	175.621	177.304	156.987	210.924	155.912	114.815	99.2196	186.024	228.53	215.975	420.297	425.747	320.571	343.245	572.413	614.97	356.104	366.861	118.55
hsa-miR-19b-3p	miRNA	chrX	134169683	134169705	-	UGUGCAAAUCCAUGCAAAACUGA	0.219233	0.262311	1320.33	1228.56	1439.1	0.111425	1.96753	0.0491218	920.4	992.391	1121.33	1124.28	944.313	1052.64	564.876	631.867	612.659	621.578	1174.58	1250.09	1056.34	1154.65	1990.26	1805.42	1287.89	1170.21	1876.87	1767.8	2116.63	1876.7	848.879	864.617	947.007	977.312	1204.21	1222.06	1324.18	1331.62	1775.52	1782.46	1295.79	1412.76	1298.95
RNU2-30P	snRNA	chr1	52754322	52754462	+	ACUAUUUCUCGGCCUUUUGGCUAAGAUCAAGUGUAGUAUCUGUUCUUAUCAGUUUAUUUUACAUUUAUUUAUUUUUUGAGAUGGAGUUUCCCUCUUGUCGCCCAGGCUGGAGUGCAAUGG	-0.263078	0.262311	28.7865	31.394	25.4122	0.133737	-1.96712	0.0491693	13.8807	20.3187	27.0716	30.3248	50.2122	39.8857	22.8563	27.0409	36.0388	27.6377	41.1516	27.853	3.84122	8.6426	18.4283	23.7817	23.4161	29.0779	41.8633	36.3472	28.3477	22.2671	22.0488	41.0475	13.4925	24.4192	42.8593	48.1467	67.3928	45.6837	60.3636	60.5411	46.7719	49.3706	26.7694
hsa_piR_015229	piRNA	Multiple	Multiple	Multiple	Multiple	UGUAGCCUAACAGAAGAGGUCAAGAGC	-0.316562	0.262311	30.907	34.3926	26.3963	0.161042	-1.96571	0.0493318	19.2195	14.8359	18.5227	24.4409	32.395	31.2149	23.9447	20.1951	9.48388	10.2964	39.9758	41.7795	19.2061	20.1661	39.928	36.1679	54.6377	39.7161	34.8861	35.7965	23.6231	29.9214	44.0976	20.0871	26.1418	29.5744	56.6848	58.4252	56.4642	73.4644	35.3855	43.972	63.7799	60.384	22.9452
hsa_piR_005018	piRNA	chr6	26685373	26685400	+	UCGCUGGUUCGAAUCCGGCUCGGAGGAC	0.43369	0.262311	247.335	205.783	301.11	0.220843	1.96379	0.0495545	133.469	130.298	205.174	167.013	30.7752	27.1685	371.142	339.894	464.71	460.087	365.661	375.282	418.693	415.997	110.57	118.413	366.853	334.041	10.4658	26.4343	245.68	304.085	93.7074	87.3351	168.657	169.578	160.377	156.342	222.214	224.715	126.972	110.249	194.529	195.204	500.97
ssc-miR-4332	miRNA	Multiple	Multiple	Multiple	Multiple	CACGGCCGCCGCCGGGCGCC	0.515311	0.262311	17.8212	10.5225	27.2666	0.262497	1.96311	0.0496336	11.7452	9.99808	0	0	3.2395	0	46.8009	31.4907	0	0	31.7455	19.7903	0	10.3711	27.6424	30.718	0	18.4396	0	0	18.8985	24.3547	0	0	0	13.8376	0	24.8848	0	0	22.8965	0	32.9529	31.5212	10.1979
SNORA13	snoRNA	chr5	112620607	112620739	+	AGCCUUUGUGUUGCCCAUUCACUUUGGAAACUAGUGAAUGUGGUGUCAAAAAAGGCGUAAAUUAAACGCUUUGCAGCCUUUUCCUGCCCUUGAAUUUGAUAUCUUUGGUGUAGGAGCUGCGUAAGUAACAGUU	0.341754	0.265522	15.0344	13.3351	17.2336	0.174756	1.95561	0.0505112	12.813	12.9008	7.12411	18.1043	1.61975	5.20248	20.6795	21.5643	20.8645	16.7994	8.23032	15.0259	3.84122	2.88087	18.4283	22.7908	27.3188	18.4396	10.4658	23.6808	14.1739	6.95847	16.5366	14.847	17.7089	21.4347	4.14767	5.95072	5.46428	10.4949	10.4075	12.1082	7.44099	12.5325	12.7473
hsa-miR-132-5p	miRNA	chr17	2049965	2049986	-	ACCGUGGCUUUCGAUUGUUACU	-0.317806	0.26949	18.6113	20.8152	15.7593	0.163233	-1.94695	0.0515404	25.626	19.3511	11.3986	7.24173	6.47899	10.983	14.1491	13.007	15.1742	17.8832	23.5152	17.9578	26.8886	8.6426	36.8566	35.177	19.5135	13.4751	13.9544	10.4636	61.42	52.1885	16.5366	12.2269	20.2388	19.8067	24.886	22.7209	18.2143	9.26021	29.141	36.9619	36.1419	27.7235	24.8573
SNORD90	snoRNA	chr9	121921337	121921445	-	UUAUAAGUUUUCUAAGUGUCUAAUGAUGAAUGUCAGGGCAGAUUCUGAGGUGAAAAUUUAAUUCAUCACUGAUACUCCUACUAUGGAAUCUGAAGACACUUGAAAACCU	0.24761	0.269995	56.1727	51.6565	62.0172	0.12738	1.94387	0.0519116	92.8942	81.9198	31.3461	38.9243	45.353	69.3665	57.6849	52.3704	43.6259	53.6497	36.4486	37.0151	49.9359	106.592	64.499	57.9678	78.0538	67.3756	45.3519	28.6372	51.9708	52.1885	44.0976	40.1741	53.9701	57.7922	59.4499	62.212	34.6071	46.3011	33.304	43.3347	60.5909	71.0177	56.7256
hsa_piR_014003	piRNA	chr6	33980379	33980409	+	UGGGCUCAGCUCAUGAGUGCACACUGCUUUC	0.400812	0.278605	193.32	164.627	230.452	0.207889	1.92801	0.0538533	145.214	166.42	58.4177	87.3534	87.4664	73.4128	195.911	202.636	409.704	501.272	208.11	217.326	34.571	14.4043	122.855	71.345	234.161	113.475	184.896	100.23	387.419	169.787	214.976	108.295	283.343	246.906	56.6848	61.6711	276.857	251.26	24.978	25.491	99.9218	91.9053	363.299
hsa_piR_007559	piRNA	chr17	3362796	3362821	-	UGAGAGAAAAGCAUUUGCCAAGACUU	0.387559	0.278605	59.4903	51.1427	70.2931	0.201249	1.92576	0.0541338	26.6937	29.9943	32.7709	37.5665	111.763	112.72	37.0054	24.3026	32.2452	27.0958	47.0304	44.7113	19.2061	12.0996	55.2849	41.1224	50.735	40.4254	45.3519	48.4629	70.8693	68.8889	49.6098	47.1609	20.2388	11.667	47.0069	63.835	105.643	125.322	20.815	31.2265	102.048	122.667	25.4947
SNORA80E	snoRNA	chr1	155919909	155920045	-	GCAUGGUAAUGGAUUUAUGGUGGGUCCUUCUCUGUGGGCCUCUCAUAGUGUACCCAUGCCAUAGCAAAUGGCAGCCUCGAACCAUUGCCCAGUCCCCUUACCUGUGGGCUGUGAGCACUG	0.380167	0.27888	6.17841	5.27579	7.34651	0.197687	1.92307	0.054471	7.47424	8.70801	1.42482	4.52608	0	2.31222	4.35358	4.79206	9.48388	12.4641	4.70304	5.13081	0	1.15235	9.21414	9.90902	3.90269	4.96452	6.97722	5.50715	4.72462	6.26262	5.5122	8.73351	5.0597	11.1243	0	2.1639	3.64285	4.93878	4.163	2.5491	5.31499	13.6719	1.9121
hsa-miR-29a-3p	miRNA	chr7	130876748	130876769	-	UAGCACCAUCUGAAAUCGGUUA	0.144587	0.279536	1799.3	1717.88	1904.66	0.0753136	1.9198	0.0548834	1928.35	1799.33	2494.86	2264.4	1569.54	1411.03	2018.97	1945.23	1557.25	1407.36	1684.86	1554.64	1670.93	1483.07	1655.47	1415.01	2244.05	1767.37	1702.44	1377.89	1790.63	1596.97	1846.59	1664.61	1327.33	1278.21	1695.01	1606.15	1258.61	1250.13	2343.77	2105.56	1470.13	1487.57	1684.56
hsa_piR_004019	piRNA	Multiple	Multiple	Multiple	Multiple	UCCCGAGGUGCCGGGAUUGCAGACGGAGU	-0.332491	0.280536	6.20797	7.10404	5.04835	0.173534	-1.916	0.0553652	11.7452	4.83778	7.12411	4.52608	21.0567	12.7172	6.53036	8.55725	1.89678	3.79341	10.5818	4.76432	3.84122	3.45704	12.2855	5.94541	7.80538	10.6383	3.48861	5.50715	4.72462	7.65432	11.0244	8.73351	4.21642	5.69782	5.53023	8.11461	10.9286	7.40817	6.24451	7.01002	10.63	9.49434	2.54947
SNORD83B	snoRNA	chr22	39313819	39313911	-	GCUGUUCAGUGAUGAGGCCUGGAAUGUGCGCUGGGCACAGCGCCCGAGACAGACUGCGGAACCGUUCCUUGUUGCCUUCCUUCUGAGAACAGC	0.279784	0.282787	17.7942	16.1062	19.9787	0.146564	1.90895	0.0562681	17.084	16.4485	22.7971	13.5783	22.6765	22.5441	18.5027	13.3493	36.0388	28.7215	15.2849	21.6227	3.84122	5.18556	12.2855	18.8271	27.3188	13.4751	13.9544	11.565	9.44924	20.8754	22.0488	18.3404	16.0224	10.3103	8.29534	10.8195	14.5714	10.4949	14.5705	8.92185	19.134	18.2291	8.28576
RNU2-35P	snRNA	chr11	125649746	125649887	+	AUCGCUUCUUAGCCUUUUGGCUAAGAUCAAGUGUAGUAUCUAUUCCUAUCAGUUUAAGUGCCUUAAUUUCUCUUCCACUUUUUGGACAGGUAGUUUUGCUGGAUAUAGAAUUCUUAUUAG	-0.432743	0.282787	22.0767	25.7882	17.2736	0.226799	-1.90805	0.0563848	12.813	6.45038	5.69929	9.50478	12.958	18.4977	16.3259	11.6379	5.69033	5.41916	10.5818	10.9946	0	6.91408	6.14276	10.4045	7.80538	16.312	10.4658	15.42	33.0723	17.3962	5.5122	8.73351	25.2985	28.4891	64.9802	71.4086	76.4999	67.2909	85.3416	95.5912	92.4808	106.716	8.92313
p-hsa-miR-232	novelmirna	chr10	127570151	127570168	+	GGGAAACUCUGGUGGAAG	0.339915	0.291099	421.156	371.429	485.507	0.17955	1.89315	0.0583383	329.934	332.839	287.814	300.985	390.359	406.95	390.733	405.956	887.691	928.844	345.673	343.398	53.7771	32.8419	512.921	418.656	409.783	393.615	362.815	306.748	321.274	290.168	639.415	540.604	160.224	153.57	449.331	439.812	571.928	574.751	187.335	153.583	530.436	540.418	90.506
hsa_piR_008663	piRNA	Multiple	Multiple	Multiple	Multiple	UGAUGAUUUUGGAGCUGUGAGAUUGA	-0.377611	0.292276	7.59912	8.67248	6.21006	0.199998	-1.88807	0.0590161	6.40649	4.19275	2.84964	3.62087	12.958	8.09275	5.44197	4.44977	1.89678	4.33533	5.8788	5.4973	7.68245	4.03321	3.07138	3.96361	0	11.3475	10.4658	9.91287	0	3.47924	5.5122	3.4934	7.58955	7.59709	17.9732	14.0653	7.2857	16.051	20.815	17.2064	28.7009	19.7482	11.4726
SNORA54	snoRNA	chr11	2994233	2994355	-	GAGCACUGUUCGUAACCCGUUAGCCUGGCUGUAGCUAAUGGGUUCCAUUCCGGUGCAAUAGCAUUUCCAGCGACACAUGACUGACUGACUGGUGGCUUUCAGUUUCAGGUCUUGGAGACAAAU	0.287833	0.292276	11.0134	9.83797	12.5347	0.15254	1.88694	0.0591689	9.60974	9.35305	5.69929	3.62087	14.5777	7.5147	9.79555	15.0608	20.8645	18.9671	14.1091	15.0259	3.84122	4.03321	15.3569	7.43177	19.5135	15.6028	3.48861	9.36216	4.72462	6.26262	5.5122	13.1003	5.0597	6.78312	12.443	9.73754	7.2857	11.7296	8.32601	15.2946	13.819	16.3303	4.46157
p-hsa-miR-124	novelmirna	chr22_KI270733v1_random	167965	167985	+	GACCUCGCCGUCCCGCCCGCC	0.284868	0.29351	13.6728	12.3561	15.3769	0.151294	1.88288	0.0597172	13.8807	12.9008	17.0979	6.33652	16.1975	11.5611	19.5911	9.24183	37.9355	16.2575	12.9334	5.86378	3.84122	17.2852	9.21414	9.41357	7.80538	9.92903	10.4658	13.7679	14.1739	16.0045	16.5366	11.3536	10.1194	10.3103	24.886	18.9341	1.82143	9.26021	16.652	14.6573	12.756	11.773	12.7473
SNORD32A	snoRNA	chr19	49489965	49490048	+	GAGGUCAGUGAUGAGCAACAUUCACCAUCUUUCGUUUGAGUCUCACGGCCAUGAGAUCAACCCCAUGCACCGCUCUGAGACCUG	0.180721	0.294858	733.107	691.712	786.677	0.0961969	1.87866	0.0602915	710.053	714.057	634.046	667.597	532.897	552.619	773.848	757.145	1177.9	1146.15	613.747	665.539	391.805	379.122	853.844	924.016	682.971	717.018	484.917	524.832	689.794	708.372	1096.93	1061.12	596.201	598.814	436.888	452.254	662.999	649.45	607.799	592.665	841.894	912.596	333.343
hsa_piR_022315	piRNA	Multiple	Multiple	Multiple	Multiple	UACUCGGGAGGCUAAGGCAGGGGAAUCGC	-0.292906	0.295319	18.0123	19.8433	15.6427	0.15638	-1.87303	0.0610637	8.54199	15.4809	14.2482	13.5783	40.4937	36.9954	13.0607	16.0876	11.3807	16.7994	16.4606	17.5913	3.84122	7.49025	6.14276	15.359	3.90269	13.4751	17.4431	14.8693	9.44924	13.9169	16.5366	12.2269	19.3955	17.6361	41.4767	44.3599	29.1428	31.4847	56.2005	49.7074	27.6379	31.5212	20.3957
RNA5SP453	rRNA	chr18	32176050	32176168	-	AUCUACAUCCUUACCACCCUGAAUCCACCCAAUCUCGUCUGAUUUCAAAAGCUAAAAAGGGUCAGUCCCAGUUAGUAUUUGGAUGAGAGCCAGCCCGGGAAUAUUGGGUGCUGUAGGCU	0.33131	0.295319	25.3372	22.4705	29.047	0.176891	1.87296	0.0610734	16.0162	15.8034	8.54893	11.7678	19.437	24.8563	21.7679	27.0409	49.3162	60.1527	22.3394	23.4551	7.68245	8.06642	12.2855	10.4045	15.6108	23.4042	3.48861	19.275	28.3477	40.3591	33.0732	13.9736	42.1642	47.2105	9.6779	15.6883	30.9642	30.8674	18.7335	17.8437	20.197	25.8246	29.9562
p-hsa-miR-335	novelmirna	chr7	118920802	118920823	-	UUGUAUCCCACUUCUGACACCA	0.322111	0.295319	3093.11	2749.58	3537.69	0.172121	1.87142	0.0612869	1029.31	1031.09	3165.95	3242.49	819.593	878.642	3934.54	4110.56	3093.64	3059.66	4112.81	4265.54	5370.03	5061.68	2527.75	2410.87	2407.96	2319.85	750.051	675.727	3926.16	3701.21	3175.03	3086.42	1496.83	1623.06	2476.16	2979.69	3132.85	3319.48	1773.44	1769.71	2254.62	2471.19	2143.46
RNU6-557P	snRNA	chr3	73092148	73092257	-	AUGCUUGCUUCGGCAGUACAUAUACUAAAAUUGGAACAAUAUAGGCAAGAUUAGCAUGGCCCCUGCAUUUAAAAAUAAAAAAUAGGCCAGGUGCAGUGGCUCACACUUGU	0.263262	0.296765	13.5957	12.5563	14.9407	0.141001	1.86709	0.061889	14.9485	9.67557	12.8234	12.673	4.85925	11.5611	16.3259	9.58412	11.3807	17.8832	15.2849	12.827	3.84122	4.03321	15.3569	10.8999	3.90269	14.1843	17.4431	19.275	4.72462	8.35017	0	22.7071	10.9627	12.2096	12.443	10.8195	20.0357	14.8163	22.8965	15.9319	10.63	17.4696	5.7363
hsa_piR_006061	piRNA	chr2	111163647	111163678	+	UCUUGAACUCCUGGGCUUGAGCAAUCCCCUCA	0.213315	0.299533	23.5137	21.5694	26.0299	0.114715	1.85951	0.0629543	26.6937	20.6412	15.673	22.1778	12.958	19.6538	11.9723	21.9066	32.2452	40.6437	11.7576	21.6227	23.0473	16.709	15.3569	28.7362	23.4161	19.1489	24.4203	18.7243	14.1739	16.7003	11.0244	32.314	16.0224	21.4347	24.886	21.098	21.8571	35.8062	12.489	21.6673	30.8269	32.2808	19.121
hsa-miR-29b-3p	miRNA	chr1	207802450	207802472	-	UAGCACCAUUUGAAAUCAGUGUU	0.200696	0.299533	67.4108	63.057	73.0453	0.108005	1.85821	0.0631386	99.3007	96.7557	59.8425	76.0382	66.4097	63.5859	80.5412	86.2571	58.8001	66.1137	56.4365	71.4649	61.4596	61.6505	61.4276	63.9132	62.4431	63.1203	59.3064	48.4629	61.42	64.0179	49.6098	40.1741	42.1642	59.1488	59.4499	68.7037	43.7142	46.9184	77.0156	84.1203	59.5279	63.4222	63.0993
SNORD34	snoRNA	chr19	54488035	54488105	+	UGGCGUCUGUGAUGUUCCGCAACUACCUACAUUGUUUGAUCCUCAUGAAAGCAGCACUGGCUGAGACGCCA	0.172256	0.299533	45.5271	43.3803	48.3053	0.0927846	1.85651	0.0633803	51.2519	38.7023	56.9929	54.7656	48.5925	46.2443	55.5081	56.8201	56.9033	56.3593	54.085	41.7795	7.68245	27.6563	49.1421	42.1133	46.8323	36.8793	34.8861	30.84	56.6954	54.2761	49.6098	59.3878	38.791	37.9855	38.7116	42.196	41.8928	50.0052	45.793	37.5992	37.2049	43.2942	24.2199
hsa_piR_001716	piRNA	chr6	33970786	33970816	+	UAUGGAGACUACAUAUCCUUGCCUGUCUAGU	-0.301507	0.300506	35.3888	38.9587	30.7689	0.162719	-1.85293	0.0638919	8.54199	15.1584	21.3723	28.5143	16.1975	30.6368	21.7679	24.3026	9.48388	18.9671	32.9213	36.2822	34.571	22.4707	33.7852	37.6543	58.5404	56.7373	34.8861	42.9558	51.9708	45.9259	44.0976	41.0475	17.7089	21.9773	53.9197	62.753	45.5357	43.2143	62.4451	50.3447	85.0398	84.3098	31.231
hsa_piR_000753	piRNA	chr17	19296281	19296309	+	AGCAGUUGAACAUGGGUCAGUCGGUCCUG	0.325771	0.30526	750.32	665.674	859.862	0.176857	1.842	0.0654745	503.978	500.227	497.263	510.542	819.593	1062.46	750.992	843.745	1122.89	1119.06	633.735	652.712	153.649	101.406	755.56	795.695	917.132	960.989	805.869	881.695	581.128	671.493	964.635	1094.31	291.776	321.791	508.781	533.401	921.642	976.026	251.862	279.764	876.973	963.486	238.375
hsa-miR-192-5p	miRNA	chr11	64891203	64891223	-	CUGACCUAUGAAUUGACAGCC	-0.338411	0.30526	13168.6	14685.1	11206	0.183898	-1.8402	0.0657382	9102.56	9809.73	7598.57	8038.33	3498.66	3666.6	7546.92	7918.88	15754.6	16220.1	11636.5	11405.8	23481.4	23941.1	7656.95	7893.53	22303.9	22004.9	13078.8	13058	9359.47	9822.58	18736	17204.1	9023.13	9663.23	7263.95	6929.88	5489.78	5414.76	49658.4	51222.9	3660.96	3552.78	24195.1
hsa_piR_009295	piRNA	chr17	7969790	7969818	+	CAUUGGUGGUUCAGUGGUAGAAUUCUCGC	0.4642	0.30526	41.3868	32.7813	52.5234	0.252344	1.83955	0.0658343	209.279	225.763	12.8234	19.0096	12.958	16.7636	32.6518	40.3902	20.8645	36.3084	25.8667	38.4811	92.1894	49.5509	21.4997	9.41357	15.6108	6.38295	20.9317	7.1593	0	1.39169	22.0488	0	49.7537	71.3584	6.91278	15.6883	12.75	10.4949	14.5705	10.8337	15.945	16.71	105.165
hsa_piR_017355	piRNA	chr17	67514049	67514078	+	UUCAAAAUGAGAUUUGGGUGGGGACAUAGU	-0.380058	0.306572	21.4968	24.5455	17.5514	0.207058	-1.83552	0.0664292	5.33874	8.38549	12.8234	18.1043	25.916	39.8857	29.3866	16.0876	15.1742	15.1736	16.4606	18.6908	11.5237	4.60938	21.4997	9.90902	15.6108	3.54608	3.48861	16.5215	9.44924	10.4377	22.0488	10.4802	18.5522	25.2332	70.5104	63.835	71.0356	43.8317	110.32	105.15	38.2679	48.9908	13.3847
hsa-miR-7974	miRNA	chr19	11495544	11495567	-	AGGCUGUGAUGCUCUCCUGAGCCC	-0.304327	0.309954	77.7226	85.9108	67.1262	0.166609	-1.8266	0.06776	97.1652	115.139	151.031	180.591	100.424	97.113	113.193	145.816	37.9355	62.3203	87.0063	115.077	153.649	157.871	33.7852	54.0042	27.3188	61.7019	118.613	153.65	47.2462	82.8058	93.7074	131.876	50.597	54.265	143.786	184.472	85.607	84.5766	27.0595	37.5992	29.7639	35.319	77.1213
SNORD22	snoRNA	chr13	93550106	93550219	-	CACCAUAUAUUAUGCAAACAUUAAUUAAAGGAGAGUGCAAAGAGUCAGCAAUUAUGAACCCACUGGGGAACUGGGAAACAGUCUGCAAACCUGUCCCAUAAGAGUCUGAGGUAC	0.192184	0.309954	140.789	132.936	150.952	0.10539	1.82356	0.0682191	155.891	145.779	115.411	100.479	149.017	158.965	134.961	136.916	201.058	199.425	99.9396	98.5849	92.1894	80.6642	214.997	184.308	167.816	148.936	73.2608	125.563	108.666	129.428	143.317	155.456	133.239	126.166	125.813	124.424	145.714	149.398	118.646	104.513	144.568	156.467	64.374
ebv-miR-BART2-5p	miRNA	HHV507799	152747	152768	+	UAUUUUCUGCAUUCGCCCUUGC	0.488294	0.309954	6.53036	4.23874	9.49599	0.267866	1.8229	0.0683184	26.6937	12.9008	0	0	11.3382	0	6.53036	4.10748	0	0	2.35152	1.09946	0	6.91408	6.14276	2.47726	0	4.96452	0	0	4.72462	23.6588	0	0	0	6.24047	0	6.49169	0	0	6.24451	0	8.50398	12.5325	5.09893
hsa_piR_013755	piRNA	Multiple	Multiple	Multiple	Multiple	UGGGAGGUGGAGCUUGCAGUGAGCCU	0.217835	0.309954	56.2871	52.7746	60.8327	0.119551	1.8221	0.0684393	36.3035	49.9904	47.0191	44.3556	56.6912	57.2273	51.1545	44.84	79.6646	57.985	32.9213	38.1146	19.2061	10.9473	70.6418	57.4723	78.0538	56.7373	34.8861	62.2308	75.5939	50.101	104.732	69.8681	28.6716	35.8149	52.5372	58.4252	50.9999	67.9082	45.793	39.511	64.8429	59.2447	33.7804
hsa_piR_002485	piRNA	Multiple	Multiple	Multiple	Multiple	UCAGACAUUUGGUGUAUGUGCUUGGC	0.325886	0.309954	48.3002	42.7384	55.4977	0.179045	1.82013	0.0687385	24.5582	32.5744	39.895	28.0617	38.874	73.9909	53.3313	53.7395	92.9421	75.8682	44.6789	47.6432	3.84122	8.6426	24.5711	29.2316	54.6377	39.7161	24.4203	39.6515	42.5216	42.4467	60.6342	47.1609	14.3358	16.5508	53.9197	52.4745	67.3928	62.9695	35.3855	30.5892	54.2129	77.8536	8.92313
hsa_piR_022710	piRNA	Multiple	Multiple	Multiple	Multiple	UAGAUGGUUCACAUCACAGGACUCUGUGC	-0.283166	0.310053	31.4468	34.8461	27.0476	0.155763	-1.81792	0.0690759	26.6937	26.4465	59.8425	61.1021	30.7752	40.4638	51.1545	51.3435	17.071	14.0898	43.5031	31.1513	53.7771	91.0353	18.4283	15.359	27.3188	21.9857	34.8861	46.2601	23.6231	18.092	71.6586	62.0079	16.8657	21.706	63.5976	64.9169	36.4285	32.7194	10.4075	19.1182	18.071	23.9257	35.6925
hsa-miR-132-3p	miRNA	chr17	2049929	2049950	-	UAACAGUCUACAGCCAUGGUCG	-0.282617	0.316429	220.983	241.498	194.436	0.156554	-1.80523	0.0710383	277.615	257.693	109.711	90.5217	84.2269	83.2397	173.055	155.4	187.781	170.162	238.679	197.536	169.014	175.733	479.136	412.215	140.497	143.971	115.124	95.2737	661.446	629.742	165.366	123.142	225.157	239.308	284.807	271.028	182.143	165.449	455.849	463.936	311.458	345.974	355.013
hsa-let-7f-2-3p	miRNA	chrX	53557196	53557217	-	CUAUACAGUCUACUGUCUUUCC	0.21812	0.316429	18.8739	17.3568	20.8372	0.12087	1.80458	0.0711401	16.0162	11.2882	22.7971	19.4622	6.47899	9.24886	27.2099	24.6449	13.2774	19.509	22.3394	19.0573	15.3649	14.9805	24.5711	15.359	27.3188	20.5673	6.97722	11.0143	37.7969	25.7463	5.5122	16.5937	12.6492	17.9074	13.8256	14.6063	7.2857	13.5816	20.815	22.9419	8.50398	16.3303	9.5605
hsa-miR-3934-5p	miRNA	chr6	33698152	33698173	+	UCAGGUGUGGAAACUGAGGCAG	-0.278404	0.320609	7.58979	8.7434	6.09689	0.154966	-1.79656	0.072406	2.1355	3.87023	5.69929	8.59956	3.2395	4.04638	8.70715	6.16122	24.6581	9.21257	5.8788	8.0627	3.84122	9.21877	12.2855	6.44086	11.7081	4.96452	17.4431	8.81144	18.8985	11.8294	22.0488	9.60686	6.74627	9.22504	11.0605	9.73754	9.10713	7.40817	4.163	1.27455	6.37799	7.2157	12.7473
RNU6-380P	snRNA	chr15	80663772	80663878	+	GUGCUCACUUCAGCAGCACAUAUACAAAAAUUGGAAUGAUACAGAGAAGAUUAGCAUGGACCCUGCAUGAGUAUGAUACACAAAUUUGUGAAAAAUAAAAAUAAAAA	0.328278	0.321892	8.09868	7.14529	9.33249	0.183127	1.79262	0.0730334	2.1355	3.87023	12.8234	9.95738	6.47899	10.405	4.35358	5.13435	7.58711	7.04491	5.8788	5.86378	0	2.30469	6.14276	6.44086	15.6108	10.6383	10.4658	5.50715	4.72462	3.47924	0	6.98681	3.37313	3.79855	11.0605	10.2785	21.8571	8.02552	4.163	12.7455	6.37799	7.2157	4.46157
hsa_piR_002528	piRNA	Multiple	Multiple	Multiple	Multiple	UCAGAGUGAACAGGCAACCUACAAAAUGG	-0.297715	0.321892	54.1387	59.6864	46.9593	0.166262	-1.79064	0.0733508	27.7615	31.9294	18.5227	24.8935	64.7899	57.2273	25.0331	29.7792	34.142	37.9341	19.9879	26.7535	26.8886	20.1661	39.928	46.5724	35.1242	46.8083	69.7722	53.4194	37.7969	43.1425	49.6098	53.2744	68.3059	66.2033	120.282	124.965	118.393	112.975	160.276	160.593	107.363	120.009	65.0114
SNORD18C	snoRNA	chr15	66501250	66501318	-	UUGUUAUGAUGAGAUUCCACUUAAGGUCCGUGUUUCUGAAACAAAUGAUUUUGUGGAAGUUCUGAUUUA	0.196279	0.327517	179.165	168.622	192.808	0.1103	1.77951	0.0751568	162.298	178.03	195.201	213.179	166.834	224.863	169.789	188.259	155.536	194.548	149.322	146.228	145.967	156.143	227.282	210.567	117.081	136.879	181.408	179.533	226.782	165.612	242.537	254.145	137.455	137.833	179.732	199.62	264.107	214.22	114.483	149.122	179.647	161.404	126.199
hsa_piR_015267	piRNA	Multiple	Multiple	Multiple	Multiple	UGUAUCUCCUUCAGUUCUGCUCUGAUC	0.282246	0.327517	5.01959	4.66834	5.47414	0.158686	1.77864	0.0752988	2.1355	4.19275	2.84964	5.88391	4.85925	4.04638	2.17679	2.73832	0	4.87724	1.17576	4.76432	3.84122	1.72852	6.14276	4.45906	0	10.6383	3.48861	2.75358	9.44924	4.17508	16.5366	5.2401	3.37313	6.24047	4.14767	8.11461	3.64285	7.40817	6.24451	7.01002	8.50398	8.7348	2.54947
hsa-miR-92a-1-5p	miRNA	chr13	91351324	91351346	+	AGGUUGGGAUCGGUUGCAAUGCU	0.287991	0.327715	19.6154	17.8555	21.8928	0.162271	1.77475	0.0759391	24.5582	23.2214	15.673	18.1043	11.3382	13.8733	15.2375	13.3493	11.3807	14.6317	16.4606	20.8897	42.2535	38.6036	3.07138	7.43177	23.4161	19.8581	17.4431	18.7243	4.72462	10.4377	11.0244	17.467	26.1418	23.8766	19.3558	24.8848	10.9286	8.64287	12.489	20.3928	12.756	14.4314	42.0662
hsa-miR-548f-5p	miRNA	chr10	54607926	54607947	-	UGCAAAAGUAAUCACAGUUUUU	0.336839	0.327715	13.4433	12.1189	15.1574	0.189842	1.77431	0.0760112	12.813	19.0286	18.5227	23.9882	11.3382	15.0294	10.8839	9.24183	3.79355	4.87724	9.40608	6.96324	11.5237	20.1661	15.3569	6.44086	3.90269	14.8936	13.9544	14.3186	51.9708	26.4422	16.5366	8.73351	5.90298	11.3956	2.76511	7.03267	12.75	16.051	0	8.28457	3.18899	8.35502	7.01103
hsa-miR-675-5p	miRNA	chr11	1996800	1996822	-	UGGUGCGGAGAGGGCCCACAGUG	-0.449908	0.331473	6.89202	8.32698	5.03502	0.255074	-1.76384	0.0777594	1.06775	3.22519	0	0.905217	0	1.73416	5.44197	1.36916	1.89678	0.541916	2.35152	2.56541	7.68245	6.91408	9.21414	1.48635	3.90269	5.67373	13.9544	6.60858	4.72462	11.8294	0	7.86016	11.806	14.3802	16.5907	25.9668	12.75	24.6939	22.8965	28.0401	25.512	27.7235	7.01103
hsa_piR_005007	piRNA	Multiple	Multiple	Multiple	Multiple	UCGCUCACGCUGGGAGCUGUAGACCGGAGC	-0.381181	0.331473	20.0313	23.0067	16.1807	0.216111	-1.76382	0.0777616	10.6775	10.3206	7.12411	8.59956	9.71849	10.405	10.8839	9.58412	15.1742	16.7994	8.23032	5.4973	7.68245	5.18556	9.21414	11.8908	11.7081	18.4396	6.97722	13.7679	23.6231	11.8294	22.0488	16.5937	31.2015	31.745	60.8325	56.2613	34.6071	56.1786	101.994	87.9439	83.9768	79.7525	6.37366
SNORD116-30	snoRNA	chr15	25108268	25108352	+	GGAUUGACGAUGACUUUAAAAAAAAAAAAUCUCAUUGAAAUCUGAAAAAAAUGAGUGACCAAACCACUUCUGUGAGCUGAGGUCC	0.322599	0.331473	8.03961	7.30238	8.99368	0.182979	1.76304	0.0778944	5.33874	5.48282	5.69929	9.50478	8.09874	12.1391	8.70715	9.24183	7.58711	3.79341	9.40608	11.3611	3.84122	2.30469	6.14276	4.45906	7.80538	3.54608	10.4658	4.40572	0	11.1336	11.0244	13.9736	2.52985	2.1706	9.6779	3.78682	16.3928	14.8163	10.4075	2.5491	7.44099	9.11457	4.46157
SNORA10	snoRNA	chr16	1962334	1962466	-	GGUCUCUCAGCUCCGCUUAACCACACGGGUCCAGUGUGUGCUUGGCGUGUUUUCAGGGAGGCAGAGAAAGGCUCUCCUAAUGCACGACAGACCCGCCCAGAAUGGCCUCUCUGUUCCUAG	0.431871	0.334814	5.70709	4.55287	7.20079	0.246173	1.75434	0.0793731	17.084	20.9637	2.84964	0	1.61975	2.89027	0	2.05374	3.79355	11.3802	2.35152	1.09946	3.84122	9.79494	0	2.47726	0	11.3475	3.48861	6.60858	0	11.8294	0	0.873351	10.1194	9.22504	1.38256	8.65559	1.82143	0	0	9.55912	3.18899	7.97525	3.18683
hsa_piR_019794	piRNA	Multiple	Multiple	Multiple	Multiple	GCAGUGUUCUGGAAUCCUACGUGAGAC	-0.298798	0.334814	79.1842	87.2438	68.7541	0.170406	-1.75345	0.0795246	34.168	35.1546	129.659	136.688	246.202	335.271	69.6572	74.6192	53.1097	49.3143	111.697	116.543	11.5237	20.7422	36.8566	47.5633	39.0269	72.3401	59.3064	73.2451	80.3185	64.7138	60.6342	59.3878	35.4179	47.7532	80.1883	95.2115	56.4642	66.0562	120.727	137.014	124.371	131.022	43.9783
hsa_piR_014825	piRNA	chr14	87683996	87684024	-	UGGUGCGUUUGCCUGAGUUCUUGUCCUAC	-0.290915	0.334814	9.09084	10.2076	7.64563	0.166245	-1.74992	0.0801328	2.1355	5.1603	8.54893	8.59956	12.958	7.5147	5.44197	11.6379	7.58711	4.33533	11.7576	12.4605	3.84122	4.03321	15.3569	15.8544	3.90269	7.09217	13.9544	9.91287	4.72462	11.1336	27.561	6.11345	8.43283	7.59709	17.9732	14.6063	16.3928	18.5204	10.4075	19.1182	18.071	17.0898	6.37366
SNORD89	snoRNA	chr2A	101571360	101571473	-	ACUGAGGAAUGAUGACAAGAAAAGGCCGAAUUGCAGUGUCUCCAUCAGCAGUUUGCUCUCCAUGGGCACACGAUGACAAAAUAUCCUGAAGCGAACCACUAGUCUGACCUCAGU	0.227819	0.334814	23.1491	21.2217	25.6435	0.130276	1.74874	0.0803366	23.4905	24.5114	7.12411	15.3887	8.09874	24.2783	20.6795	14.7185	18.9678	22.7605	22.3394	19.0573	30.7298	18.4375	49.1421	17.8362	19.5135	29.0779	13.9544	22.5793	14.1739	21.5713	38.5854	19.2137	11.806	16.8221	5.53023	10.8195	16.3928	17.9031	18.7335	7.6473	31.8899	32.2808	15.2968
p-hsa-miR-336	novelmirna	chr6_GL000251v2_alt	97089	97106	-	UGGUGGAGGUGCCGGGGA	0.308176	0.334814	390.159	348.355	444.257	0.176255	1.74847	0.0803825	519.994	419.275	484.439	448.535	147.397	112.142	351.551	238.576	715.085	473.093	400.934	316.278	1259.92	1104.52	261.067	229.394	273.188	346.098	163.965	150.896	467.737	367.407	275.61	279.472	470.552	355.435	423.062	326.207	433.499	281.51	326.796	226.233	284.883	220.269	442.332
hsa-miR-18a-5p	miRNA	chr13	91350756	91350778	+	UAAGGUGCAUCUAGUGCAGAUAG	0.204735	0.336089	61.0776	56.7746	66.6464	0.117346	1.74471	0.081035	62.9972	58.0534	96.8879	78.7539	48.5925	50.8687	51.1545	45.5246	41.7291	47.6886	49.3819	48.7427	65.3008	66.2599	55.2849	55.4905	62.4431	48.936	48.8405	53.9701	94.4924	71.6723	33.0732	34.934	28.6716	45.5826	84.336	82.2281	54.6428	64.2041	62.4451	60.5411	44.6459	37.9774	78.3961
hsa_piR_016853	piRNA	Multiple	Multiple	Multiple	Multiple	CCUUCUGAUGUUCAGAUGUGUUCGGAGUUUC	-0.354663	0.336089	9.41733	10.7252	7.72477	0.203505	-1.74278	0.0813725	5.33874	5.1603	8.54893	2.71565	6.47899	4.62443	6.53036	5.13435	3.79355	4.33533	2.35152	3.66486	3.84122	5.76173	12.2855	7.92722	11.7081	8.5106	6.97722	13.7679	14.1739	4.87093	11.0244	12.2269	5.90298	13.8376	12.443	14.0653	18.2143	25.9286	16.652	28.6774	14.882	17.0898	16.5715
hsa-miR-330-5p	miRNA	chr19	45639049	45639070	-	UCUCUGGGCCUGUGUCUUAGGC	-0.14583	0.336924	86.8902	90.4129	82.3315	0.0838263	-1.73967	0.0819173	76.8779	75.7919	84.0645	84.1852	97.1849	89.0203	91.4251	95.1566	83.4582	79.6616	83.479	87.2238	80.6657	91.0353	79.8559	74.8131	81.9565	104.964	38.3747	72.6944	94.4924	94.6352	66.1464	74.2348	87.7015	85.4673	95.3964	108.736	56.4642	75.9337	151.95	153.583	58.4649	64.9413	100.704
SNORD36B	snoRNA	chr9	133350095	133350168	+	UUGCAGUGAUGUAAAAUUUCUUGGCCUGAAAUUACUGUGAAGAGUAAAACCGAGCUUUUUAACACUGAGUCAGC	0.179181	0.340648	180.697	171.118	193.094	0.103516	1.73096	0.0834589	144.146	159.324	239.37	210.01	111.763	122.547	218.767	223.515	235.2	211.889	253.964	247.378	72.9833	97.3732	178.14	170.931	175.621	142.553	198.851	140.983	155.912	162.132	270.098	229.691	120.59	131.321	135.491	121.178	193.071	175.944	66.6081	95.5912	161.576	177.354	158.704
SNORA65	snoRNA	chr9	126587089	126587218	-	CCCGCCACUGCACCUGACCACGUCUCUGUUGGCUGGUGCAAUCCAGUGGUGAGCUGAUAGUAAACCCCAGCUUAGGAAACAGGGUUGUUCUUCAUGUGGACGACUCUGUGCCGAAAGCAUGGGAACAGCC	0.195877	0.340648	51.2151	48.3109	54.9734	0.113279	1.72915	0.0837822	28.8292	43.8626	51.2936	43.4504	38.874	51.4468	50.0661	38.6788	66.3872	49.8563	29.394	36.6486	11.5237	26.504	67.5704	49.5451	54.6377	65.2479	94.1925	68.8394	56.6954	56.3636	49.6098	57.6411	39.6343	31.4737	37.329	42.737	60.1071	52.4745	41.63	49.7074	68.0319	78.2334	31.8683
SNORD43	snoRNA	chr22	38003278	38003341	-	CACAGAUGAUGAACUUAUUGACGGGCGGACAGAAACUGUGUGCUGAUUGUCACGUUCUGAUUUG	0.158	0.340648	479.052	455.385	509.681	0.0913983	1.7287	0.0838625	613.956	626.654	461.642	471.618	528.038	578.054	548.551	574.705	658.181	647.048	466.777	486.694	261.203	251.788	562.063	561.346	425.393	478.721	352.35	403.123	425.216	434.904	578.781	510.91	389.597	448.5	228.122	269.405	424.392	404.98	318.47	312.902	425.199	422.308	309.123
RNA5SP319	rRNA	chr10	68461407	68461525	+	GUCUACACCCAUACCACCCAGAACGCAGCCGAUCUCAUCUUAUCUCAGAAGCUAAGCAGGGUUGAGCUUGGUUACUACUUGGAUGGGAGACCACCUGGGAAUAUUGGGUGCUGUAGCUU	-0.297245	0.345797	14.893	16.6213	12.6563	0.172844	-1.71973	0.085482	7.47424	6.12786	7.12411	28.9669	8.09874	13.2952	8.70715	7.87267	11.3807	7.58682	15.2849	18.6908	3.84122	6.91408	33.7852	16.3499	27.3188	9.92903	10.4658	13.7679	9.44924	16.0045	22.0488	20.9604	9.27612	11.667	23.5035	33.5404	29.1428	30.8674	20.815	26.1283	23.386	29.2426	8.92313
hsa-miR-574-3p	miRNA	chr4	38868092	38868113	+	CACGCUCAUGCACACACCCACA	0.301327	0.345998	17.2966	15.0636	20.1865	0.175481	1.71716	0.0859508	18.1517	23.5439	17.0979	15.8413	25.916	19.0758	15.2375	16.7722	26.5549	30.8892	4.70304	5.4973	19.2061	16.1328	21.4997	9.41357	3.90269	4.96452	13.9544	11.0143	18.8985	18.092	5.5122	2.62005	29.5149	26.0472	8.29534	11.3605	14.5714	16.6684	20.815	10.8337	17.008	17.4696	9.5605
hsa_piR_016924	piRNA	Multiple	Multiple	Multiple	Multiple	CGGAACAAAGCUGGAUGGAGAAUGACUUU	-0.332315	0.345998	5.59317	6.25193	4.74066	0.193702	-1.7156	0.0862356	1.06775	2.90267	5.69929	10.41	12.958	10.405	7.61876	4.79206	7.58711	6.50299	7.05456	7.69622	3.84122	1.15235	0	8.42267	15.6108	2.83687	10.4658	1.10143	0	1.39169	11.0244	6.11345	1.68657	3.52722	2.76511	3.24585	1.82143	4.93878	4.163	3.18637	7.44099	6.83593	5.09893
hsa_piR_014404	piRNA	chr22	22572498	22572524	-	UGGUAAACCGACAACCUUCCAGCAUGG	-0.373711	0.349469	7.20996	8.39416	5.67746	0.218676	-1.70897	0.087456	2.1355	3.54771	1.42482	6.78913	16.1975	7.5147	9.79555	5.81893	0	0	7.05456	3.29838	7.68245	6.91408	6.14276	2.47726	3.90269	4.2553	3.48861	5.50715	4.72462	3.47924	11.0244	5.2401	8.43283	13.5662	9.6779	17.8522	10.9286	13.5816	20.815	24.2164	20.197	14.8112	13.3847
RNU6-731P	snRNA	chr1	6540854	6540964	+	GUACUUACUCCAGCAGCACAUAUACUAAAAAACUGGAAUGAUACAGAGAAGACUGGCAAUGGGCCCCGCACAAGGAUAACAUAUUAUUUUUUUUAAGUGAUGUAGAACUGU	-0.355678	0.356296	7.67243	8.53212	6.55989	0.209481	-1.6979	0.089527	1.06775	2.25763	7.12411	6.33652	14.5777	17.9197	4.35358	7.87267	3.79355	4.33533	8.23032	7.69622	0	2.30469	0	8.42267	7.80538	10.6383	13.9544	6.05787	0	9.04601	16.5366	7.86016	4.21642	5.69782	12.443	21.639	12.75	5.55613	14.5705	15.9319	14.882	16.3303	1.9121
hsa_piR_021543	piRNA	chr12	132165524	132165555	-	UAAUCCCAGCACUUUGGGAGACUGUGGCCAGC	-0.317802	0.356396	19.8311	22.2888	16.6506	0.1874	-1.69585	0.0899147	14.9485	9.99808	8.54893	10.41	25.916	20.2319	16.3259	14.7185	17.071	6.50299	30.5698	21.6227	3.84122	2.88087	3.07138	7.92722	11.7081	22.6949	17.4431	13.7679	28.3477	15.3086	22.0488	20.0871	24.4552	20.078	95.3964	55.7204	54.6428	32.1021	72.8526	54.8056	32.9529	42.5347	7.6484
hsa_piR_003782	piRNA	Multiple	Multiple	Multiple	Multiple	UCCCAGAACUUUGGGAGGCCGAGCCAAGC	-0.338598	0.356575	9.86596	11.1104	8.2555	0.199977	-1.69318	0.0904209	6.40649	4.51526	9.97375	6.33652	11.3382	10.983	8.70715	7.87267	1.89678	7.58682	5.8788	7.32973	7.68245	6.3379	0	7.92722	3.90269	10.6383	10.4658	6.05787	4.72462	5.56678	5.5122	13.9736	5.90298	6.78312	35.9465	28.1307	16.3928	27.1633	35.3855	28.0401	24.449	15.5707	9.5605
hsa_piR_005177	piRNA	Multiple	Multiple	Multiple	Multiple	UCGUGUUAGCCAGGAUGGUCUCGAUCUCCU	-0.207859	0.356575	11.2107	12.2124	9.91431	0.122863	-1.69179	0.0906855	14.9485	11.9332	8.54893	15.3887	6.47899	10.405	20.6795	11.6379	17.071	14.0898	15.2849	13.9265	7.68245	5.18556	27.6424	14.8635	15.6108	7.80138	6.97722	9.91287	14.1739	13.2211	11.0244	17.467	6.74627	9.49637	9.6779	11.3605	12.75	13.5816	16.652	13.3828	6.37799	9.49434	5.09893
hsa-miR-409-3p	miRNA	chr14	101065346	101065367	+	GAAUGUUGCUCGGUGAACCCCU	-0.458202	0.357805	5.56867	7.10805	3.57654	0.271406	-1.68826	0.0913621	17.084	18.3836	2.84964	0	3.2395	6.35859	33.7402	37.9942	0	0	0	0	26.8886	17.8614	15.3569	13.8726	0	0.709217	0	3.30429	0	0	0	3.4934	14.3358	12.7523	2.76511	8.65559	1.82143	1.2347	6.24451	0.637275	1.063	0.379774	14.0221
hsa_piR_022603	piRNA	chr19	16008718	16008746	+	UAGAGAAAUGUCUCUGGAUCUGCCUCUUG	-0.389616	0.359501	9.30051	10.8842	7.25108	0.231349	-1.68411	0.0921609	3.20325	2.25763	5.69929	4.97869	14.5777	10.983	8.70715	6.16122	5.69033	1.62575	7.05456	5.13081	0	6.91408	3.07138	1.9818	0	11.3475	17.4431	9.36216	23.6231	4.17508	11.0244	6.11345	5.0597	6.5118	16.5907	15.1473	32.7857	21.6072	33.304	32.501	22.323	31.1415	7.6484
hsa_piR_011188	piRNA	Multiple	Multiple	Multiple	Multiple	UGCCUGUAAUCCCAGCUACUCAGGAGGCUG	-0.211939	0.359603	145.433	155.256	132.722	0.125998	-1.68208	0.0925531	92.8942	114.172	126.809	136.235	187.891	216.77	100.132	117.748	132.774	117.596	130.509	142.197	49.9359	47.2462	110.57	111.972	89.7619	131.914	143.033	138.78	94.4924	118.99	198.439	182.53	132.395	125.895	293.102	324.585	245.893	250.026	355.937	356.874	243.427	230.143	86.6818
hsa-miR-410-3p	miRNA	chr14	101065961	101065981	+	AAUAUAACACAGAUGGCCUGU	-0.450016	0.364196	12.0007	15.615	7.32341	0.268806	-1.67413	0.0941055	35.2357	41.2824	1.42482	1.35783	0	4.04638	78.3644	86.2571	0	0.541916	0	1.83243	34.571	48.3985	42.9993	39.6361	3.90269	0	0	0	0	0	5.5122	0	35.4179	39.6134	22.1209	28.6716	0	3.08674	0	3.82365	1.063	2.27864	26.132
hsa_piR_001386	piRNA	Multiple	Multiple	Multiple	Multiple	CAAGAAUUGAGGUUUGGGAACCUCUGCCUA	-0.351804	0.367272	17.4615	19.7992	14.4362	0.210943	-1.66777	0.0953616	5.33874	5.1603	12.8234	6.33652	12.958	10.983	13.0607	7.87267	11.3807	9.75449	11.7576	6.96324	3.84122	4.03321	15.3569	8.42267	15.6108	14.8936	17.4431	10.4636	23.6231	11.1336	22.0488	15.7203	18.5522	15.4655	66.3627	51.9335	23.6785	42.597	37.467	54.8056	49.9609	48.9908	10.1979
hsa_piR_015150	piRNA	Multiple	Multiple	Multiple	Multiple	UGUAAUCCCAGCACUUUGGGAGGCCGAGG	-0.251745	0.367272	24.5129	26.6758	21.7137	0.15126	-1.66432	0.0960477	21.355	23.5439	28.4964	16.7465	30.7752	49.1346	29.3866	18.8259	9.48388	15.1736	19.9879	19.7903	3.84122	10.9473	9.21414	15.359	27.3188	31.9148	34.8861	24.2315	18.8985	16.7003	11.0244	17.467	36.2612	39.3421	35.9465	52.4745	36.4285	37.6582	91.5861	67.5511	37.2049	41.3953	22.9452
hsa-miR-27a-5p	miRNA	chr19	13836487	13836508	-	AGGGCUUAGCUGCUUGUGAGCA	0.326736	0.367272	20.5473	18.0595	23.7669	0.196451	1.66319	0.0962743	25.626	21.6088	19.9475	12.673	22.6765	10.405	4.35358	7.18809	7.58711	18.4251	21.1637	23.4551	19.2061	36.2989	0	5.94541	23.4161	11.3475	3.48861	19.275	14.1739	15.3086	16.5366	20.9604	42.1642	43.1406	13.8256	13.5244	10.9286	12.347	39.5485	25.491	11.693	17.4696	28.0441
SNORD126	snoRNA	chr14	19252079	19252155	-	AGUUUGCCAUGAUGAAAUGCAUGUUAAGUCCGUGUUUCAGCUGAUCAGCCUGAUUAAACACAUGCUCUGAGCAGACU	0.188558	0.367272	53.0597	49.8768	57.1787	0.113412	1.66259	0.0963949	43.7777	55.1507	32.7709	33.493	118.242	99.4252	38.0938	30.1215	45.5226	33.5988	44.6789	49.8422	11.5237	32.8419	64.499	50.536	54.6377	67.3756	24.4203	40.7529	80.3185	80.0224	38.5854	43.6675	30.3582	31.2024	76.0406	73.5725	52.8214	48.7705	41.63	52.2565	45.7089	53.1683	48.4398
hsa-miR-191-5p	miRNA	chr3	49020672	49020694	-	CAACGGAAUCCCAAAAGCAGCUG	-0.143085	0.371222	36178.9	37773	34116	0.0864265	-1.65557	0.0978092	32403	33687.1	57173.8	60368.5	31023	32897.6	35293.4	36862.6	42808.3	43049.3	45270.3	46681.9	37302.1	36821.5	37136.1	35751.8	23626.9	23535.4	29000.8	28790.3	62232.7	61478.8	33905.5	32548	30221.6	32007.4	22571.6	22555.4	24394.4	24851.9	28587.3	29665.8	22684.4	24412.2	45602.3
hsa_piR_002372	piRNA	Multiple	Multiple	Multiple	Multiple	UCACUAUGUUGCCUAGGCUGGUCUUGA	-0.223735	0.377452	28.5874	30.874	25.6283	0.135955	-1.64566	0.0998348	16.0162	23.2214	25.6468	24.4409	43.7332	47.4004	25.0331	27.3832	28.4516	21.1347	19.9879	30.0519	3.84122	10.3711	27.6424	25.7635	19.5135	29.0779	34.8861	22.0286	14.1739	23.6588	27.561	37.5541	26.1418	30.1171	45.6244	47.0648	58.2856	53.0919	54.119	66.2766	45.7089	55.447	26.7694
SNORD73A	snoRNA	chr4	151103827	151103891	+	AAUAAGUGAUGAAAAAAGUUUCGGUCCCAGAUGAUGGCCAGUGAUAACAACAUUUUUCUGAUGUU	0.187757	0.377739	49.8799	46.8504	53.8004	0.114383	1.64148	0.100698	39.5067	43.2175	29.9213	47.0713	56.6912	81.5056	69.6572	60.243	53.1097	53.6497	37.6243	42.8789	19.2061	16.709	33.7852	33.6907	54.6377	53.1913	38.3747	34.6951	80.3185	54.2761	38.5854	67.248	37.1045	32.559	42.8593	36.7863	23.6785	40.7449	35.3855	33.1383	88.2288	73.6761	29.3189
hsa_piR_001107	piRNA	Multiple	Multiple	Multiple	Multiple	AGUAGAGACAGGGUUUCACCAUGUUGGCCA	0.224528	0.377739	14.9704	13.7868	16.5023	0.13686	1.64056	0.100888	17.084	12.9008	7.12411	15.3887	21.0567	19.6538	16.3259	17.1145	24.6581	15.1736	12.9334	10.6281	0	6.91408	9.21414	20.8089	19.5135	24.8226	13.9544	13.7679	4.72462	11.1336	5.5122	15.7203	11.806	13.0236	5.53023	13.5244	21.8571	23.4592	8.32601	13.3828	10.63	17.4696	10.1979
hsa-miR-361-3p	miRNA	chrX	85903641	85903663	-	UCCCCCAGGUGUGAUUCUGAUUU	-0.131631	0.377739	551.17	572.2	523.954	0.0802762	-1.63972	0.101063	597.939	547.315	854.893	714.216	612.265	515.624	666.097	589.081	441.949	386.928	529.092	463.972	791.292	773.8	476.064	448.383	788.344	754.607	673.302	596.425	354.346	358.361	578.781	564.185	541.388	524.742	595.882	603.186	426.214	416.71	601.554	514.281	584.649	583.712	702.378
hsa-miR-30a-5p	miRNA	chr6	71403595	71403616	-	UGUAAACAUCCUCGACUGGAAG	-0.323201	0.378589	439.754	489.663	375.166	0.197462	-1.63678	0.101676	1850.41	2087.02	477.315	553.087	596.067	679.791	1091.66	1211.71	147.949	167.994	217.516	268.268	906.529	1049.79	334.781	392.397	128.789	190.07	125.59	109.042	174.811	226.15	363.805	334.493	713.418	799.866	190.793	206.652	224.035	203.107	343.448	383.639	229.608	252.17	563.432
hsa_piR_022113	piRNA	chr7	5534649	5534678	-	UACCUCAUGAAGAUCCUCACCGAGCGCGGC	0.296307	0.378589	12.0101	11.0002	13.3171	0.181389	1.63354	0.102355	8.54199	6.45038	1.42482	8.59956	21.0567	8.09275	21.7679	14.7185	15.1742	17.3413	10.5818	6.23027	3.84122	1.15235	12.2855	7.43177	11.7081	11.3475	20.9317	12.6664	4.72462	8.35017	22.0488	31.4406	8.43283	5.96915	15.2081	15.6883	12.75	8.02552	4.163	6.37275	10.63	17.8494	7.01103
hsa_piR_018491	piRNA	Multiple	Multiple	Multiple	Multiple	UUGGGCAGUCGAUGGGACUGGGCGCC	-0.261814	0.378589	38.6962	41.845	34.6213	0.160316	-1.63311	0.102446	23.4905	21.6088	19.9475	29.8722	38.874	30.6368	23.9447	34.5713	13.2774	10.8383	36.4486	32.2508	26.8886	44.9415	27.6424	34.6816	70.2484	53.1913	34.8861	33.5936	18.8985	41.7508	33.0732	41.9208	44.694	50.4664	53.9197	54.0974	74.6785	61.7348	77.0156	67.5511	87.1658	80.1323	49.0772
hsa-let-7i-5p	miRNA	chr12	62603691	62603712	+	UGAGGUAGUAGUUUGUGCUGUU	-0.120115	0.381342	10158.3	10531.5	9675.35	0.0737922	-1.62774	0.103579	9631.1	9772	12870.4	12206.4	6830.48	6637.21	9072.85	9380.8	10927.3	10851.9	9339.06	9329.65	14085.8	12930.5	12070.5	10256.8	10053.3	9015.56	13514.9	12225.3	7238.11	6862.44	13604.1	12171.9	13098.7	12550.9	8305.02	7573.64	8351.24	7692.77	10499.1	9758.59	6814.88	6839.35	10495.5
hsa-miR-618	miRNA	chr12	80935796	80935818	-	AAACUCUACUUGUCCUUCUGAGU	-0.359243	0.391738	5.91465	6.75856	4.82253	0.222848	-1.61205	0.106951	4.271	2.25763	7.12411	5.88391	4.85925	2.89027	2.17679	6.8458	0	2.70958	5.8788	2.93189	3.84122	6.91408	0	6.93632	3.90269	4.2553	13.9544	7.71001	0	0.695847	5.5122	6.11345	5.0597	4.06987	13.8256	11.9014	5.46428	3.70409	27.0595	31.2265	10.63	9.87412	14.0221
RNU6-362P	snRNA	chr17	75031097	75031186	+	UCCGUCUCAAAAAUAAAAUAAAAUAAAAUUGGAAUGAUACAGAGAAGAUUAGCAUGGCUCCUUUAAAGUAAAGACGUGGUCCCUGUCCUC	0.30026	0.391738	8.99215	8.09509	10.1531	0.186392	1.61091	0.1072	6.40649	2.58015	14.2482	8.59956	12.958	15.0294	3.26518	4.10748	9.48388	5.41916	4.70304	6.23027	0	0.576173	15.3569	11.3954	3.90269	6.38295	17.4431	13.7679	9.44924	6.95847	11.0244	8.73351	2.52985	3.52722	6.91278	11.9014	20.0357	13.5816	6.24451	9.55912	8.50398	14.8112	3.18683
hsa-miR-194-5p	miRNA	chr11	64891404	64891425	-	UGUAACAGCAACUCCAUGUGGA	-0.271476	0.391921	111.406	121.172	98.7663	0.168739	-1.60885	0.107649	80.0812	114.817	69.8163	65.6282	61.5504	72.2567	76.1876	75.6461	113.807	95.9191	71.7214	77.6951	218.95	202.237	21.4997	34.6816	199.037	195.035	118.613	124.462	70.8693	86.285	110.244	123.142	84.3283	83.2967	66.3627	67.0808	65.5713	59.8827	372.589	394.473	39.3309	41.0156	205.869
hsa_piR_022281	piRNA	Multiple	Multiple	Multiple	Multiple	UACUAUGCAGCCAUAAAAAAAUGAUGAGUUC	0.286706	0.393558	13.8894	12.9651	15.0855	0.178635	1.60498	0.108499	6.40649	9.99808	1.42482	6.33652	8.09874	10.983	13.0607	8.89954	18.9678	19.509	4.70304	7.32973	0	0.576173	21.4997	22.7908	19.5135	19.1489	17.4431	14.3186	14.1739	13.2211	38.5854	17.467	10.9627	9.22504	16.5907	15.1473	23.6785	15.4337	8.32601	19.1182	24.449	16.71	1.9121
p-hsa-miR-330	novelmirna	chr7	148941488	148941505	+	AGUUGGUCCGAGUGUUGU	0.253556	0.400265	1074.18	982.321	1193.05	0.159114	1.59355	0.111037	1096.58	1183.97	393.251	384.265	1702.36	1672.31	510.457	474.072	309.175	331.111	1265.12	1191.81	991.036	1070.53	684.918	704.036	940.549	859.571	1161.71	1217.08	486.636	512.144	628.391	632.306	687.276	732.848	1036.92	1084.65	932.57	948.863	863.823	838.016	1104.45	1123.75	911.434
hsa-miR-106b-3p	miRNA	chr7	100094002	100094023	-	CCGCACUGUGGGUACUUGCUGC	-0.1335	0.400265	987.532	1027.61	935.664	0.0838048	-1.59299	0.111162	1093.37	1093.98	1104.24	1187.64	678.675	663.028	853.301	846.141	1136.17	1018.8	870.063	868.573	1820.74	1706.62	1031.98	1072.65	921.035	914.89	1133.8	1214.33	737.04	773.086	970.147	1177.28	967.246	1056.81	1110.19	1162.01	744.963	811.812	1151.07	1228.67	777.051	904.621	1222.47
hsa-miR-378a-3p	miRNA	chr5	149732867	149732888	+	ACUGGACUUGGAGUCAGAAGGC	-0.152347	0.402865	4476.92	4688.15	4203.57	0.0959385	-1.58797	0.112294	5258.66	5566.35	6843.42	7030.82	5332.21	5593.83	4668.12	4906.73	3947.19	3822.13	4046.97	4455.01	7090.9	7303.57	3209.59	2912.76	4499.8	4029.77	5173.61	4687.14	7880.66	6463.72	4894.83	4721.33	4480.36	4917.76	5147.26	5207.96	3766.71	3751.62	4048.52	3701.93	2161.07	2276.74	3606.22
hsa_piR_022253	piRNA	chr11	109793049	109793076	-	UACUACAGGGCACAGUGGCUCAUGCCUG	0.272505	0.404312	5.97977	5.76184	6.2618	0.171995	1.58437	0.113109	4.271	2.58015	2.84964	8.14695	1.61975	5.20248	5.44197	6.8458	9.48388	5.41916	3.52728	2.93189	7.68245	1.15235	12.2855	8.91812	3.90269	6.38295	20.9317	8.26073	9.44924	4.87093	5.5122	10.4802	2.52985	1.0853	5.53023	4.32779	9.10713	5.55613	10.4075	5.73547	3.18899	8.35502	3.18683
RNU7-172P	snRNA	chr2	54166944	54167007	-	AAAAGUUACAGCUUUUUCAGAAUUUGUCCAGCAGGUUUUCUGGUUUUCACUGGAAAAUACCUCA	-0.299324	0.405451	7.66212	8.68481	6.33864	0.189306	-1.58117	0.11384	6.40649	3.87023	5.69929	4.07348	12.958	9.24886	8.70715	4.44977	1.89678	1.62575	8.23032	8.42919	0	1.15235	12.2855	5.94541	11.7081	10.6383	13.9544	7.71001	4.72462	5.56678	5.5122	6.98681	6.74627	5.69782	15.2081	12.4424	18.2143	15.4337	8.32601	14.6573	25.512	13.6719	8.28576
hsa_piR_008982	piRNA	Multiple	Multiple	Multiple	Multiple	CACUUUGGGAGGCCAAGGUGGGUGUA	-0.247587	0.408324	105.143	113.81	93.9284	0.157225	-1.57472	0.11532	55.5229	47.0878	69.8163	62.9126	184.651	161.277	116.458	82.4919	64.4904	65.5718	130.509	115.443	23.0473	36.8751	70.6418	49.5451	66.3457	81.5599	83.7266	92.5201	37.7969	70.9764	121.268	83.8417	110.47	93.3357	258.538	240.193	202.178	162.98	372.589	374.08	211.537	214.192	52.264
hsa-miR-130a-3p	miRNA	chr11	57641252	57641273	+	CAGUGCAAUGUUAAAAGGGCAU	-0.219992	0.408324	170.761	182.825	155.149	0.139762	-1.57404	0.115477	121.723	121.59	102.587	133.519	51.8319	59.5395	187.204	205.032	244.684	241.695	176.364	222.091	119.078	120.42	128.998	126.835	257.578	280.141	205.828	197.156	94.4924	102.29	82.683	108.295	142.515	163.338	212.914	212.062	142.071	161.128	351.774	377.267	87.1658	120.768	233.913
RNU6ATAC32P	snRNA	chr8	54152807	54152882	-	GUGUUGUAUGAAAGGAGAGAAGGUUAGCCCUCCCCUUAACAAACACAGAGUUCCUGGCAUCUCACUAUGUUUUUAU	-0.32726	0.409945	5.62429	6.29627	4.75465	0.20841	-1.57027	0.116353	2.1355	2.58015	2.84964	3.16826	1.61975	12.1391	4.35358	4.10748	3.79355	1.62575	9.40608	6.96324	3.84122	2.30469	6.14276	2.47726	11.7081	3.54608	10.4658	2.20286	4.72462	4.87093	5.5122	5.2401	4.21642	4.3412	6.91278	7.03267	12.75	13.5816	14.5705	6.37275	5.31499	14.8112	5.09893
hsa_piR_003778	piRNA	Multiple	Multiple	Multiple	Multiple	UCCCACUUUCCAUGGUCUCCCUCUGAUGCCC	-0.240345	0.416602	8.58098	9.25006	7.71511	0.154028	-1.5604	0.118666	7.47424	5.80534	5.69929	4.97869	12.958	8.67081	10.8839	12.6647	5.69033	4.33533	3.52728	11.7276	0	4.60938	12.2855	8.91812	7.80538	11.3475	13.9544	10.4636	9.44924	6.26262	0	9.60686	15.1791	14.1089	11.0605	12.9834	16.3928	14.199	14.5705	15.9319	9.56698	15.5707	11.4726
hsa_piR_008983	piRNA	Multiple	Multiple	Multiple	Multiple	CACUUUGGGAGGCCGAGGCGGGUGGAUC	-0.307702	0.416919	10.9349	12.2179	9.2745	0.197528	-1.55777	0.119289	7.47424	7.09542	7.12411	8.59956	11.3382	18.4977	7.61876	5.47664	5.69033	3.79341	11.7576	8.42919	0	4.60938	0	10.4045	15.6108	7.09217	6.97722	13.7679	0	9.74186	11.0244	7.86016	18.5522	15.7368	27.6511	31.9175	34.6071	22.8419	31.2225	24.8537	24.449	24.3055	5.09893
hsa_piR_002468	piRNA	Multiple	Multiple	Multiple	Multiple	UCAGAAGAUUCCAGGUUCGACUCCUGGC	0.195631	0.416919	13.6451	12.7369	14.8205	0.125692	1.55644	0.119604	20.2872	15.4809	15.673	13.1256	35.6345	17.9197	11.9723	10.611	7.58711	7.58682	11.7576	18.6908	7.68245	18.4375	12.2855	4.95451	15.6108	14.1843	6.97722	10.4636	4.72462	11.1336	16.5366	9.60686	10.1194	13.0236	20.7384	17.8522	3.64285	13.5816	14.5705	15.9319	11.693	11.0134	13.3847
hsa_piR_006995	piRNA	chr17	25873646	25873672	+	UGACAGUGAUGGACUCUGUGACAUGGU	-0.302436	0.420119	5.3	5.97801	4.42258	0.195019	-1.5508	0.12095	2.1355	4.19275	4.27446	6.33652	3.2395	5.78054	4.35358	4.79206	1.89678	1.62575	5.8788	4.76432	7.68245	5.18556	3.07138	3.46816	11.7081	4.96452	3.48861	2.20286	4.72462	2.78339	5.5122	9.60686	4.21642	1.89927	12.443	11.3605	14.5714	14.199	6.24451	7.6473	8.50398	10.2539	5.09893
RNU4-78P	snRNA	chr3	42221840	42221965	+	AGCUUUGCACAGUGGCAGUAUCAUAGCCAAUGAGGUUUAUUACUAGUUGAAAAUUUUCCCCAAUACCCCGCCGUGACGACUUGAGAUAGAGGCAGCAUUGGCAAUUUUUGACAGUUUUUA	0.293581	0.420757	8.34435	7.55407	9.36707	0.189621	1.54825	0.121562	8.54199	10.3206	2.84964	2.71565	22.6765	21.388	3.26518	4.10748	3.79355	2.16766	5.8788	7.32973	0	2.30469	6.14276	3.96361	3.90269	5.67373	24.4203	4.40572	14.1739	5.56678	0	3.4934	4.21642	2.71325	9.6779	18.3931	5.46428	11.7296	10.4075	8.92185	11.693	9.87412	4.46157
RNA5SP71	rRNA	chr1	182944365	182944490	-	AUCUACGGCCAUACCACUCUGAACACGCCCCAUCUUGUCUGAUCUCGGAAGCUAAGCAGGGUCGGGCCUGGUUAGUGCUUGGAUGGGAGAUGGAGUCUCGCUCUGUCACUCAGGCUGGAG	-0.218845	0.425535	51.6684	55.7044	46.4454	0.142081	-1.54028	0.123492	45.9132	36.7672	54.1432	49.3343	37.2542	48.5565	39.1822	40.0479	39.8323	38.476	37.6243	42.1459	15.3649	24.7754	46.0707	43.5997	27.3188	43.9714	41.8633	48.4629	33.0723	50.7968	55.122	60.2612	46.3806	50.7377	103.692	116.85	107.464	100.01	116.564	112.798	100.985	107.096	26.7694
hsa_piR_007524	piRNA	Multiple	Multiple	Multiple	Multiple	UGAGACCAAUGAAAUCGCCAAUGCCAAC	0.266433	0.425535	6.28639	5.57315	7.20941	0.173124	1.53897	0.123812	9.60974	8.70801	5.69929	1.81043	6.47899	7.5147	8.70715	8.55725	7.58711	5.96108	9.40608	6.23027	0	1.15235	6.14276	8.91812	0	7.80138	0	10.4636	4.72462	6.95847	0	8.73351	3.37313	3.52722	4.14767	5.40974	7.2857	4.32143	0	3.82365	5.31499	6.45615	4.46157
hsa-miR-628-5p	miRNA	chr15	55372991	55373012	-	AUGCUGACAUAUUUACUAGAGG	-0.219964	0.425535	6.86754	7.54049	5.99666	0.143093	-1.53721	0.124241	6.40649	7.09542	11.3986	11.3152	11.3382	4.62443	7.61876	8.89954	5.69033	7.58682	4.70304	6.59676	7.68245	14.4043	6.14276	7.92722	19.5135	8.5106	6.97722	6.60858	0	7.65432	5.5122	9.60686	6.74627	5.96915	9.6779	5.95072	3.64285	4.93878	2.0815	8.92185	4.25199	6.07638	12.11
hsa_piR_020391	piRNA	chr8	122897053	122897079	+	GGCUCUGUUGCGCAAUGGAUAGCGCAU	-0.235074	0.42991	49.7173	53.7279	44.5272	0.153618	-1.53025	0.125955	105.707	90.3053	48.4439	33.0404	80.9874	67.0542	31.5634	34.229	68.284	42.2694	50.5577	49.4757	119.078	121.573	21.4997	33.1952	81.9565	113.475	76.7494	59.4772	28.3477	43.8384	38.5854	41.9208	40.4776	44.2259	59.4499	57.8842	61.9285	54.3266	74.9341	75.1984	32.9529	34.5594	71.385
hsa_piR_002286	piRNA	Multiple	Multiple	Multiple	Multiple	UCACCCAGGCUAGAGUGCAGUGGUGCA	-0.192238	0.433605	36.4088	39.0805	32.9513	0.12613	-1.52412	0.127479	36.3035	33.542	37.0454	34.8508	35.6345	47.4004	51.1545	42.7862	49.3162	41.7275	44.6789	46.5438	7.68245	16.709	27.6424	28.7362	39.0269	32.624	31.3975	29.7386	42.5216	34.0965	55.122	34.934	43.0074	30.1171	45.6244	40.5731	47.3571	59.8827	79.0971	84.7575	41.4569	54.6874	22.9452
hsa_piR_023244	piRNA	Multiple	Multiple	Multiple	Multiple	UAGGUGGGAAUUGAACAAUGAGAUCA	-0.273181	0.43646	6.96831	7.74605	5.96182	0.179843	-1.519	0.128762	6.40649	4.51526	7.12411	4.07348	11.3382	8.09275	6.53036	2.39603	5.69033	5.41916	4.70304	3.66486	3.84122	3.45704	3.07138	3.46816	11.7081	7.09217	3.48861	11.0143	0	7.65432	16.5366	5.2401	10.1194	3.2559	12.443	13.5244	21.8571	11.7296	12.489	10.8337	17.008	14.0516	7.01103
hsa_piR_014923	piRNA	chr7	48642917	48642947	+	UGGUGUAUGUGCUUGGCUGAGGAGCCAAUGG	0.26571	0.437916	176.618	160.392	197.616	0.175511	1.51393	0.130045	95.0297	77.4045	132.508	120.846	272.118	272.841	214.414	168.407	295.897	275.293	132.861	153.191	42.2535	34.5704	175.069	150.617	105.373	132.624	202.339	192.2	165.362	189.27	237.025	219.211	43.8507	44.2259	214.296	189.341	211.285	217.924	79.0971	72.6493	266.812	284.83	42.0662
SNORD121B	snoRNA	chr9	33934296	33934376	-	CUGGAAAAGACAAUGAUGUUUUAUUUCCAAGCACAUAUCUGAGUUGUAUGUGUGGACAGCACUGAGACUGAGUCUUUCCAC	0.147528	0.437916	28.2513	26.6026	30.385	0.0974573	1.51378	0.130083	34.168	32.5744	22.7971	23.5356	32.395	28.3246	28.2982	27.7255	28.4516	43.3533	27.0425	27.12	30.7298	33.9942	21.4997	29.2316	11.7081	31.9148	20.9317	24.7822	56.6954	25.7463	33.0732	29.6939	28.6716	26.5898	13.8256	22.7209	27.3214	27.7806	22.8965	21.0301	25.512	26.5842	29.9562
hsa_piR_002840	piRNA	chr5	124183697	124183724	+	UCAUCUUGACUGUAGCUGCCAUAAUCCC	0.281613	0.438988	15.2824	13.6234	17.4293	0.186424	1.5106	0.130891	6.40649	13.8683	9.97375	19.9148	1.61975	2.31222	27.2099	30.8061	36.0388	27.0958	24.691	24.5546	15.3649	24.7754	6.14276	8.42267	11.7081	13.4751	3.48861	10.4636	9.44924	11.8294	11.0244	10.4802	11.806	12.2096	16.5907	13.5244	20.0357	12.9643	6.24451	10.1964	5.31499	11.3932	12.11
hsa_piR_010024	piRNA	Multiple	Multiple	Multiple	Multiple	UGCACUCCAGCCUGGGUGACAGAGUGUC	-0.21591	0.438988	162.438	173.798	147.736	0.14308	-1.50902	0.131294	123.859	99.9808	126.809	123.562	191.13	225.441	114.281	122.198	98.6324	115.97	135.212	127.171	49.9359	54.1603	107.498	119.404	101.47	141.843	122.101	118.404	113.391	129.428	170.878	145.85	133.239	167.407	394.029	406.272	278.678	292.623	512.049	511.094	322.088	362.684	96.2423
hsa-miR-651-5p	miRNA	chrX	8126980	8127001	+	UUUAGGAUAAGCUUGACUUUUG	0.27993	0.441584	16.2646	14.3018	18.8047	0.1862	1.50338	0.13274	18.1517	18.3836	21.3723	17.1991	4.85925	8.09275	17.4143	15.7453	11.3807	7.58682	10.5818	17.9578	11.5237	19.0137	18.4283	13.8726	27.3188	26.9502	13.9544	8.26073	4.72462	14.6128	5.5122	0.873351	9.27612	8.13974	5.53023	8.11461	5.46428	4.93878	12.489	8.92185	9.56698	6.45615	29.3189
SNORD38A	snoRNA	chr1	44777843	44777912	+	UCUCGUGAUGAAAACUCUGUCCAGUUCUGCUACUGAAGGGAGAGAGAUGAGAGCCUUUUAGGCUGAGGAA	0.154217	0.441584	263.561	250.145	280.922	0.102724	1.50127	0.133287	342.747	359.286	206.599	210.463	197.609	209.255	224.209	231.388	263.652	215.141	263.37	237.85	157.49	166.514	356.28	358.211	187.329	178.723	209.317	211.475	288.202	250.505	209.464	160.697	233.589	208.92	194.941	199.62	211.285	211.75	193.58	147.848	302.954	320.149	197.584
hsa-miR-3656	miRNA	chr11	119018992	119019008	+	GGCGGGUGCGGGGGUGG	0.359678	0.441584	9.08796	7.67863	20.8383	0.239664	1.50076	0.133419	22.4227	11.2882	9.97375	2.71565	53.4517	32.371	6.53036	4.44977	13.2774	2.16766	5.8788	0.732973	0	2.88087	12.2855	3.46816	3.90269	0.709217	6.97722	5.50715	18.8985	4.87093	16.5366	3.4934	6.74627	3.52722	12.443	3.24585	1.82143	4.93878	2.0815	3.18637	6.37799	5.69661	5.09893
hsa-miR-339-3p	miRNA	chr7	1022955	1022977	-	UGAGCGCCUCGACGACAGAGCCG	0.168231	0.454168	785.514	743.636	839.709	0.11346	1.48274	0.138144	730.34	680.515	762.28	638.63	315.851	295.964	682.423	644.532	830.788	828.589	539.674	513.081	1655.57	1420.27	740.203	592.064	1170.81	886.521	767.494	557.324	670.896	607.475	622.879	553.704	844.127	829.711	624.916	560.449	597.428	537.71	809.704	744.974	514.491	475.857	885.302
hsa-miR-126-5p	miRNA	chr9	136670616	136670636	+	CAUUAUUACUUUUGGUACGCG	-0.33424	0.454168	51.265	57.8052	42.8013	0.225459	-1.48249	0.138211	96.0974	103.206	14.2482	26.7039	6.47899	14.4513	201.353	186.548	34.142	23.3024	22.3394	20.1568	119.078	111.201	141.284	113.458	35.1242	39.7161	6.97722	19.8257	47.2462	36.8799	16.5366	13.1003	94.4477	99.0336	33.1814	28.6716	18.2143	13.5816	29.141	28.6774	13.819	16.3303	104.528
hsa-miR-30d-5p	miRNA	chr8	134804919	134804940	-	UGUAAACAUCCCCGACUGGAAG	-0.178111	0.454168	19027.4	20097.2	17643	0.120303	-1.48052	0.138734	16460.4	16900	16946.8	17176.9	13277.1	13982.5	12585.1	12828.3	18924.1	18716.7	15538.8	15669.1	42495.5	39673	20870	19185.4	18362.2	18007.7	22477.1	20953.1	14296.7	13181.4	19364.4	17490.6	33219.5	34863.9	11819.5	12439.7	15086.9	15417.6	19233.1	20102.2	9125.84	10055.3	22849.6
hsa_piR_004420	piRNA	Multiple	Multiple	Multiple	Multiple	UCCUAGUCAAAGAAAGUGGUGACAGACGGC	-0.211093	0.454168	78.0168	83.903	70.3992	0.142701	-1.47927	0.139069	50.1842	62.5687	68.3914	81.0169	131.2	124.282	70.7456	64.0082	30.3484	47.1467	145.794	139.631	38.4122	38.6036	76.7845	77.7858	62.4431	90.0705	104.658	96.9259	70.8693	73.064	66.1464	99.562	43.8507	54.265	87.1011	96.2934	94.7142	113.592	139.461	132.553	111.615	109.375	66.9235
hsa-miR-582-3p	miRNA	chr5	59703630	59703651	-	UAACUGGUUGAACAACUGAACC	0.279697	0.454455	20.308	18.1127	23.1491	0.189341	1.47721	0.139619	25.626	34.187	25.6468	36.6613	3.2395	5.20248	22.8563	17.7991	11.3807	9.75449	2.35152	6.96324	15.3649	12.6758	18.4283	31.2134	15.6108	12.0567	0	3.30429	23.6231	14.6128	5.5122	3.4934	22.7686	23.0626	45.6244	48.1467	9.10713	14.8163	4.163	14.6573	7.44099	10.2539	33.1431
hsa-miR-25-3p	miRNA	chr7	100093571	100093592	-	CAUUGCACUUGUCUCGGUCUGA	-0.12057	0.458556	8023.69	8321.21	7638.67	0.0820459	-1.46954	0.141686	6672.36	7432.77	10173.2	11269.9	3275.13	3757.35	7197.55	7937.02	9074.18	9635.81	7992.82	8681.33	9991.02	10072.1	9244.86	9583.51	7504.87	8152.45	9199.47	9589.6	8135.79	8229.09	9822.74	10038.3	7053.22	7750.66	6514.61	6916.9	6914.13	7474.84	8190.71	8972.83	5587.12	6312.6	7951.78
hsa-miR-378a-5p	miRNA	chr5	149732829	149732850	+	CUCCUGACUCCAGGUCCUGUGU	-0.181025	0.458556	22.8303	24.0767	21.2173	0.123318	-1.46796	0.142115	36.3035	28.3817	47.0191	58.3865	22.6765	16.1855	21.7679	23.618	30.3484	22.7605	24.691	23.8216	26.8886	31.6895	15.3569	18.8271	23.4161	16.312	27.9089	24.2315	33.0723	35.4882	16.5366	22.7071	16.0224	15.1942	19.3558	21.639	27.3214	20.9898	27.0595	19.7555	12.756	19.3685	19.121
hsa_piR_003832	piRNA	Multiple	Multiple	Multiple	Multiple	UCCCAGCUACCUAGGAGGCUGAGGCAGGAG	-0.278732	0.458556	7.20203	7.89639	6.30344	0.189955	-1.46736	0.142278	4.271	7.09542	9.97375	7.24173	9.71849	16.7636	3.26518	2.73832	3.79355	5.41916	9.40608	7.69622	0	3.45704	6.14276	0.990902	7.80538	4.96452	6.97722	12.1157	9.44924	6.95847	0	0	10.9627	7.05444	16.5907	24.8848	10.9286	13.5816	18.7335	20.3928	8.50398	12.5325	2.54947
hsa_piR_008158	piRNA	Multiple	Multiple	Multiple	Multiple	UGAGGUGGGAGGAUCACCUGUGCCCAGGAG	-0.161158	0.461229	22.0804	23.2617	20.5517	0.110296	-1.46114	0.143976	23.4905	24.1889	21.3723	21.2726	30.7752	36.4174	19.5911	17.1145	13.2774	14.6317	11.7576	16.8584	19.2061	18.4375	15.3569	23.2862	19.5135	15.6028	13.9544	20.3765	18.8985	20.1796	0	22.7071	27.8283	25.2332	41.4767	25.9668	40.0714	32.1021	27.0595	36.9619	35.0789	37.9774	19.7584
hsa-miR-1273h-5p	miRNA	chr16	24203148	24203168	+	CUGGGAGGUCAAGGCUGCAGU	0.168603	0.461229	14.6843	14.2116	15.296	0.115411	1.46089	0.144046	8.54199	12.5782	9.97375	19.0096	14.5777	15.0294	14.1491	13.6916	13.2774	23.8443	9.40608	13.56	3.84122	7.49025	12.2855	18.8271	7.80538	14.8936	27.9089	14.3186	14.1739	15.3086	27.561	20.0871	11.806	13.2949	13.8256	11.9014	14.5714	11.7296	8.32601	17.2064	17.008	10.6337	15.2968
hsa-miR-26b-3p	miRNA	chr2	218402692	218402713	+	CCUGUUCUCCAUUACUUGGCUC	0.230749	0.464063	20.0065	18.4951	21.9624	0.158787	1.4532	0.146169	12.813	27.0916	11.3986	13.1256	21.0567	20.2319	10.8839	13.007	7.58711	9.75449	9.40608	8.42919	53.7771	63.9552	3.07138	13.8726	19.5135	24.8226	0	12.6664	42.5216	20.1796	22.0488	11.3536	27.8283	26.3185	22.1209	14.0653	25.5	16.051	10.4075	15.2946	12.756	10.2539	29.3189
hsa-miR-1910-5p	miRNA	chr16	85741669	85741689	-	CCAGUCCUGUGCCUGCCGCCU	-0.271144	0.464063	9.49219	10.4071	8.30819	0.186743	-1.45196	0.146513	6.40649	5.1603	17.0979	7.69434	0	2.31222	3.26518	6.16122	39.8323	33.0569	14.1091	11.7276	19.2061	14.9805	3.07138	9.90902	3.90269	4.96452	10.4658	9.91287	4.72462	8.35017	5.5122	6.98681	5.0597	8.13974	4.14767	2.70487	9.10713	4.32143	16.652	8.28457	7.44099	6.07638	7.01103
hsa-miR-1973	miRNA	chr4	116299750	116299768	+	ACCGUGCAAAGGUAGCAUA	0.306405	0.464063	24.102	21.2981	27.7307	0.211149	1.45113	0.146743	27.7615	31.6068	8.54893	9.05217	8.09874	13.8733	13.0607	12.3224	98.6324	75.3263	10.5818	12.827	0	5.18556	6.14276	17.8362	23.4161	46.8083	27.9089	19.275	14.1739	25.7463	5.5122	27.9472	35.4179	35.0009	11.0605	12.4424	25.5	24.6939	6.24451	9.55912	7.44099	5.69661	41.4288
hsa_piR_009247	piRNA	chr16	30523884	30523914	-	CAUCCAUACAGGGGAGAAGCCCUAUCACUGC	-0.328972	0.464063	5.92444	6.78459	4.81131	0.226743	-1.45086	0.14682	1.06775	1.29008	0	2.26304	3.2395	5.78054	1.08839	3.08061	3.79355	0.541916	2.35152	3.66486	3.84122	2.88087	9.21414	6.93632	11.7081	7.09217	0	7.71001	9.44924	7.65432	5.5122	2.62005	6.74627	5.96915	12.443	17.8522	10.9286	16.6684	18.7335	19.1182	17.008	20.8876	3.8242
hsa-miR-1307-5p	miRNA	chr10	103394341	103394361	-	UCGACCGGACCUCGACCGGCU	0.149665	0.472203	547.512	521.286	581.452	0.103936	1.43997	0.149875	648.124	550.217	477.315	406.442	249.441	212.724	708.545	616.807	798.543	606.404	659.601	575.017	725.991	765.734	589.705	557.878	468.323	513.473	439.565	435.616	519.708	498.227	374.83	362.441	252.142	273.495	843.36	802.806	422.571	414.24	497.479	504.084	411.38	446.994	393.255
hsa-miR-411-5p	miRNA	chr14	101023340	101023360	+	UAGUAGACCGUAUAGCGUACG	-0.389647	0.473518	21.9287	26.7451	15.6956	0.27119	-1.4368	0.150774	72.6069	59.021	4.27446	3.62087	14.5777	8.09275	128.43	123.567	1.89678	1.08383	1.17576	3.29838	76.8245	73.174	101.356	54.4996	0	4.2553	0	0	0	1.39169	0	2.62005	59.0298	52.9083	24.886	24.8848	3.64285	1.85204	10.4075	5.73547	13.819	9.49434	66.2861
hsa-miR-421	miRNA	chrX	74218392	74218414	-	AUCAACAGACAUUAAUUGGGCGC	-0.143776	0.474588	159.537	167.162	149.67	0.100268	-1.43391	0.151598	143.078	148.036	170.979	192.359	102.044	97.6911	157.817	166.011	146.052	132.227	163.431	185.809	207.426	259.854	199.64	167.958	167.816	179.432	146.522	131.07	302.376	325.656	198.439	129.256	139.985	160.353	98.1615	142.817	94.7142	114.209	118.646	161.23	105.237	110.514	226.265
hsa-miR-125b-5p	miRNA	chr21	16590253	16590274	+	UCCCUGAGACCCUAACUUGUGA	-0.375764	0.477696	25.558	30.2386	19.5007	0.263391	-1.42664	0.153684	70.4714	69.3416	7.12411	12.673	17.8172	18.4977	183.939	173.541	1.89678	2.70958	3.52728	4.03135	72.9833	78.9357	67.5704	62.4268	0	2.83687	0	2.75358	4.72462	4.17508	0	0	49.7537	50.7377	24.886	25.4258	14.5714	8.02552	2.0815	7.01002	11.693	11.3932	56.7256
hsa-miR-4454	miRNA	chr4	163093607	163093626	-	GGAUCCGAGUCACGGCACCA	0.254289	0.477696	41.0542	37.0803	46.1969	0.178396	1.42542	0.154035	32.0325	27.0916	59.8425	47.5239	8.09874	4.62443	84.8947	48.6052	77.7678	53.6497	75.2487	56.8054	42.2535	40.9083	21.4997	36.6634	31.2215	24.1134	0	10.4636	75.5939	61.9304	38.5854	27.0739	32.888	29.5744	30.4163	24.8848	49.1785	33.9541	39.5485	33.7756	21.26	28.483	36.9673
hsa_piR_023369	piRNA	Multiple	Multiple	Multiple	Multiple	UAGUGAGUUAUCGAACUUGAGGGCAU	0.29075	0.477696	8.6848	7.41617	10.3266	0.204237	1.4236	0.154564	17.084	10.9656	2.84964	4.07348	19.437	20.8099	8.70715	6.16122	5.69033	3.2515	7.05456	6.96324	3.84122	6.3379	12.2855	6.44086	0	6.38295	3.48861	3.85501	9.44924	12.5252	0	4.36675	12.6492	10.039	0	1.08195	5.46428	4.32143	2.0815	6.37275	4.25199	5.69661	15.2968
SNORD88C	snoRNA	chr19	50802328	50802418	-	GGGCUCCCAUGAUGUCCAGCACUGGGCUCUGAUCACCCCUGAGGACACAGUGCACCCCAGGACCUUUGACACCUGGGGGUCUGAGGGGCCC	0.127387	0.477696	113.703	109.407	119.262	0.0895958	1.42179	0.155086	130.265	127.717	125.384	129.899	123.101	162.433	85.9831	97.2103	123.29	95.3772	191.649	124.239	46.0947	72.5978	168.926	140.213	105.373	132.624	115.124	105.737	108.666	112.727	82.683	137.989	100.351	107.987	63.5976	69.2447	105.643	120.383	47.8745	66.2766	133.938	148.492	68.8356
hsa_piR_002073	piRNA	chr17	70827006	70827031	-	UCAAGGGUUGCUUCUGAGUGGUGUUU	-0.213927	0.477696	13.555	14.834	11.8999	0.1506	-1.4205	0.155463	5.33874	5.48282	7.12411	12.673	21.0567	22.5441	11.9723	11.6379	15.1742	9.21257	10.5818	17.2249	3.84122	10.9473	30.7138	9.90902	23.4161	10.6383	13.9544	6.60858	18.8985	9.04601	11.0244	9.60686	15.1791	10.853	26.2686	18.3931	18.2143	23.4592	22.8965	14.6573	19.134	18.2291	8.92313
hsa-let-7d-5p	miRNA	chr9	94178841	94178862	+	AGAGGUAGUAGGUUGCAUAGUU	-0.150419	0.477696	1088.64	1139.46	1022.89	0.105903	-1.42035	0.155506	1287.71	1374.58	1041.54	1097.12	720.788	690.774	1022	1122.37	1323.95	1357.5	1194.57	1264.01	2051.21	1883.51	1342.19	1131.11	858.592	892.195	924.482	903.173	1129.18	1052.82	639.415	686.454	1818.96	1950.28	608.325	588.039	948.963	956.271	892.964	943.167	743.036	728.406	1632.3
hsa_piR_009684	piRNA	chr5	64820332	64820359	-	UGAUUUGCCAGCAGCAGAGACCAACACU	-0.293472	0.480223	6.31771	6.82302	5.66377	0.207275	-1.41586	0.156817	2.1355	2.58015	2.84964	3.62087	4.85925	2.31222	5.44197	4.10748	0	1.08383	3.52728	4.03135	3.84122	3.45704	0	5.44996	0	5.67373	6.97722	2.75358	4.72462	3.47924	5.5122	12.2269	10.9627	7.05444	12.443	21.098	10.9286	11.7296	18.7335	15.2946	12.756	17.8494	17.2089
hsa_piR_007186	piRNA	Multiple	Multiple	Multiple	Multiple	UGACCUGUGAAACUUUGAACUUGAGGGU	-0.316001	0.485723	5.83634	6.52215	4.94882	0.22442	-1.40808	0.159108	1.06775	2.58015	7.12411	2.71565	6.47899	5.78054	3.26518	1.02687	3.79355	4.33533	1.17576	4.76432	7.68245	5.18556	12.2855	1.48635	0	3.54608	3.48861	3.30429	0	1.39169	16.5366	5.2401	3.37313	5.4265	13.8256	15.6883	14.5714	16.051	6.24451	13.3828	18.071	19.3685	9.5605
hsa-miR-124-3p	miRNA	chr20	63178552	63178571	+	UAAGGCACGCGGUGAAUGCC	-0.357719	0.487183	24.7256	32.476	14.6957	0.255019	-1.40271	0.160703	69.4037	68.0515	9.97375	2.71565	1.61975	2.89027	219.856	183.81	1.89678	1.08383	0	0.366486	76.8245	87.5783	110.57	110.981	0	0	0	0	0	0	0	0	61.5597	62.1334	41.4767	27.0487	0	2.46939	4.163	4.46092	9.56698	7.97525	65.0114
RNU2-18P	snRNA	chr10	16476003	16476164	+	AUUGCUUCUUGGCCUUUUGGCAAAGAUCAAGUGUAGUGUCUGUUCUUAUCAGUUUAAUAAUCAUAAUCCUGAACAUUUAUAUAUUAUUAUUAUUAUUUUGAGAUGGAGCCUCGCUCUGUU	0.270953	0.487183	6.36765	5.78681	7.11933	0.193185	1.40255	0.16075	2.1355	3.87023	2.84964	4.07348	6.47899	13.8733	5.44197	2.39603	1.89678	6.50299	3.52728	6.23027	0	0	9.21414	5.94541	3.90269	7.80138	0	10.4636	4.72462	3.47924	0	4.36675	0.843283	3.79855	16.5907	14.0653	9.10713	7.40817	12.489	7.01002	9.56698	12.9123	1.27473
hsa-miR-185-3p	miRNA	chr22	20033188	20033209	+	AGGGGCUGGCUUUCCUCUGGUC	-0.175925	0.487183	9.3483	10.063	8.42342	0.125629	-1.40035	0.161408	8.54199	6.45038	12.8234	12.2204	8.09874	8.09275	14.1491	13.3493	11.3807	11.9222	10.5818	11.3611	15.3649	10.9473	0	9.41357	7.80538	9.21982	10.4658	4.40572	0	9.04601	33.0732	14.847	9.27612	11.667	9.6779	14.6063	9.10713	9.26021	4.163	8.28457	12.756	14.4314	4.46157
hsa-miR-660-5p	miRNA	chrX	50013256	50013277	+	UACCCAUUGCAUAUCGGAGUUG	0.144441	0.487183	143.503	137.142	151.734	0.103255	1.39888	0.161849	122.791	131.265	149.606	179.233	124.721	145.67	128.43	147.185	117.6	139.814	111.697	135.233	149.808	182.647	119.784	118.908	124.886	155.318	97.6811	91.9694	226.782	256.768	137.805	105.675	112.157	118.569	138.256	128.211	98.357	104.332	151.95	153.583	107.363	127.984	131.935
hsa-miR-181b-5p	miRNA	chr9	124693725	124693747	+	AACAUUCAUUGCUGUCGGUGGGU	-0.204918	0.487183	17000	18129.8	15537.8	0.146562	-1.39816	0.162064	10909.2	11754.5	11190.5	11742.9	5353.27	6162.05	17870.3	18889.3	18861.5	19536.1	14242	15081.3	39019.2	38407.1	10719.1	10057.7	25344.1	26039.6	24933.1	24335	7960.98	8315.37	23647.3	23285.3	15056.8	16394.8	21725.5	21801.8	10506	10812.8	21281.3	21737.4	16107.6	16870.7	23510.5
hsa_piR_021535	piRNA	chr16	67801540	67801566	-	UAAUCCAACUACUUGGGAGGGUGAGGC	-0.298115	0.491985	5.09341	5.622	4.40935	0.214285	-1.39121	0.164162	5.33874	4.19275	4.27446	3.62087	3.2395	4.04638	4.35358	3.76519	0	3.79341	2.35152	4.76432	0	2.30469	6.14276	3.96361	3.90269	5.67373	6.97722	2.75358	0	1.39169	0	5.2401	11.806	6.5118	13.8256	13.5244	9.10713	9.26021	29.141	19.7555	10.63	13.6719	0.637366
hsa_piR_011331	piRNA	Multiple	Multiple	Multiple	Multiple	UGCGCGACAUCAAGGAGAAGCUGUGCUACGU	0.241195	0.500571	12.1639	11.2095	13.3989	0.174758	1.38016	0.167536	9.60974	10.6431	5.69929	9.95738	8.09874	13.8733	34.8286	19.8528	17.071	15.7156	10.5818	8.42919	3.84122	2.30469	21.4997	11.3954	3.90269	13.4751	17.4431	11.0143	14.1739	10.4377	0	21.8338	9.27612	9.49637	6.91278	21.639	12.75	8.64287	2.0815	5.0982	10.63	15.5707	8.28576
RNA5SP473	rRNA	chr19	58363438	58363562	+	CCAGCCUGGGGCGACAGAACGAGACUCCGUCUCAAAAAAAAAAAAAAAAAAUUGAGUCGGGAUCUCAGAAGCUAAGCAGGGUCGGGCCUGGUUAGUACUUGGGAGACCGUCUGGGAACAC	0.211835	0.502893	39.7149	37.2312	42.929	0.154087	1.37478	0.169201	26.6937	30.6393	44.1695	24.8935	85.8467	65.3201	40.2706	38.6788	64.4904	37.3922	27.0425	25.6541	15.3649	13.252	46.0707	39.6361	50.735	36.1701	27.9089	36.8979	18.8985	29.9214	33.0732	34.0607	22.7686	24.9619	51.1546	45.9828	81.9642	46.3011	41.63	45.8838	37.2049	43.674	12.7473
hsa-miR-136-3p	miRNA	chr14	100884750	100884771	+	CAUCAUCGUCUCAAAUGAGUCU	-0.360905	0.502893	5.08531	6.55052	3.18915	0.262603	-1.37434	0.169336	14.9485	16.1259	2.84964	1.81043	3.2395	0.578054	35.917	41.7594	0	0	0	0	15.3649	22.4707	12.2855	16.8453	0	0	0	0	4.72462	0	0	0	10.1194	15.7368	4.14767	7.03267	0	1.85204	0	0.637275	1.063	1.89887	10.1979
hsa_piR_014440	piRNA	Multiple	Multiple	Multiple	Multiple	UGGUACCAGCCACUGCAAAAACAUACC	0.262216	0.508901	5.38742	5.04435	5.8314	0.192231	1.36406	0.172547	3.20325	3.87023	12.8234	6.78913	1.61975	1.73416	8.70715	3.4229	1.89678	2.70958	1.17576	1.09946	0	1.15235	15.3569	6.93632	11.7081	6.38295	10.4658	6.60858	9.44924	6.26262	5.5122	4.36675	3.37313	2.98457	4.14767	1.62292	7.2857	3.08674	6.24451	5.0982	4.25199	6.83593	0.637366
hsa_piR_023338	piRNA	Multiple	Multiple	Multiple	Multiple	UAGUCCCAGCUACUUGGGAGGCUGAGGCA	-0.190842	0.508901	278.734	296.056	256.317	0.13991	-1.36403	0.172558	203.94	191.899	225.122	229.925	404.937	462.443	204.618	201.951	180.194	174.497	269.249	216.96	92.1894	95.0685	214.997	217.008	230.259	243.261	240.714	224.141	188.985	217.8	264.586	288.206	223.47	250.704	702.339	666.48	528.214	496.347	826.356	771.74	454.963	535.481	129.385
hsa_piR_007869	piRNA	Multiple	Multiple	Multiple	Multiple	UGAGCUAUGAUUGCACCACUGUACUCCUGC	0.210742	0.508901	5.96267	5.84158	6.11938	0.154627	1.36291	0.172912	5.33874	5.1603	2.84964	5.4313	4.85925	12.1391	1.08839	5.81893	5.69033	10.8383	4.70304	2.56541	0	1.72852	6.14276	3.96361	11.7081	5.67373	6.97722	4.40572	0	3.47924	11.0244	9.60686	5.0597	3.52722	5.53023	10.8195	10.9286	4.32143	8.32601	7.6473	9.56698	8.35502	3.18683
hsa-miR-4446-3p	miRNA	chr3	113594918	113594939	+	CAGGGCUGGCAGUGACAUGGGU	-0.166618	0.511069	51.2465	54.0623	47.6024	0.12261	-1.35893	0.174169	32.0325	41.9275	38.4702	48.4291	48.5925	41.0418	55.5081	46.5514	75.8711	78.5778	61.1395	70.3654	69.142	59.3458	70.6418	78.2813	42.9296	39.7161	90.7039	68.2887	14.1739	28.5297	71.6586	66.3747	53.1268	39.6134	64.9802	56.2613	83.7856	61.1174	60.3636	61.8156	27.6379	40.6358	43.3409
hsa-miR-4448	miRNA	chr3	183886860	183886879	+	GGCUCCUUGGUCUAGGGGUA	-0.207401	0.511999	819.126	874.748	747.145	0.152942	-1.35608	0.175074	1136.08	889.83	843.494	654.019	2173.7	1602.37	887.041	695.875	432.465	324.066	1041.72	855.379	3184.37	2698.79	537.492	496.442	936.646	912.762	722.142	644.887	637.823	600.516	716.586	566.805	1243.84	1071.73	804.648	692.988	679.392	600.679	518.294	499.623	558.074	484.212	1643.13
RNU6-415P	snRNA	chr15	78898840	78898936	-	UUUUGUUAGCAAAAAUAUUAAAAAUUCAAACAAUCAAGAUUAGCAUGGCCCCUGUGCCAAGAAUGACACGUAAAUUCUUGAAGUGUUUCAUUUUUUA	0.36696	0.511999	5.01404	3.90616	6.44777	0.270911	1.35454	0.175564	2.1355	3.87023	2.84964	0.905217	4.85925	5.20248	2.17679	0.68458	0	0	1.17576	1.46595	0	2.88087	0	1.9818	0	0	0	0	0	1.39169	0	0	0	0	12.443	14.0653	1.82143	0	27.0595	29.3146	15.945	20.128	4.46157
hsa_piR_020499	piRNA	Multiple	Multiple	Multiple	Multiple	GGGGGUAUAGCUCAGUGGUAGAGCAUUUGA	0.254817	0.511999	146.386	133.13	163.541	0.188609	1.35103	0.176684	286.157	305.103	76.9404	78.7539	116.622	120.813	125.165	112.956	60.6968	74.7844	124.631	106.281	476.312	472.462	95.2128	81.254	152.205	134.751	55.8178	75.9987	108.666	91.8518	66.1464	53.2744	195.642	210.005	94.0139	80.6052	96.5356	84.5766	79.0971	82.2084	76.5359	68.7391	369.035
SNORD118	snoRNA	chr17	8173454	8173587	-	UCGUCAGGUGGGAUAAUCCUUACCUGUUCCUCCUCCGGAGGGCAGAUUAGAACAUGAUGAUUGGAGAUGCAUGAAACGUGAUUAACGUCUCUGCGUAAUCAGGACUUGCAACACCCUGAU	0.224762	0.511999	169.649	156.658	186.462	0.166508	1.34985	0.177063	164.433	194.156	48.4439	48.4291	165.214	175.728	83.8063	78.7267	282.62	330.569	97.5881	88.3232	103.713	76.631	113.641	104.045	249.772	294.325	129.079	112.346	160.637	179.529	121.268	99.562	161.067	145.159	100.927	98.4573	87.4285	66.6735	293.492	245.988	282.757	341.037	328.244
hsa-miR-2392	miRNA	chr14	100814551	100814570	+	UAGGAUGGGGGUGAGAGGUG	0.309978	0.511999	7.90003	6.98202	9.08805	0.229933	1.34812	0.177619	1.06775	9.67557	4.27446	9.50478	0	9.82691	2.17679	6.16122	3.79355	32.515	2.35152	12.0941	0	0.576173	3.07138	7.43177	0	10.6383	3.48861	11.565	4.72462	9.04601	11.0244	4.36675	0.843283	11.1243	4.14767	12.9834	7.2857	11.7296	0	10.8337	4.25199	12.5325	0.637366
hsa-miR-665	miRNA	chr14	100875075	100875094	+	ACCAGGAGGCUGAGGCCCCU	-0.257572	0.511999	5.08187	5.49012	4.55355	0.191319	-1.34629	0.178208	6.40649	5.48282	2.84964	5.88391	3.2395	5.78054	4.35358	5.47664	1.89678	3.79341	9.40608	5.4973	3.84122	1.15235	0	4.95451	3.90269	5.67373	0	5.50715	4.72462	3.47924	0	3.4934	7.58955	6.5118	19.3558	17.3112	9.10713	9.87756	0	7.6473	7.44099	6.83593	1.27473
hsa_piR_022294	piRNA	Multiple	Multiple	Multiple	Multiple	UACUCAGGAAGCUGAGGCAAGAGAAUCG	-0.204764	0.511999	28.2275	30.35	25.4807	0.152134	-1.34594	0.178321	28.8292	18.7061	21.3723	26.2513	38.874	37.5735	15.2375	17.4568	28.4516	18.9671	24.691	29.3189	15.3649	8.06642	15.3569	35.177	27.3188	27.6595	41.8633	35.7965	14.1739	23.6588	5.5122	39.3008	18.5522	20.6207	71.893	71.9496	32.7857	61.7348	60.3636	59.2665	46.7719	51.6492	16.5715
hsa_piR_012349	piRNA	chr17	70827617	70827646	-	UGGAAUGACUGAAAGAAGAACAGCUGUUCC	-0.284028	0.511999	5.98084	6.6139	5.16159	0.211187	-1.34491	0.178653	2.1355	1.29008	5.69929	1.35783	3.2395	4.62443	4.35358	3.76519	1.89678	2.16766	3.52728	6.23027	7.68245	6.3379	0	4.45906	0	6.38295	17.4431	3.85501	4.72462	4.87093	5.5122	4.36675	8.43283	13.0236	19.3558	9.19656	9.10713	8.02552	6.24451	13.3828	11.693	14.8112	7.6484
hsa-miR-29c-5p	miRNA	chr1	207801903	207801924	-	UGACCGAUUUCUCCUGGUGUUC	0.21166	0.518162	9.29441	8.61207	10.1775	0.158349	1.33667	0.18133	11.7452	11.9332	4.27446	10.8626	14.5777	10.983	7.61876	6.8458	7.58711	9.75449	7.05456	8.42919	3.84122	9.79494	21.4997	13.3772	3.90269	7.80138	13.9544	7.1593	14.1739	13.9169	0	8.73351	7.58955	9.49637	6.91278	7.57364	7.2857	4.32143	8.32601	3.82365	3.18899	9.49434	13.3847
hsa_piR_018248	piRNA	chr12	1471042	1471069	+	UUGCCUGUAGGAUUCCAUUUGAUGAUUC	0.274029	0.518575	17.5197	15.8079	19.7351	0.205324	1.33461	0.182003	8.54199	8.38549	17.0979	24.8935	68.0294	47.4004	13.0607	15.0608	3.79355	4.33533	12.9334	19.0573	15.3649	9.21877	3.07138	6.93632	23.4161	15.6028	10.4658	11.0143	9.44924	6.26262	11.0244	6.98681	7.58955	7.05444	22.1209	27.5897	14.5714	24.6939	27.0595	19.7555	17.008	24.3055	14.6594
hsa_piR_019324	piRNA	chr5	71182603	71182633	+	GAGAGGGGCCCGUGCCUUGGAAAGCGUCGCG	0.28039	0.520177	230.06	206.127	261.031	0.210615	1.33129	0.183094	125.994	89.6602	111.136	109.079	427.614	375.157	321.076	300.188	422.981	404.811	215.164	205.965	15.3649	8.6426	242.639	179.353	160.01	214.183	345.372	262.691	259.854	167.003	402.391	284.712	41.3209	48.2958	181.115	130.375	265.928	235.209	97.8306	89.8557	366.734	312.934	24.8573
RNU6-1198P	snRNA	chr7	73507208	73507274	+	GUGCUCACUUUGUCAGCACAUAUAAUGAAACUGGAAUAAUAUGGAGAAGAUUAGCAUGGUCAUUGCA	-0.339278	0.523635	5.81187	6.69313	4.67141	0.255868	-1.32599	0.184844	0	3.22519	1.42482	2.71565	1.61975	2.31222	1.08839	1.71145	0	2.16766	2.35152	2.19892	3.84122	1.15235	6.14276	2.97271	3.90269	0	3.48861	5.50715	0	2.08754	0	0	13.4925	9.76769	22.1209	29.2126	27.3214	18.5204	20.815	22.3046	27.6379	20.5078	3.8242
hsa-miR-92b-3p	miRNA	chr1	155195237	155195258	+	UAUUGCACUCGUCCCGGCCUCC	-0.141907	0.52581	1578.62	1649.33	1487.12	0.107337	-1.32207	0.186146	1417.97	1590.66	1226.77	1280.43	976.708	1091.94	2122.37	2308.75	2101.63	2169.29	1956.46	1957.4	1897.56	2026.4	1965.68	1924.83	866.397	950.35	2026.88	2135.12	2031.59	2162.69	2271.03	2221.8	1809.69	1875.67	1419.89	1468.2	1582.82	1640.91	1785.93	1931.58	761.107	798.664	1256.89
SNORD88B	snoRNA	chr19	50799032	50799122	-	GGGACCCCGUGAUGUCCAGCACUGGGCUCUGACUGCCCCUGAGGACACGGUGCACCCCGGGACCUUUGACAUCCGGGGUUCUGAGGGGCCC	-0.216976	0.526486	8.09287	8.9068	7.03954	0.164621	-1.31804	0.187491	12.813	8.06297	9.97375	11.7678	17.8172	16.1855	10.8839	8.21496	9.48388	3.79341	8.23032	8.0627	11.5237	9.79494	6.14276	9.90902	3.90269	1.41843	17.4431	14.8693	9.44924	6.95847	16.5366	13.1003	4.21642	3.52722	17.9732	7.57364	9.10713	8.64287	6.24451	1.91182	13.819	9.49434	10.1979
hsa_piR_006426	piRNA	chr17	19296287	19296312	+	UGAACAUGGGUCAGUCGGUCCUGAGA	0.234879	0.526486	164.026	150.781	181.165	0.178432	1.31635	0.188057	145.214	151.261	159.58	132.162	239.723	280.356	150.198	168.749	294	269.874	95.2366	134.867	11.5237	31.1133	128.998	175.885	191.232	256.027	202.339	198.257	85.0431	181.616	214.976	273.359	43.8507	47.4818	138.256	146.063	180.321	240.766	70.7711	68.1884	247.679	240.777	36.3299
hsa_piR_022421	piRNA	Multiple	Multiple	Multiple	Multiple	UACUUGAGAGGCUGAGGCAGGAGGAUCGCU	-0.177542	0.526486	41.0176	43.5471	37.7442	0.134973	-1.31539	0.18838	28.8292	39.6698	28.4964	22.1778	76.1282	73.9909	29.3866	26.3563	28.4516	29.8054	25.8667	31.5178	26.8886	39.1798	27.6424	15.8544	7.80538	28.3687	48.8405	37.9993	37.7969	34.0965	55.122	34.0607	30.3582	42.3267	96.779	81.1461	52.8214	66.6735	87.4231	97.503	78.6618	68.3593	48.4398
hsa-miR-142-3p	miRNA	chr17	58331245	58331267	-	UGUAGUGUUUCCUACUUUAUGGA	0.152392	0.526486	1852.03	1762.21	1968.27	0.115992	1.31381	0.18891	1937.96	1765.47	1775.33	1612.19	2249.83	1876.36	1234.24	1146.33	997.704	940.224	1292.16	1178.99	2673.49	2405.52	1326.84	1202.96	2903.6	2590.77	1789.66	1462.15	2348.13	2137.64	1168.59	1135.36	1818.96	1667.56	1948.02	1757.08	1311.43	1200.74	2986.96	2758.12	1263.9	1252.11	2358.89
SNORD110	snoRNA	chr20	2530356	2530430	+	UUGCAGUGAUGACUUGCGAAUCAAAUCUGUCAAUCCCCUGAGUGCAAUCACUGAUGUCUCCAUGUCUCUGAGCAA	0.122162	0.526486	33.3305	32.2561	34.7209	0.0931234	1.31183	0.189578	42.71	28.3817	24.222	26.2513	19.437	18.4977	43.5358	33.2021	49.3162	35.7665	37.6243	38.1146	30.7298	32.8419	27.6424	40.1315	27.3188	26.241	20.9317	24.7822	33.0723	32.7048	49.6098	38.4274	32.888	32.0163	47.0069	32.4585	30.9642	24.0766	24.978	25.491	35.0789	34.1796	26.132
hsa-miR-1273g-3p	miRNA	chr1	52940370	52940390	+	ACCACUGCACUCCAGCCUGAG	-0.123207	0.526486	354.705	368.587	336.741	0.0939249	-1.31177	0.189599	350.222	353.481	336.258	311.395	442.191	431.806	473.451	403.218	364.181	362.542	380.946	353.293	126.76	160.176	273.353	260.112	320.021	316.311	362.815	318.313	330.723	292.952	358.293	388.641	371.888	357.335	506.016	399.239	455.357	456.22	857.579	807.427	464.53	475.857	288.09
hsa_piR_021696	piRNA	Multiple	Multiple	Multiple	Multiple	UACAAGAUGAGAGGGCUGGACCAGAUGGA	-0.293816	0.531914	38.3988	42.9251	32.5412	0.225249	-1.30441	0.192095	7.47424	11.6107	7.12411	15.3887	34.0147	32.9491	10.8839	22.9334	9.48388	11.9222	17.6364	18.6908	23.0473	23.6231	9.21414	17.8362	35.1242	30.4963	13.9544	17.0722	33.0723	30.6173	16.5366	18.3404	80.9552	94.9637	94.0139	110.359	52.8214	100.628	156.113	129.367	146.694	150.011	40.7915
hsa-miR-127-3p	miRNA	chr14	100883035	100883056	+	UCGGAUCCGUCUGAGCUUGGCU	-0.350533	0.532056	79.4079	93.8634	60.7008	0.269335	-1.30148	0.193096	243.447	240.599	27.0716	26.7039	34.0147	53.1809	424.474	459.011	5.69033	7.58682	8.23032	15.3924	291.933	265.616	242.639	214.035	19.5135	19.1489	3.48861	2.75358	9.44924	3.47924	5.5122	13.9736	167.813	189.113	85.7185	98.9983	10.9286	14.199	12.489	27.4028	25.512	34.1796	193.759
hsa_piR_019675	piRNA	chr14	89411151	89411178	-	GCAAUAACAGGUCUGUGAUGCCCUUAGA	0.253888	0.532056	4950.92	4498.64	5536.22	0.195135	1.30109	0.193229	1361.38	1409.73	3365.43	3654.81	2029.54	2171.75	6355.13	6338.18	14567.2	14225.3	4945.25	5374.52	530.089	568.683	4570.22	4885.64	3001.17	3282.96	3739.79	3484.93	4975.02	4916.16	9315.62	9693.32	677.156	740.717	5353.26	5823.59	6183.74	6004.32	3526.06	3383.93	6620.35	7464.83	734.246
hsa_piR_019951	piRNA	chr6	27410789	27410820	-	GCCUGGGUAGCUCAGUCGGUAGAGCAUCAGAC	0.183247	0.536183	374.991	352.36	404.279	0.141532	1.29474	0.195409	380.119	417.017	346.232	334.478	220.286	256.656	358.082	329.625	218.129	227.605	313.928	281.462	1083.23	1048.06	239.568	183.317	456.615	406.381	230.248	195.504	316.549	292.256	281.122	297.813	525.365	509.819	395.411	374.895	338.785	278.424	393.404	395.11	209.411	239.637	590.201
hsa_piR_020457	piRNA	chr1	144104631	144104661	-	GGGAUUACAGGCCUGAGCCACUGUGCCCAAA	0.173403	0.536183	13.4354	12.761	14.3081	0.134051	1.29356	0.195819	10.6775	14.5133	11.3986	15.3887	12.958	15.6075	18.5027	14.3762	11.3807	23.8443	10.5818	10.6281	7.68245	5.76173	12.2855	18.3317	19.5135	9.92903	17.4431	17.0722	4.72462	7.65432	22.0488	26.2005	10.1194	14.3802	6.91278	11.9014	3.64285	19.1378	14.5705	9.55912	10.63	14.4314	5.7363
RNA5SP328	rRNA	chr10	126145474	126145582	-	GUCUAAGGCUACACUACCCAGAAUGAGCCUGAUCUCAUCUGAUCUUGGAAGCUAAGCAGGAUCAGGCCUGGCUAGCUCUUGGACAGGAGAGUCUCAGCUCCUAUAUGCU	-0.214127	0.539121	8.40896	9.05164	7.57727	0.166238	-1.28808	0.197719	4.271	5.1603	11.3986	9.95738	12.958	9.82691	6.53036	5.81893	7.58711	5.96108	15.2849	11.3611	3.84122	4.60938	6.14276	6.93632	3.90269	9.21982	3.48861	13.7679	4.72462	7.65432	5.5122	7.86016	2.52985	3.52722	19.3558	9.19656	16.3928	15.4337	12.489	6.37275	11.693	15.191	8.92313
p-hsa-miR-105	novelmirna	chr1	21372996	21373013	+	GACCAGCCUGAGCAACCU	-0.181666	0.539121	16.3177	17.6675	14.5708	0.141121	-1.2873	0.197988	6.40649	9.67557	14.2482	13.1256	8.09874	15.6075	13.0607	16.4299	17.071	13.006	14.1091	15.7589	7.68245	4.03321	24.5711	14.8635	7.80538	6.38295	10.4658	17.6229	14.1739	12.5252	33.0732	17.467	16.0224	16.0082	24.886	35.7043	38.2499	34.5715	33.304	26.1283	31.8899	26.5842	9.5605
hsa_piR_004506	piRNA	Multiple	Multiple	Multiple	Multiple	UCCUCAUUAGUAUAGUGGUGAGUAUCCC	0.18995	0.541186	113.576	106.206	123.113	0.148497	1.27914	0.200846	162.298	139.328	101.162	84.1852	147.397	133.53	76.1876	65.7197	66.3872	53.1078	78.7759	74.3967	238.156	239.688	79.8559	91.6585	199.037	209.219	118.613	122.259	89.7677	102.29	71.6586	61.1345	89.388	91.4365	124.43	123.342	74.6785	80.2552	93.6676	65.6393	91.4178	111.653	135.122
hsa_piR_012925	piRNA	Multiple	Multiple	Multiple	Multiple	UGGCAAUGAUGACCCACUUGCCCUCACUGA	0.243213	0.541186	5.87939	5.20473	6.75247	0.190301	1.27805	0.201233	4.271	5.1603	4.27446	3.16826	0	1.73416	8.70715	6.50351	7.58711	12.4641	8.23032	7.69622	0	1.15235	9.21414	4.95451	0	2.12765	10.4658	2.75358	14.1739	1.39169	0	2.62005	8.43283	7.86842	5.53023	5.95072	5.46428	1.2347	2.0815	2.5491	10.63	8.35502	5.7363
hsa_piR_017183	piRNA	Multiple	Multiple	Multiple	Multiple	CUGCAUAGUAUUCCAUGGUGUAUAUGUGC	0.220072	0.541186	9.48741	8.64205	10.5814	0.172398	1.27654	0.201766	8.54199	6.45038	18.5227	15.8413	21.0567	26.5905	8.70715	6.8458	7.58711	6.50299	15.2849	8.0627	0	2.30469	0	7.43177	0	8.5106	10.4658	5.50715	0	9.04601	11.0244	6.98681	5.0597	4.88385	12.443	11.3605	3.64285	12.347	18.7335	9.55912	14.882	12.9123	2.54947
hsa_piR_019521	piRNA	chr11	10487516	10487542	-	GAGUAGAGUGCUUAGUUGAACAGGGCC	0.204352	0.541186	841.208	783.241	916.223	0.160099	1.27641	0.20181	762.373	775.658	428.871	420.473	979.948	957.257	716.163	707.856	2699.11	2549.71	693.699	651.979	176.696	161.328	660.347	619.809	1244.96	1139.71	579.109	572.744	604.751	677.755	821.318	902.171	536.328	537.494	584.822	541.515	896.142	869.843	312.225	325.647	693.075	633.463	552.597
hsa-miR-30b-5p	miRNA	chr8	134800570	134800591	-	UGUAAACAUCCUACACUCAGCU	0.234169	0.541186	846.62	777.396	936.205	0.183533	1.2759	0.201991	1001.55	1126.24	532.883	524.121	651.139	686.15	421.208	432.312	570.93	601.527	430.328	404.235	2124.2	1975.12	568.206	510.315	1373.75	1213.47	411.656	382.747	363.796	411.246	347.269	303.053	1506.1	1668.65	633.211	585.334	579.214	640.189	778.482	803.603	238.112	238.118	1183.59
hsa-miR-3687	miRNA	chr21	8987404	8987427	+	CCCGGACAGGCGUUCGUGCGACGU	0.202122	0.541186	10.4049	9.6245	11.4148	0.158523	1.27503	0.202299	11.7452	12.5782	7.12411	7.69434	19.437	15.6075	16.3259	8.55725	15.1742	15.1736	18.8122	8.42919	0	3.45704	12.2855	12.3863	7.80538	7.09217	10.4658	6.05787	18.8985	11.8294	5.5122	13.9736	6.74627	8.13974	5.53023	4.86877	14.5714	8.64287	14.5705	4.46092	9.56698	6.07638	8.28576
hsa_piR_017318	piRNA	Multiple	Multiple	Multiple	Multiple	UUAGUAGAGACGGGGUUUCGCCAUGUUGCA	0.161818	0.541186	20.5699	19.7264	21.6613	0.126998	1.27418	0.202601	20.2872	15.1584	11.3986	17.6517	21.0567	18.4977	15.2375	17.1145	26.5549	30.3473	18.8122	15.3924	11.5237	9.21877	39.928	23.2862	23.4161	26.9502	13.9544	34.6951	18.8985	21.5713	22.0488	27.0739	18.5522	11.3956	20.7384	13.5244	25.5	25.9286	22.8965	22.3046	23.386	15.5707	11.4726
hsa-miR-3605-3p	miRNA	chr1	33332405	33332427	-	CCUCCGUGUUACCUGUCCUCUAG	-0.247159	0.542581	7.91054	8.57837	7.04629	0.194456	-1.27103	0.203719	4.271	3.54771	7.12411	4.07348	4.85925	4.62443	4.35358	4.44977	3.79355	1.62575	7.05456	3.29838	23.0473	10.9473	0	5.94541	15.6108	7.80138	10.4658	6.60858	9.44924	5.56678	22.0488	6.98681	12.6492	5.15517	1.38256	0.540974	14.5714	2.46939	10.4075	2.5491	5.31499	6.07638	11.4726
p-hsa-miR-103	novelmirna	chr20	30514127	30514150	-	GUGCAGAUCUUGGUGGUAGUAGCA	0.212898	0.542581	233.48	216.251	255.777	0.167689	1.2696	0.204227	142.011	115.784	161.005	142.572	396.838	321.398	285.159	176.622	235.2	160.407	239.855	155.024	103.713	76.631	162.783	124.358	261.48	180.85	202.339	193.301	368.52	259.551	336.244	264.625	68.3059	59.9628	226.739	174.735	500.892	352.505	181.091	124.269	313.584	252.55	94.9676
p-hsa-miR-139	novelmirna	chr3	191080431	191080454	+	GGAUUCAGAGCAGAAUUCUACCAG	-0.221596	0.54939	39.2964	42.4244	35.2484	0.175746	-1.26089	0.207349	17.084	19.0286	21.3723	27.1565	77.7479	57.8054	11.9723	19.8528	13.2774	13.006	16.4606	23.0886	11.5237	16.1328	36.8566	41.1224	42.9296	56.7373	59.3064	56.1729	28.3477	25.0505	49.6098	26.2005	24.4552	31.2024	82.9534	101.162	89.2499	68.5256	85.3416	72.6493	89.2918	85.0693	30.5936
hsa-miR-659-5p	miRNA	chr22	37847732	37847753	-	AGGACCUUCCCUGAACCAAGGA	0.182568	0.552546	9.31446	8.69521	10.1158	0.145352	1.25604	0.209102	3.20325	8.06297	8.54893	9.95738	4.85925	5.78054	11.9723	9.24183	13.2774	13.5479	8.23032	10.6281	3.84122	9.21877	6.14276	9.41357	3.90269	4.96452	10.4658	7.1593	0	6.95847	0	10.4802	12.6492	14.1089	11.0605	5.40974	7.2857	7.40817	14.5705	11.4709	11.693	4.55729	3.8242
hsa-miR-4286	miRNA	chr8	10666988	10667004	+	ACCCCACUCCUGGUACC	0.200851	0.558589	41.7727	38.6266	45.844	0.160913	1.2482	0.211957	26.6937	27.0916	55.568	41.1874	14.5777	15.0294	45.7125	41.0748	72.0775	43.8952	31.7455	35.5492	84.5069	46.0938	52.2135	40.1315	31.2215	29.0779	20.9317	12.6664	42.5216	40.3591	38.5854	32.314	26.9851	26.3185	55.3023	68.7037	43.7142	40.7449	41.63	30.5892	48.8979	45.9526	33.1431
RNU2-24P	snRNA	chr10	27193358	27193500	-	AUCACUUCUUAGCCUUUUGGCUAAGAUCAAGGGUAGUAUCAGUUCUUAUCAGUUCUUUUUUUUUUUCUCUCUUUUGAGACAGAGUCUCGCUCUGUUGCCCAGGCUGGAGUGCAGUGGCGC	-0.166185	0.561031	345.704	364.454	321.441	0.133576	-1.24412	0.213454	227.431	188.674	255.043	283.333	610.645	708.694	318.899	313.88	197.265	221.102	338.619	373.083	115.237	111.778	187.354	227.412	269.286	284.396	317.464	305.647	222.057	278.339	347.269	332.747	272.38	286.519	698.191	711.381	617.463	559.934	815.949	855.223	642.051	651.312	201.408
SNORD52	snoRNA	chr6	32120383	32120449	+	GGGAAUGAUGAUUUCACAGACUAGAGUCUCCGAUGCUGGUCAUGAUGUCAAAACUAAGUUCUGACUC	0.135947	0.561943	542.17	518.762	572.462	0.109674	1.23955	0.21514	571.246	635.04	483.015	489.722	521.559	656.091	516.987	532.261	301.587	301.847	509.104	565.855	749.039	672.394	399.28	466.22	409.783	510.636	450.031	460.949	505.534	561.549	330.732	406.108	591.985	626.218	474.217	564.777	499.071	538.327	503.723	508.545	339.096	352.43	671.147
hsa-miR-148a-5p	miRNA	chr7	25949960	25949981	-	AAAGUUCUGAGACACUCCGACU	0.172614	0.561943	717.393	676.651	770.118	0.139366	1.23857	0.215507	1136.08	1342.32	1084.29	1269.57	685.154	853.207	416.855	471.676	699.911	718.039	630.207	721.245	918.053	889.035	663.418	678.273	425.393	491.487	795.403	707.669	1171.71	1133.54	540.196	571.171	793.53	934.714	284.807	326.207	413.464	449.429	393.404	449.279	275.316	320.909	464.003
hsa_piR_017848	piRNA	Multiple	Multiple	Multiple	Multiple	UUCUAUGUUGCCCAGGCUGGUCUUGA	-0.135398	0.561943	67.5773	70.8353	63.3612	0.109527	-1.2362	0.216383	53.3874	51.603	55.568	54.313	84.2269	89.0203	64.2152	60.9276	56.9033	57.4431	42.3274	55.7059	23.0473	28.8087	61.4276	57.4723	54.6377	63.8295	45.3519	71.0423	61.42	60.5387	66.1464	112.662	59.0298	63.2187	78.8057	111.441	132.964	121.617	114.483	137.014	93.5438	109.755	50.9893
SNORD93	snoRNA	chr7	21478970	21479043	+	UGGCCAAGGAUGAGAACUCUAAUCUGAUUUUAUGUGCUUCUGCUGUGAUGGAUUAAAGGAUUUACCUGAGGCCA	-0.137822	0.561943	10409.2	10859.5	9826.48	0.111637	-1.23455	0.216998	16738	17974	11779	12277	13625.3	13996.4	6117.86	6654.46	11648.1	12262.5	12938.1	13450.1	8777.2	9574.27	12055.2	12247.6	6704.82	6895	11226.3	11474.2	9231.9	9812.84	7860.4	7999.89	12528.7	13857.1	6215.98	6252.04	9283.81	9331.21	7915.95	8097.21	8472.09	9016.21	13073
hsa_piR_020387	piRNA	chr6	33982365	33982394	+	GGCUCGGGAAGGACAGGCUGUUUGCUCUGC	-0.280496	0.561943	9.06403	10.2879	7.48016	0.227241	-1.23436	0.21707	1.06775	2.90267	5.69929	6.33652	3.2395	6.35859	4.35358	4.44977	1.89678	3.79341	5.8788	5.4973	0	1.15235	24.5711	5.94541	3.90269	2.83687	24.4203	9.36216	14.1739	10.4377	16.5366	11.3536	5.90298	3.52722	15.2081	32.4585	21.8571	9.87756	37.467	22.9419	29.7639	32.6605	5.7363
hsa_piR_015247	piRNA	chr16	70613430	70613459	-	UGUAGUAGCAUGAUCACGGCUCACUGUAGC	-0.242913	0.561943	6.47536	7.07417	5.70044	0.197127	-1.23227	0.217849	5.33874	5.80534	5.69929	6.33652	0	4.04638	3.26518	3.76519	3.79355	4.33533	2.35152	4.76432	3.84122	2.88087	9.21414	6.93632	3.90269	2.12765	10.4658	14.3186	4.72462	6.95847	5.5122	2.62005	5.0597	4.3412	17.9732	21.639	5.46428	14.8163	8.32601	5.0982	14.882	16.71	5.09893
hsa_piR_020679	piRNA	chr15	90929068	90929095	+	GUCUGGGGACACUUGAGAUGGCAUUUGA	-0.271545	0.561943	7.58674	8.48131	6.42907	0.22057	-1.2311	0.218284	0	3.87023	1.42482	4.97869	4.85925	9.24886	8.70715	6.16122	0	1.08383	4.70304	7.69622	3.84122	3.45704	3.07138	3.46816	15.6108	6.38295	13.9544	6.05787	18.8985	8.35017	5.5122	3.4934	16.8657	10.039	19.3558	15.6883	10.9286	8.02552	22.8965	12.1082	9.56698	29.2426	5.7363
hsa_piR_012684	piRNA	chr18	11647222	11647250	-	UGGAGGUGCUGGGGAAGCAGGCAUUCGGA	0.263973	0.561943	9.83194	8.88524	11.0571	0.214462	1.23086	0.218375	22.4227	14.5133	18.5227	9.95738	3.2395	8.09275	7.61876	6.16122	24.6581	16.2575	9.40608	8.0627	34.571	43.213	0	3.46816	0	4.2553	0	2.20286	4.72462	4.87093	5.5122	7.86016	9.27612	10.039	11.0605	9.73754	9.10713	14.199	8.32601	7.6473	2.126	2.65842	7.6484
hsa_piR_005799	piRNA	Multiple	Multiple	Multiple	Multiple	UCUGCUGCCUCAGCCUCCCGAGUAGCUGA	-0.147242	0.574224	234.633	245.653	220.371	0.121134	-1.21553	0.224164	158.027	186.416	195.201	206.842	338.527	342.786	171.966	177.306	193.471	162.033	211.637	204.499	107.554	99.6779	135.141	192.235	222.453	207.091	223.271	198.257	151.188	218.496	242.537	204.364	221.783	219.502	481.13	510.139	371.571	399.424	541.19	580.557	376.301	427.625	133.847
hsa-miR-204-5p	miRNA	chr9	70810031	70810052	-	UUCCCUUUGUCAUCCUAUGCCU	-0.328084	0.574224	9.28887	11.0399	7.02285	0.270262	-1.21395	0.224768	21.355	19.6737	1.42482	4.07348	6.47899	1.73416	71.834	55.1087	0	0.541916	0	1.46595	15.3649	24.7754	24.5711	36.1679	0	2.83687	0	1.65215	0	0.695847	5.5122	4.36675	20.2388	23.8766	6.91278	14.6063	1.82143	3.70409	2.0815	1.27455	9.56698	4.17751	26.132
hsa-miR-181b-2-3p	miRNA	chr9	124693763	124693782	+	CUCACUGAUCAAUGAAUGCA	0.233949	0.574224	6.74183	6.19369	7.45118	0.193005	1.21214	0.225459	4.271	4.83778	9.97375	8.14695	0	2.89027	5.44197	4.44977	15.1742	12.4641	4.70304	5.86378	11.5237	21.8946	0	1.48635	7.80538	9.92903	0	2.75358	9.44924	4.87093	0	9.60686	8.43283	5.4265	4.14767	9.19656	3.64285	3.08674	6.24451	4.46092	2.126	4.93706	5.7363
hsa-miR-3681-5p	miRNA	chr2	12199138	12199159	+	UAGUGGAUGAUGCACUCUGUGC	0.252747	0.574224	75.7906	68.4718	85.2621	0.208951	1.2096	0.226433	80.0812	75.4694	126.809	123.109	68.0294	73.9909	118.635	100.633	89.1485	105.132	70.5456	78.7946	80.6657	78.9357	49.1421	42.6088	15.6108	19.8581	97.6811	66.0858	33.0723	55.6678	33.0732	46.2876	89.388	72.715	0	1.62292	81.9642	87.046	2.0815	9.55912	47.8349	32.6605	22.9452
hsa_piR_010580	piRNA	Multiple	Multiple	Multiple	Multiple	UGCCACCAAUGCCCCAGGACAGGCCCACCC	-0.214697	0.574224	10.7097	11.4665	9.73031	0.177655	-1.20851	0.226852	6.40649	3.54771	12.8234	9.95738	12.958	17.9197	7.61876	8.55725	9.48388	6.50299	22.3394	12.0941	3.84122	2.30469	12.2855	6.93632	3.90269	6.38295	0	7.1593	18.8985	11.8294	5.5122	6.11345	13.4925	12.7523	13.8256	19.4751	9.10713	14.8163	31.2225	34.4128	28.7009	19.7482	9.5605
hsa-miR-7705	miRNA	chr8	100703002	100703024	-	AAUAGCUCAGAAUGUCAGUUCUG	-0.19367	0.574224	5.93277	6.35327	5.38859	0.160279	-1.20833	0.22692	1.06775	2.90267	2.84964	5.88391	8.09874	6.35859	7.61876	6.50351	9.48388	7.58682	4.70304	9.89513	15.3649	4.60938	0	3.46816	7.80538	4.96452	10.4658	6.60858	4.72462	3.47924	0	6.11345	6.74627	7.59709	5.53023	1.08195	0	6.17348	10.4075	7.6473	2.126	3.03819	9.5605
hsa-miR-381-3p	miRNA	chr14	101045968	101045989	+	UAUACAAGGGCAAGCUCUCUGU	-0.324131	0.574224	6.04753	7.12952	4.6473	0.268971	-1.20508	0.228173	24.5582	20.9637	1.42482	4.52608	1.61975	4.62443	25.0331	26.3563	1.89678	2.16766	1.17576	0.732973	23.0473	20.1661	21.4997	15.8544	0	0	0	0	0	0	0	1.7467	11.806	13.5662	1.38256	9.19656	1.82143	0.617348	8.32601	7.6473	3.18899	3.41796	17.8463
hsa-miR-100-5p	miRNA	chr11	122152275	122152296	-	AACCCGUAGAUCCGAACUUGUG	-0.322518	0.574224	16.895	20.7625	11.8899	0.267882	-1.20396	0.228606	44.8455	36.7672	1.42482	2.71565	3.2395	1.15611	128.43	123.909	0	0	0	0.366486	38.4122	66.2599	73.7132	64.4086	0	0	3.48861	0	0	0.695847	0	0	37.1045	37.9855	29.0337	21.639	7.2857	0.617348	0	3.82365	5.31499	3.41796	44.6157
hsa-miR-181a-5p	miRNA	chr1	198859108	198859130	-	AACAUUCAACGCUGUCGGUGAGU	-0.162391	0.574224	210372	221328	196194	0.134952	-1.20332	0.228851	157997	176666	123642	123882	68492.7	77796.8	166828	182973	206233	219048	162876	176784	446028	434568	178816	149732	294692	291875	279043	262654	109365	108181	248710	239991	237756	272698	274541	290876	117152	120745	249066	271812	195654	209030	296001
hsa-miR-6769b-3p	miRNA	chr1	206474844	206474864	+	CCCUCUCUGUCCCACCCAUAG	-0.204258	0.574224	6.72768	7.4239	5.8267	0.170147	-1.20048	0.229955	4.271	7.41793	1.42482	3.62087	6.47899	12.7172	5.44197	6.8458	0	3.2515	7.05456	3.66486	11.5237	13.252	9.21414	2.97271	3.90269	3.54608	10.4658	7.71001	28.3477	14.6128	5.5122	2.62005	8.43283	5.4265	9.6779	11.3605	5.46428	4.93878	4.163	11.4709	5.31499	9.49434	2.54947
hsa_piR_019912	piRNA	chr19	50673756	50673785	-	GCCCGGAUGAUCCUCAGUGGUCUGGGGUGC	0.158003	0.574224	16.6331	15.8505	17.6459	0.13167	1.2	0.230141	21.355	21.6088	17.0979	15.8413	34.0147	19.0758	7.61876	8.89954	7.58711	10.8383	12.9334	9.52865	15.3649	23.0469	21.4997	13.3772	7.80538	14.1843	10.4658	19.8257	4.72462	14.6128	16.5366	14.847	22.7686	16.0082	31.7988	24.3438	21.8571	19.1378	27.0595	19.1182	15.945	18.2291	19.7584
hsa-let-7a-3p	miRNA	chr22	46112800	46112820	+	CUAUACAAUCUACUGUCUUUC	0.159859	0.574224	19.91	19.1486	20.8953	0.133576	1.19677	0.231398	17.084	19.9962	29.9213	27.1565	12.958	13.8733	15.2375	21.5643	17.071	15.7156	7.05456	20.8897	42.2535	19.5899	9.21414	18.3317	15.6108	18.4396	17.4431	13.7679	14.1739	20.8754	11.0244	7.86016	10.9627	19.2641	15.2081	12.9834	30.9642	14.199	14.5705	21.6673	17.008	18.2291	22.3078
hsa-miR-193b-3p	miRNA	chr16	14304017	14304038	+	AACUGGCCCUCAAAGUCCCGCU	0.147423	0.574224	651.948	620.718	692.363	0.123416	1.19452	0.232274	859.538	893.7	1208.25	1254.63	764.521	864.19	548.551	585.316	823.201	832.383	604.341	592.609	791.292	952.99	491.421	533.105	464.42	521.983	526.78	517.672	656.722	637.396	600.83	620.079	662.821	732.034	377.438	405.19	506.356	569.194	376.752	382.365	306.143	328.884	456.992
hsa_piR_004530	piRNA	chr13	110761648	110761673	+	UCCUCCGUGUUGAUGGUUAGAGGAUU	0.187615	0.574224	19.4747	18.4172	20.8433	0.157132	1.194	0.23248	14.9485	14.8359	17.0979	12.673	35.6345	35.2613	9.79555	6.50351	15.1742	14.6317	24.691	16.1254	11.5237	6.3379	18.4283	17.3408	27.3188	19.1489	20.9317	29.7386	9.44924	7.65432	22.0488	20.0871	24.4552	12.4809	16.5907	28.6716	25.5	35.1888	14.5705	22.9419	22.323	20.5078	10.1979
SNORD58A	snoRNA	chr18	49491283	49491347	-	CUGCAGUGAUGACUUUCUUAGGACACCUUUGGAUUUACCGUGAAAAUUAAUAAAUUCUGAGCAGC	0.179807	0.574224	435.598	410.036	468.678	0.150644	1.19359	0.232639	593.668	611.818	592.726	537.699	288.315	320.242	261.215	258.429	216.233	241.153	564.365	577.583	522.406	488.595	472.993	470.679	370.756	387.942	565.155	546.86	245.68	211.538	347.269	297.813	563.313	624.59	461.774	522.04	429.857	435.23	314.307	293.784	534.688	531.683	679.433
SNORD12C	snoRNA	chr20	49278940	49279028	+	GCUGGUGUAAAUGAUGACUUCACUUUUUUCCCCAUCAGAUCGACAAUGCUGACGUCUUAUAUUUUGCCAGUUAGUUCUGAUACAUCGGC	0.128071	0.574224	159.931	153.814	167.847	0.107368	1.19283	0.232938	130.265	128.685	176.678	181.043	228.385	231.222	157.817	148.212	168.813	151.736	174.013	161.254	76.8245	75.4787	178.14	176.381	187.329	175.886	90.7039	116.201	212.608	188.575	198.439	184.277	113	102.832	106.457	110.9	227.678	210.516	68.6896	101.964	231.734	254.448	76.484
hsa-miR-15b-5p	miRNA	chr3	160404607	160404628	+	UAGCAGCACAUCAUGGUUUACA	0.154228	0.574224	371.02	352.925	394.438	0.129335	1.19247	0.233078	489.029	502.484	577.053	528.647	278.597	279.778	323.253	317.987	390.736	374.464	293.94	309.681	530.089	473.038	482.207	408.747	288.799	253.19	373.281	345.298	354.346	297.823	286.634	309.166	457.903	505.478	193.558	222.34	253.178	245.087	241.454	289.96	150.946	178.494	452.53
hsa_piR_012588	piRNA	chr16	70507983	70508008	+	UGGAGAUCCUGGAGCUGUACUGUGAC	-0.226406	0.58111	5.68994	5.98567	5.30723	0.191692	-1.1811	0.237564	11.7452	8.06297	7.12411	13.5783	4.85925	1.15611	11.9723	6.8458	1.89678	4.33533	10.5818	10.6281	3.84122	1.15235	9.21414	6.44086	7.80538	7.09217	3.48861	7.71001	0	4.17508	0	11.3536	5.0597	3.52722	5.53023	2.70487	12.75	9.87756	10.4075	6.37275	6.37799	4.55729	3.18683
hsa_piR_005264	piRNA	chr7	43970168	43970199	+	UCUACUAAAACUACAAAAAAUUAGCCAGGUGA	0.18161	0.58111	19.8722	18.8422	21.2053	0.153977	1.17946	0.238213	25.626	17.416	17.0979	16.7465	38.874	45.6662	18.5027	11.9801	17.071	11.3802	19.9879	15.3924	26.8886	6.91408	21.4997	23.7817	11.7081	21.2765	17.4431	21.4779	9.44924	18.092	16.5366	12.2269	21.0821	14.3802	20.7384	28.6716	41.8928	37.6582	22.8965	18.481	19.134	15.5707	9.5605
hsa-miR-125b-2-3p	miRNA	chr21	16590290	16590311	+	UCACAAGUCAGGCUCUUGGGAC	-0.281421	0.58111	13.6938	15.3723	11.5215	0.238607	-1.17943	0.238225	34.168	37.0897	5.69929	12.673	4.85925	13.8733	48.9777	48.2629	1.89678	5.41916	5.8788	6.23027	53.7771	40.9083	15.3569	27.7453	7.80538	8.5106	3.48861	3.30429	0	11.8294	5.5122	4.36675	27.8283	23.6053	11.0605	15.1473	12.75	10.4949	8.32601	9.55912	5.31499	7.59548	28.0441
p-hsa-miR-337	novelmirna	chr1_KI270714v1_random	6632	6654	+	UCAGAGUCCAAAGUGCUCACCAU	-0.177688	0.58111	14.8245	16.0565	13.2301	0.150659	-1.1794	0.238237	17.084	14.5133	18.5227	11.3152	25.916	21.966	17.4143	11.2956	17.071	16.7994	15.2849	19.4238	42.2535	54.7364	6.14276	11.3954	15.6108	18.4396	13.9544	14.8693	4.72462	8.35017	16.5366	10.4802	15.1791	17.9074	16.5907	16.2292	16.3928	20.9898	24.978	15.2946	10.63	5.31683	12.7473
hsa-miR-146a-5p	miRNA	chr5	160485372	160485393	+	UGAGAACUGAAUUCCAUGGGUU	-0.141588	0.586873	80456.1	84060.8	75791.1	0.120863	-1.17148	0.241407	48797.2	50075.9	93184.8	93991.4	20854.3	21211.7	75110.1	76002.4	118052	114932	126176	125667	65327.7	60009.6	92608.3	84073.6	60351.2	55240.2	82976.6	76379.2	114175	106225	81718.4	75261.9	82501.8	87030.4	50608.5	48873.8	54879.6	55515.6	100780	101591	62657.3	65314.6	80373.2
hsa_piR_003384	piRNA	Multiple	Multiple	Multiple	Multiple	UCCAGCCUGGAUGACAGAGCAAGACCCUGUC	-0.160557	0.586873	31.7917	33.7094	29.31	0.13736	-1.16888	0.242452	24.5582	22.8988	24.222	25.7987	43.7332	27.1685	20.6795	24.3026	18.9678	26.012	25.8667	30.4184	15.3649	14.9805	21.4997	26.7544	19.5135	30.4963	31.3975	41.3036	14.1739	26.4422	38.5854	32.314	37.9477	32.559	52.5372	74.1135	40.0714	52.4745	66.6081	89.8557	59.5279	60.0043	12.7473
hsa_piR_020668	piRNA	chr11	84872677	84872704	+	GUCGGGUUGCUUGGGAAUGCAGCCCAAA	0.204717	0.586873	56.7255	52.7618	61.8551	0.175365	1.16738	0.243059	40.5745	35.4771	38.4702	29.8722	108.523	71.1006	41.359	35.2559	94.8388	63.9461	62.3153	32.9838	23.0473	13.8282	42.9993	30.718	46.8323	36.8793	62.795	77.1001	47.2462	48.0135	110.244	107.422	13.4925	10.5817	77.4232	55.7204	116.571	66.6735	29.141	22.3046	92.4808	72.5368	13.3847
hsa_piR_001104	piRNA	Multiple	Multiple	Multiple	Multiple	AGUAAUGGGAUUGCUGGGUCAAAUGGUA	-0.180915	0.586873	11.5615	12.7446	10.0305	0.155165	-1.16595	0.243636	12.813	8.06297	9.97375	3.62087	21.0567	12.7172	9.79555	8.21496	9.48388	9.21257	9.40608	5.86378	7.68245	6.91408	9.21414	8.42267	0	13.4751	20.9317	12.1157	14.1739	6.26262	16.5366	15.7203	16.0224	14.1089	22.1209	15.1473	21.8571	18.5204	24.978	28.6774	22.323	18.2291	8.92313
hsa-miR-149-5p	miRNA	chr2	240456015	240456037	+	UCUGGCUCCGUGUCUUCACUCCC	-0.304178	0.586873	5.16038	6.03646	4.02662	0.261065	-1.16514	0.243961	16.0162	18.0611	5.69929	2.26304	1.61975	2.31222	27.2099	18.1414	3.79355	3.79341	0	0.732973	11.5237	18.4375	9.21414	15.8544	3.90269	1.41843	0	1.65215	0	1.39169	0	1.7467	10.1194	11.1243	8.29534	2.1639	7.2857	1.85204	0	4.46092	2.126	3.03819	17.2089
hsa-miR-451a	miRNA	chr17	28861403	28861424	-	AAACCGUUACCAUUACUGAGUU	-0.310911	0.586873	8.5609	10.5409	5.99861	0.267106	-1.164	0.244425	22.4227	23.5439	1.42482	0.905217	0	0.578054	58.7733	75.3038	0	0.541916	0	0	23.0473	21.8946	33.7852	36.1679	0	0	0	0.550715	0	2.08754	0	0.873351	13.4925	19.8067	16.5907	8.65559	5.46428	2.46939	0	0	5.31499	4.55729	18.4836
hsa-miR-1273e	miRNA	chr17	64425136	64425157	-	UUGCUUGAACCCAGGAAGUGGA	-0.157903	0.586873	27.5538	29.2605	25.3451	0.135758	-1.16312	0.244779	26.6937	28.3817	22.7971	26.2513	38.874	51.4468	14.1491	27.0409	15.1742	17.3413	19.9879	20.5232	26.8886	16.1328	30.7138	23.7817	31.2215	31.2055	38.3747	35.2458	4.72462	21.5713	16.5366	16.5937	36.2612	40.1561	38.7116	37.8682	41.8928	61.1174	56.2005	45.8838	35.0789	47.8515	27.4068
hsa-miR-28-3p	miRNA	chr3	188688834	188688855	+	CACUAGAUUGUGAGCUCCUGGA	-0.171933	0.586985	253.022	267.31	234.532	0.148021	-1.16154	0.245423	671.614	655.358	223.697	285.596	191.13	187.289	313.457	273.832	134.671	151.736	158.728	170.783	714.468	642.433	257.996	240.789	179.524	197.871	422.122	353.008	66.1446	69.5847	226	284.712	267.321	238.494	77.4232	65.9989	167.571	136.434	341.366	356.874	196.655	217.99	288.09
hsa-miR-3607-3p	miRNA	chr5	86620547	86620566	+	ACUGUAAACGCUUUCUGAUG	0.139008	0.590948	61.6317	58.8631	65.2146	0.120249	1.156	0.247681	57.6584	60.9561	61.2673	69.7017	84.2269	89.5983	66.392	54.4241	32.2452	31.973	39.9758	38.1146	49.9359	50.7032	49.1421	42.6088	78.0538	68.0848	45.3519	38.5501	51.9708	57.7553	66.1464	67.248	43.0074	43.9546	134.108	166.079	74.6785	69.1429	43.7115	39.511	74.4099	78.6132	46.5278
hsa-miR-128-1-5p	miRNA	chr2	135665411	135665433	+	CGGGGCCGUAGCACUGUCUGAGA	-0.163953	0.592431	43.8095	46.5431	40.272	0.142195	-1.15301	0.248905	62.9972	49.6679	47.0191	47.5239	25.916	21.966	40.2706	39.7056	58.8001	35.7665	45.8546	42.1459	172.855	116.963	27.6424	37.1588	70.2484	48.2267	38.3747	43.5065	23.6231	29.2256	60.6342	38.4274	45.5373	54.265	34.5639	42.196	34.6071	38.2755	35.3855	26.1283	19.134	22.4067	94.9676
SNORA71A	snoRNA	chr20	38427309	38427442	-	UCCUGCAUCCGAAAGUGAUCAUAGGCUGCCUGUGCCUAGGUCAUUGAUAGUGCAGGGAGAGGAACGCUGAAAGAGGUUGUCCCCGUGUUUGGAGGGUCCACCCUAUCCCAUCCGAACCCU	0.194498	0.59285	16.706	15.7824	17.9011	0.168965	1.15112	0.249685	11.7452	14.5133	12.8234	19.0096	11.3382	17.9197	23.9447	25.6717	24.6581	22.2186	16.4606	23.8216	3.84122	8.6426	15.3569	17.3408	15.6108	11.3475	24.4203	24.2315	4.72462	12.5252	27.561	28.8206	12.6492	12.4809	8.29534	7.57364	18.2143	21.6072	4.163	12.7455	26.5749	32.6605	9.5605
hsa_piR_016670	piRNA	Multiple	Multiple	Multiple	Multiple	CCCCUAGCCAAGGGAAGCCACGAGGGA	-0.210951	0.593969	14.8562	16.1156	13.2263	0.183675	-1.14851	0.25076	11.7452	10.6431	8.54893	11.7678	34.0147	32.9491	15.2375	14.7185	7.58711	8.12874	19.9879	27.12	11.5237	6.3379	6.14276	9.90902	11.7081	12.7659	6.97722	11.565	9.44924	8.35017	5.5122	8.73351	9.27612	18.7214	22.1209	28.1307	21.8571	14.199	47.8745	39.511	31.8899	30.7617	11.4726
hsa-miR-34c-5p	miRNA	chr11	111513451	111513473	+	AGGCAGUGUAGUUAGCUGAUUGC	0.258864	0.598702	6.84459	5.85653	8.12325	0.226895	1.1409	0.253911	7.47424	4.83778	2.84964	7.24173	29.1555	23.1222	5.44197	6.50351	1.89678	3.2515	4.70304	7.69622	3.84122	5.18556	6.14276	2.97271	0	1.41843	0	0	4.72462	4.17508	5.5122	1.7467	5.0597	2.98457	0	3.78682	23.6785	12.9643	10.4075	7.6473	8.50398	6.07638	2.54947
RNA5SP150	rRNA	chr3	181822872	181822990	-	GUCUACGGCCAUACCACCCUGAACGCGCCCGAUCUCGUCUGAUCUCGGAAGCUAAGCAGUGUCGGGCCUGGUUAGCACUUGCAUGGGAGACCGCCUGGGAAUACCGGGUGCUGUAGGGU	0.289028	0.598702	6.81372	5.80335	8.12126	0.2535	1.14015	0.254224	4.271	6.45038	0	2.26304	0	4.62443	1.08839	4.44977	3.79355	15.1736	0	5.4973	19.2061	1.15235	27.6424	2.47726	27.3188	0.709217	31.3975	2.20286	28.3477	0.695847	16.5366	4.36675	1.68657	2.98457	2.76511	1.08195	1.82143	3.08674	2.0815	3.82365	3.18899	7.59548	0
hsa_piR_020072	piRNA	chr8	35973806	35973834	-	GCUGAUUGUACAGUCCCAGGGCGUUGAGU	-0.272763	0.598702	5.33189	6.00111	4.46583	0.239416	-1.13928	0.254585	1.06775	2.58015	0	1.81043	3.2395	5.20248	1.08839	2.39603	1.89678	3.2515	3.52728	2.56541	0	2.30469	3.07138	4.45906	11.7081	3.54608	10.4658	7.1593	0	4.17508	0	1.7467	1.68657	2.71325	15.2081	24.8848	12.75	6.17348	8.32601	17.8437	29.7639	28.8628	1.27473
hsa_piR_022628	piRNA	Multiple	Multiple	Multiple	Multiple	UAGAGCAUGAGACUCUUAAUCUCAGGGUCGUG	0.196228	0.599993	37.2172	34.8062	40.3373	0.172683	1.13635	0.255811	33.1002	48.3778	27.0716	35.3035	34.0147	29.4807	29.3866	30.4638	18.9678	31.4311	30.5698	26.387	130.602	140.01	15.3569	16.8453	50.735	36.8793	27.9089	20.9272	28.3477	32.7048	27.561	19.2137	37.1045	25.5045	45.6244	49.2287	21.8571	20.9898	41.63	36.9619	11.693	17.0898	54.1761
hsa_piR_011734	piRNA	chr18	11651398	11651425	-	UGCUGACCUAAUGAUGAAUGCUGAGUGU	-0.174942	0.599993	13.8601	14.7447	12.7153	0.154127	-1.13505	0.256355	18.1517	19.6737	14.2482	16.2939	16.1975	13.8733	20.6795	18.4837	11.3807	6.50299	8.23032	16.4919	26.8886	29.3848	12.2855	17.8362	0	7.80138	13.9544	16.5215	4.72462	12.5252	33.0732	15.7203	9.27612	13.5662	23.5035	22.7209	12.75	15.4337	14.5705	17.8437	5.31499	6.45615	21.6705
hsa-miR-181c-5p	miRNA	chr19	13874725	13874746	+	AACAUUCAACCUGUCGGUGAGU	-0.124258	0.602578	1047.85	1087.94	995.97	0.10987	-1.13096	0.258073	706.85	779.206	795.05	805.19	681.914	687.884	1004.59	1069.31	1310.67	1451.79	1206.33	1338.77	1075.54	1046.91	949.057	823.935	1303.5	1394.32	819.823	826.073	1223.68	1324.89	1295.37	1319.63	611.38	696.219	778.38	867.182	757.713	747.608	1788.01	2032.91	1409.54	1512.26	1042.09
hsa-miR-3123	miRNA	chr1	241132320	241132336	+	CAGAGAAUUGUUUAAUC	-0.197144	0.605628	28.4587	30.6228	25.658	0.175021	-1.1264	0.259995	25.626	42.25	19.9475	18.5569	22.6765	26.0124	41.359	40.7325	72.0775	82.9131	49.3819	57.5384	15.3649	10.9473	12.2855	19.818	58.5404	53.9005	24.4203	35.7965	51.9708	32.009	16.5366	14.847	24.4552	35.5435	6.91278	7.03267	27.3214	19.7551	16.652	22.3046	4.25199	12.1528	62.4619
SNORD11B	snoRNA	chr2B	207061467	207061554	+	AAGUGUUCAAUGAUGAUUUCUAUUUGUUUGCCUGAUUUCCUUUUGGAUAAUGAAGGCAUCUUUAGUCACUACCUCUUCUGAGACACUU	0.147864	0.608409	83.6701	79.5408	89.0139	0.132058	1.11969	0.262846	115.317	110.301	105.437	97.3108	174.933	157.809	107.751	91.3914	58.8001	44.4371	87.0063	74.3967	119.078	105.44	39.928	59.4541	105.373	114.184	48.8405	45.1586	85.0431	93.9394	38.5854	57.6411	79.2686	82.7541	85.7185	83.851	91.0713	101.245	74.9341	54.1683	42.5199	67.5997	61.8245
hsa-miR-212-5p	miRNA	chr17	2050328	2050350	-	ACCUUGGCUCUAGACUGCUUACU	-0.230704	0.608409	6.03044	6.5594	5.34591	0.206255	-1.11854	0.263338	2.1355	5.1603	2.84964	4.07348	1.61975	1.15611	1.08839	2.73832	13.2774	3.79341	12.9334	9.16216	0	4.60938	0	12.8817	0	2.83687	10.4658	5.50715	14.1739	16.0045	5.5122	3.4934	1.68657	3.2559	4.14767	7.03267	3.64285	2.46939	16.652	15.9319	7.44099	9.87412	14.0221
hsa-miR-450b-5p	miRNA	chrX	134540231	134540252	-	UUUUGCAAUAUGUUCCUGAAUA	-0.249502	0.608409	8.15188	9.07172	6.9615	0.223404	-1.11682	0.264071	4.271	4.51526	9.97375	14.9361	3.2395	7.5147	7.61876	4.79206	7.58711	7.58682	2.35152	1.46595	11.5237	4.03321	9.21414	2.47726	0	2.12765	10.4658	4.40572	56.6954	50.101	0	1.7467	8.43283	3.52722	2.76511	3.24585	9.10713	8.64287	18.7335	19.1182	0	1.13932	9.5605
hsa-miR-21-3p	miRNA	chr17	59841311	59841331	+	CAACACCAGUCGAUGGGCUGU	0.164747	0.608409	5132.45	4852.74	5494.41	0.147641	1.11587	0.264479	5764.78	6050.45	4773.15	5408.67	1375.17	1608.15	3030.09	3335.96	5842.07	6243.96	6279.74	6918.9	7647.88	7433.21	4576.36	5063.51	4585.66	4695.01	4549.15	4587.46	3883.64	3829.25	5065.71	5265.43	5569.89	6444.24	5400.27	6492.77	3112.82	3515.18	6019.7	6841.14	1629.58	1939.88	8568.12
hsa-miR-454-3p	miRNA	chr17	59137787	59137809	-	UAGUGCAAUAUUGCUUAUAGGGU	-0.103013	0.608409	358.615	370.589	343.119	0.0923582	-1.11536	0.264695	276.547	278.979	428.871	492.891	244.582	256.078	285.159	340.236	265.549	325.691	396.231	436.485	376.44	481.104	485.278	412.215	351.242	380.14	463.985	463.702	349.622	388.979	424.439	426.195	311.172	328.574	262.686	238.029	229.5	280.276	418.382	399.571	277.442	286.349	388.156
hsa_piR_006503	piRNA	chr19	19724357	19724387	-	UGAACUGGAAAAAGUCCCCAAUCCAACAUCC	-0.202677	0.608409	5.18495	5.9298	4.22103	0.18181	-1.11478	0.264946	3.20325	1.61259	5.69929	5.88391	6.47899	8.09275	4.35358	3.76519	1.89678	2.70958	4.70304	5.13081	15.3649	5.76173	6.14276	2.97271	3.90269	6.38295	13.9544	9.91287	14.1739	5.56678	5.5122	8.73351	5.0597	6.24047	5.53023	2.1639	5.46428	10.4949	0	5.0982	6.37799	7.59548	7.01103
hsa_piR_008921	piRNA	Multiple	Multiple	Multiple	Multiple	CACCUGAGGUCGGGAGUUCAAGACCAGC	-0.12683	0.608409	24.0058	25.1624	22.509	0.113909	-1.11344	0.265522	27.7615	26.124	38.4702	24.8935	22.6765	26.5905	21.7679	28.4101	34.142	31.973	16.4606	19.0573	11.5237	8.06642	24.5711	34.1861	15.6108	21.9857	17.4431	26.985	23.6231	23.6588	66.1464	36.6807	12.6492	17.6361	17.9732	23.8029	18.2143	26.5459	37.467	28.6774	26.5749	24.3055	12.11
SNORA7B	snoRNA	chr3	129397210	129397348	-	GACCUCCUGGGAUCGCAUCUGGAGACUGCCUAGUAUUCUGCCAGCUUCGGAAAGGGAGGGAAAGCAAGCCUGGCAGAGGCACCCAUUCCAUUCCCAGCUUGCUCCGUAGCUGGUGAUUGG	0.194384	0.608618	36.3137	33.8044	39.5611	0.174992	1.11082	0.266647	23.4905	22.8988	38.4702	20.82	40.4937	35.2613	26.1215	19.5105	108.116	57.4431	47.0304	40.68	0	4.03321	49.1421	40.1315	11.7081	24.8226	41.8633	33.0429	28.3477	22.2671	66.1464	36.6807	20.2388	16.0082	37.329	37.3272	40.0714	25.3112	14.5705	12.7455	78.6618	86.5884	23.5826
hsa_piR_006933	piRNA	Multiple	Multiple	Multiple	Multiple	UGACAGAGAUUUGAAUUCUCCCAGGUAUGC	0.206894	0.608618	5.80482	5.35663	6.38483	0.186623	1.10862	0.267594	2.1355	1.93511	2.84964	2.71565	3.2395	8.09275	5.44197	5.13435	1.89678	2.70958	5.8788	5.4973	3.84122	1.15235	0	4.45906	3.90269	7.80138	10.4658	8.26073	4.72462	4.87093	5.5122	3.4934	0.843283	3.52722	11.0605	7.57364	16.3928	5.55613	2.0815	5.0982	14.882	14.0516	1.9121
SNORD99	snoRNA	chr1	28614208	28614281	-	ACUGGUCCAGGAUGAAACCUAAUUUGAGUGGACAUCCAUGGAUGAGCAAUGCGGAUAUGGGACUGAGACCAGCU	-0.0919558	0.608618	1158.62	1191.99	1115.44	0.0829684	-1.10832	0.267723	1082.7	1257.82	1013.05	1121.11	2014.97	2289.09	1191.79	1181.93	1170.31	1230.69	1290.98	1287.83	1371.32	1379.36	1391.34	1413.03	1276.18	1327.65	997.743	1070.59	1318.17	1407.7	1328.44	1239.28	1368.65	1447.52	804.648	788.2	1486.28	1381.01	720.2	831.643	1133.16	1166.67	760.378
hsa_piR_018145	piRNA	Multiple	Multiple	Multiple	Multiple	UUGAUGGACAUUUGGGUUGGUUCCAAGUC	0.108886	0.608618	22.6102	21.4829	24.069	0.098339	1.10725	0.268184	19.2195	21.2862	18.5227	29.4195	21.0567	19.0758	31.5634	28.0678	24.6581	24.3862	32.9213	21.2562	7.68245	12.0996	30.7138	22.2953	7.80538	21.2765	10.4658	23.6808	18.8985	22.2671	22.0488	34.0607	16.0224	17.9074	23.5035	20.557	29.1428	19.7551	16.652	22.3046	23.386	33.0403	15.9342
hsa-miR-342-3p	miRNA	chr14	100109715	100109737	+	UCUCACACAGAAAUCGCACCCGU	0.141616	0.608618	759.2	724.54	804.053	0.128077	1.10571	0.268851	802.947	697.286	534.308	475.239	751.563	575.742	368.966	352.901	973.046	767.353	531.444	486.694	1279.13	1055.55	648.062	583.641	733.706	635.458	547.712	565.584	840.982	781.436	407.903	393.008	792.686	819.13	712.017	625.907	400.714	369.174	988.713	843.114	770.673	783.473	951.588
SNORD70	snoRNA	chr2B	207046548	207046632	+	UUCAAUGUUGUCAAUGAUGCAUUCUUAUUGGAACUGAAUUUAAGUGAUCUGACUCAUUCGUCACUACCACUGAGACAACAUUGAG	-0.111413	0.608618	41.8849	43.2179	40.1598	0.100861	-1.10461	0.269327	26.6937	35.4771	44.1695	46.6187	69.6492	72.2567	38.0938	38.3365	41.7291	41.1856	42.3274	39.947	30.7298	19.0137	33.7852	38.1497	39.0269	49.6452	41.8633	29.1879	33.0723	31.3131	77.1708	65.5013	40.4776	39.0708	58.0674	52.4745	36.4285	45.0664	37.467	40.7856	52.0869	74.4357	33.7804
hsa-let-7e-5p	miRNA	chr19	51692793	51692814	+	UGAGGUAGGAGGUUGUAUAGUU	-0.21873	0.609336	46.6056	50.1226	42.0542	0.198403	-1.10245	0.270265	71.5392	84.4999	21.3723	24.8935	11.3382	15.6075	115.37	110.56	32.2452	31.4311	23.5152	28.5859	53.7771	80.088	95.2128	55.4905	50.735	27.6595	34.8861	40.2022	4.72462	6.95847	5.5122	3.4934	94.4477	104.189	178.35	161.21	45.5357	32.7194	6.24451	10.1964	49.9609	49.3706	53.5388
hsa_piR_004625	piRNA	chr13	18462029	18462058	-	UCCUGAGUAGCUGAGAUUAUAGGUGAGUGC	-0.188246	0.613798	7.39119	7.80134	6.8604	0.171682	-1.09648	0.272869	5.33874	6.45038	12.8234	6.78913	30.7752	24.8563	6.53036	5.47664	7.58711	9.21257	12.9334	7.69622	0	0	6.14276	6.44086	7.80538	8.5106	3.48861	6.05787	0	4.87093	5.5122	6.11345	5.90298	9.76769	6.91278	6.49169	5.46428	7.40817	14.5705	15.9319	9.56698	7.59548	3.18683
hsa-miR-425-5p	miRNA	chr3	49020199	49020221	-	AAUGACACGAUCACUCCCGUUGA	-0.0871301	0.618108	1121.52	1151.7	1082.47	0.079939	-1.08996	0.275732	911.858	987.553	1148.41	1227.47	712.689	861.878	927.312	1049.12	1039.43	1047.52	1161.65	1318.98	1306.02	1361.5	1127.2	1015.67	940.549	933.329	798.892	861.869	2017.41	1759.1	926.049	845.403	952.91	1204.14	800.5	911.001	866.999	877.868	1359.22	1433.23	679.256	821.83	1350.58
hsa_piR_009059	piRNA	chrX	100064684	100064709	-	CAGAUGUUUGGAGGCCAUGAUUAAGU	0.197956	0.618108	430.491	400.7	469.045	0.1818	1.08887	0.276212	201.805	220.603	361.905	369.781	728.887	864.19	259.038	308.061	218.129	223.811	377.419	381.146	165.173	156.719	233.425	163.994	386.366	298.58	425.61	432.862	463.013	457.867	424.439	399.121	109.627	140.004	456.244	531.237	885.213	930.343	237.291	270.204	680.319	687.011	244.111
hsa-miR-146a-3p	miRNA	chr5	160485408	160485429	+	CCUCUGAAAUUCAGUUCUUCAG	0.189811	0.618108	17.7266	16.5481	19.2516	0.174586	1.08721	0.276945	21.355	15.1584	22.7971	18.1043	24.2962	22.5441	13.0607	9.92641	13.2774	12.4641	17.6364	17.2249	15.3649	21.8946	6.14276	6.44086	31.2215	13.4751	6.97722	7.1593	9.44924	16.7003	16.5366	6.11345	14.3358	11.1243	42.8593	41.655	9.10713	10.4949	37.467	35.0501	8.50398	11.773	15.2968
hsa-miR-20b-5p	miRNA	chrX	134169850	134169872	-	CAAAGUGCUCAUAGUGCAGGUAG	-0.15623	0.618108	170.393	179.296	158.871	0.143936	-1.08541	0.277739	98.2329	115.139	131.084	155.697	69.6492	62.4298	134.961	162.588	223.82	249.281	182.243	186.908	249.68	299.61	162.783	196.694	179.524	212.056	380.259	359.617	155.912	170.483	143.317	159.823	236.119	251.789	74.6581	80.0642	129.321	125.322	168.602	183.535	104.174	94.5637	294.463
SNORD68	snoRNA	chr16	89561434	89561517	+	UGAUGACAUUCUCCGGAAUCGCUGUACGGCCUUGAUGAAAGCACAUUUGAACCCUUUUCCAUCUGAUUGCUGAGGCUUUUCAUC	0.12193	0.618108	128.804	124.115	134.871	0.112379	1.08498	0.277929	136.672	137.716	111.136	106.816	230.004	207.521	114.281	120.144	132.774	120.305	139.915	124.972	65.3008	74.3263	156.64	163.003	148.302	104.964	111.636	120.607	160.637	133.603	99.2196	156.33	78.4253	84.1107	103.692	91.4247	143.893	154.337	89.5046	76.473	179.647	211.914	63.0993
hsa-miR-877-5p	miRNA	chr6	30584332	30584351	+	GUAGAGGAGAUGGCGCAGGG	-0.143567	0.620716	39.885	41.645	37.6073	0.132819	-1.08092	0.279733	37.3712	44.1851	24.222	22.6304	71.2689	76.8812	62.0385	42.7862	41.7291	55.8173	25.8667	34.4497	69.142	69.1408	15.3569	15.8544	78.0538	43.2622	48.8405	43.5065	28.3477	26.4422	27.561	21.8338	53.9701	50.4664	55.3023	40.0321	34.6071	38.8929	45.793	39.511	34.0159	27.7235	45.8904
hsa_piR_005541	piRNA	Multiple	Multiple	Multiple	Multiple	UCUCUGAUGGCCAGUGAUGAUGAACGUUUU	-0.191381	0.625076	5.60149	6.09966	4.95681	0.178013	-1.07509	0.282333	10.6775	6.45038	5.69929	6.78913	8.09874	5.78054	5.44197	8.21496	7.58711	7.58682	3.52728	5.13081	0	2.30469	6.14276	5.94541	0	7.09217	17.4431	3.85501	14.1739	11.1336	16.5366	7.86016	2.52985	4.3412	5.53023	4.86877	10.9286	4.32143	6.24451	3.82365	4.25199	2.27864	1.9121
hsa_piR_007979	piRNA	chr12	126216907	126216935	-	UGAGGAGCCAAUGGGGCGAAGCUACCAUC	0.162732	0.63076	43.4345	41.3541	46.1266	0.152479	1.06724	0.285864	35.2357	42.895	27.0716	26.7039	84.2269	78.0373	32.6518	42.7862	89.1485	94.8353	39.9758	39.214	11.5237	15.5567	30.7138	28.7362	42.9296	30.4963	38.3747	37.9993	37.7969	36.8799	66.1464	55.0211	24.4552	24.9619	48.3895	47.6057	47.3571	53.0919	24.978	25.491	62.7169	64.5615	17.8463
hsa_piR_007444	piRNA	Multiple	Multiple	Multiple	Multiple	UGAGAAGAUGACCCAGAUCAUGUUUGA	0.188278	0.63076	11.373	10.8921	11.9953	0.176563	1.06635	0.286266	14.9485	8.70801	9.97375	12.673	14.5777	11.5611	10.8839	15.403	3.79355	16.2575	1.17576	4.76432	7.68245	3.45704	18.4283	12.3863	3.90269	12.0567	10.4658	12.6664	33.0723	8.35017	33.0732	22.7071	5.0597	4.06987	8.29534	12.4424	7.2857	16.6684	0	6.37275	10.63	12.9123	8.92313
hsa-miR-486-5p	miRNA	chr8	41660444	41660465	+	UCCUGUACUGAGCUGCCCCGAG	-0.1912	0.63076	11579.3	12334.9	10601.6	0.179512	-1.06511	0.286826	5857.67	6051.1	13749.5	14340	4178.95	4284.53	1006.76	999.144	13192.1	13034.7	7189.77	7320.93	8208.7	8296.32	6102.84	6260.03	8027.84	8632.59	15499.9	15327	10195.7	10357	6950.88	6974.58	14083.7	14513.4	27012.4	29974.8	6762.96	7193.95	27800.5	28188.6	14214.4	15671.4	7910.99
hsa-miR-182-5p	miRNA	chr7	129770447	129770470	-	UUUGGCAAUGGUAGAACUCACACU	-0.175707	0.631726	977.693	1034.91	903.645	0.165507	-1.06163	0.288403	1070.95	1187.51	1289.46	1509.9	1124.11	1295.42	1081.86	1177.48	532.994	618.868	1213.38	1353.07	1594.11	1653.62	626.562	671.336	640.041	652.479	505.848	470.861	2730.83	2731.9	644.927	632.306	1730.42	1885.16	223.974	268.323	748.606	795.761	1504.93	1471.47	220.041	222.168	307.211
hsa-miR-4461	miRNA	chr5	134928084	134928106	+	GAUUGAGACUAGUAGGGCUAGGC	-0.154646	0.631726	69.7833	73.2348	65.3168	0.145741	-1.0611	0.288642	59.7939	64.8263	61.2673	57.4813	30.7752	41.0418	105.574	96.8681	163.123	161.491	62.3153	56.0724	26.8886	29.3848	76.7845	72.3359	128.789	105.673	48.8405	41.8544	85.0431	81.4141	33.0732	75.1082	68.3059	88.4519	52.5372	43.2779	50.9999	66.6735	37.467	21.6673	24.449	35.319	125.561
hsa-miR-589-5p	miRNA	chr7	5495873	5495894	-	UGAGAACCACGUCUGCUCUGAG	-0.0924912	0.631726	112.144	115.686	107.56	0.0873014	-1.05945	0.289397	109.978	109.011	172.403	198.695	80.9874	67.6323	114.281	112.613	117.6	141.982	156.376	168.217	138.284	125.606	110.57	114.945	124.886	63.8295	97.6811	99.1287	188.985	183.008	99.2196	95.1952	86.0149	100.119	89.8662	86.5559	103.821	96.9236	66.6081	99.4148	73.3469	76.7143	130.023
hsa_piR_020490	piRNA	Multiple	Multiple	Multiple	Multiple	GGGGCGAAGCUACCAUCUGUGGGAUU	0.208022	0.631726	3009.35	2783.68	3301.4	0.196828	1.05687	0.290571	1070.95	1106.88	2125.83	2112.78	5191.29	5356.25	2411.88	2574.36	4222.22	4335.33	3032.29	3189.9	138.284	194.746	3089.81	3172.37	2353.32	2420.56	4468.91	4520.82	2669.41	2754.16	5302.74	5061.94	633.306	627.032	3461.92	3283.71	3830.46	3754.09	1442.48	1351.66	5016.29	5092.39	571.718
hsa_piR_014995	piRNA	chr15	60331917	60331945	+	UGGUGUUUCUACAGUAGGAUAAAAUGAUG	-0.235164	0.631726	7.4232	8.15134	6.48089	0.222972	-1.05468	0.291572	0	3.22519	0	5.88391	3.2395	6.35859	5.44197	7.18809	7.58711	1.62575	4.70304	5.4973	7.68245	0.576173	3.07138	11.3954	7.80538	6.38295	6.97722	11.0143	9.44924	6.95847	22.0488	9.60686	2.52985	1.35662	22.1209	19.4751	7.2857	9.87756	18.7335	16.5691	17.008	15.191	3.8242
hsa_piR_020450	piRNA	Multiple	Multiple	Multiple	Multiple	GGGAGAUGAAGAGGACAGUGACUGAGAGAC	0.203819	0.631726	15.0871	13.7426	16.8271	0.19361	1.05273	0.292463	21.355	25.1565	8.54893	14.9361	4.85925	2.89027	15.2375	15.0608	20.8645	17.3413	4.70304	6.59676	26.8886	43.213	12.2855	11.8908	23.4161	19.1489	6.97722	3.85501	18.8985	23.6588	5.5122	3.4934	20.2388	19.5354	15.2081	14.0653	7.2857	16.051	24.978	12.7455	7.44099	12.1528	15.9342
hsa-miR-576-3p	miRNA	chr4	109488752	109488773	+	AAGAUGUGGAAAAAUUGGAAUC	0.142263	0.631726	9.06032	8.77734	9.42652	0.135214	1.05213	0.292741	7.47424	5.80534	11.3986	7.69434	3.2395	6.93665	10.8839	15.0608	5.69033	6.50299	7.05456	8.79567	15.3649	9.21877	18.4283	7.92722	15.6108	11.3475	10.4658	6.60858	18.8985	7.65432	5.5122	11.3536	12.6492	7.59709	1.38256	4.32779	5.46428	4.32143	18.7335	7.6473	2.126	5.69661	10.8352
hsa-miR-210-3p	miRNA	chr11	568112	568133	-	CUGUGCGUGUGACAGCGGCUGA	0.084162	0.631726	3220.53	3135.4	3330.71	0.0801171	1.05049	0.293494	2993.97	2746.57	4646.34	4306.57	2196.38	2019.14	2779.76	2401.16	4637.62	3971.16	3386.19	3010.69	3779.76	3309.54	3952.87	3821.41	3180.69	2842.54	2473.42	2292.08	3349.75	3147.32	3191.56	2867.21	3702.01	3481.37	2469.25	2064.36	3307.71	3044.14	2826.68	2520.42	3161.36	2819.82	2240.98
hsa-miR-200b-3p	miRNA	chr1	1167160	1167181	+	UAAUACUGCCUGGUAAUGAUGA	-0.165411	0.631726	13.4496	13.9803	12.7628	0.157577	-1.04972	0.293847	7.47424	14.8359	11.3986	13.1256	9.71849	4.62443	19.5911	19.8528	13.2774	10.8383	14.1091	11.3611	3.84122	16.1328	3.07138	10.4045	15.6108	10.6383	10.4658	12.1157	14.1739	14.6128	22.0488	8.73351	22.7686	19.8067	5.53023	9.73754	20.0357	4.93878	10.4075	5.0982	5.31499	3.03819	16.5715
hsa-miR-365a-5p	miRNA	chr16	14309300	14309322	+	AGGGACUUUUGGGGGCAGAUGUG	0.157743	0.631726	14.6588	13.6309	15.989	0.150345	1.04921	0.294081	23.4905	12.5782	35.6205	29.4195	25.916	21.966	4.35358	10.9533	26.5549	13.5479	9.40608	15.0259	7.68245	19.5899	18.4283	11.8908	7.80538	10.6383	6.97722	12.1157	14.1739	11.8294	16.5366	24.4538	13.4925	10.3103	1.38256	5.40974	7.2857	13.5816	6.24451	12.1082	5.31499	6.83593	11.4726
hsa_piR_019953	piRNA	chr3	138718350	138718376	-	GCCUGGUGACUCAUUUCUGAUGGCAAA	-0.20323	0.631726	5.16899	5.62729	4.57589	0.194142	-1.04681	0.295187	2.1355	2.58015	1.42482	2.71565	8.09874	4.62443	1.08839	4.79206	1.89678	1.08383	8.23032	5.4973	0	3.45704	6.14276	2.97271	7.80538	4.2553	13.9544	4.95644	4.72462	2.08754	5.5122	8.73351	3.37313	2.44192	6.91278	8.65559	3.64285	4.32143	18.7335	10.8337	7.44099	9.49434	5.09893
hsa-miR-138-1-3p	miRNA	chr3	44114274	44114295	+	GCUACUUCACAACACCAGGGCC	0.231095	0.631726	17.1754	15.703	19.081	0.220839	1.04644	0.295357	34.168	29.6717	15.673	14.9361	42.1135	32.9491	5.44197	3.4229	7.58711	8.12874	7.05456	11.7276	15.3649	14.9805	12.2855	7.43177	19.5135	8.5106	10.4658	8.81144	37.7969	27.8339	5.5122	8.73351	5.0597	8.13974	1.38256	3.24585	10.9286	10.4949	12.489	12.7455	13.819	19.3685	7.6484
hsa-miR-10a-5p	miRNA	chr17	48579904	48579926	-	UACCCUGUAGAUCCGAAUUUGUG	0.168784	0.631726	11460.3	10807.6	12304.9	0.161381	1.04587	0.29562	1808.77	1987.36	13715.3	13995.6	5761.44	6045.29	5437.62	5753.21	7697.12	8098.93	3179.26	3266.13	5274	5017.31	10519.5	10150.3	19946.7	19621.2	13298.6	12772.7	17495.3	17298.1	5561.81	5312.59	15795.5	17002.6	11881.7	12479.7	7535.24	7756.97	10116.1	10422	9993.24	10763.9	15474
hsa_piR_001184	piRNA	Multiple	Multiple	Multiple	Multiple	AUCAGACCCCAGAAAAGGUGUUGGUUGAU	0.188823	0.633005	882.815	824.616	958.131	0.181006	1.04319	0.296862	332.07	290.912	589.876	541.32	664.097	523.139	1156.96	1255.52	2886.89	2853.19	891.226	810.302	126.76	73.7501	1124.13	922.035	776.636	587.231	777.96	629.467	1143.36	941.481	1333.95	1261.99	316.231	195.354	918.018	755.741	954.427	869.225	539.109	408.493	1482.88	1236.16	187.386
hsa-miR-197-3p	miRNA	chr1	109598940	109598961	+	UUCACCACCUUCUCCACCCAGC	0.118812	0.635989	313.846	301.206	330.205	0.114474	1.03789	0.299321	392.932	399.278	270.716	289.669	353.105	350.301	196.999	191.34	548.168	518.614	223.394	216.227	334.186	300.762	294.853	273.984	222.453	240.424	244.203	245.619	344.897	333.311	203.951	170.303	328.037	330.202	204.618	232.078	214.928	211.75	355.937	340.305	245.553	282.931	239.012
hsa_piR_017138	piRNA	Multiple	Multiple	Multiple	Multiple	CUGACCUCAAGUGAUCCACCUGCCUCAGCC	-0.144255	0.635989	40.186	42.3102	37.4371	0.139056	-1.03739	0.299555	19.2195	39.6698	38.4702	43.903	127.96	123.704	37.0054	45.5246	41.7291	35.2245	47.0304	45.0778	7.68245	13.8282	33.7852	30.2225	31.2215	33.3332	41.8633	44.0572	28.3477	36.1841	22.0488	62.0079	32.888	31.4737	58.0674	56.2613	34.6071	45.0664	74.9341	76.473	47.8349	58.4852	19.121
hsa-miR-19a-3p	miRNA	chr13	91350939	91350961	+	UGUGCAAAUCUAUGCAAAACUGA	0.146437	0.636246	279.403	266.388	296.245	0.141384	1.03574	0.300324	216.753	215.765	240.795	279.259	212.187	211.568	70.7456	87.9685	96.7356	92.1257	224.57	284.027	253.521	250.059	479.136	417.17	370.756	290.779	359.327	377.24	444.114	441.167	137.805	186.897	179.619	200.78	315.223	367.322	233.143	306.204	453.767	462.661	292.324	281.792	314.222
hsa_piR_018962	piRNA	Multiple	Multiple	Multiple	Multiple	GAAAUGCCAUCUCCAGCUCCUACAGCUCCAC	-0.25232	0.636285	7.95099	8.79871	6.85394	0.243949	-1.03431	0.300989	5.33874	3.54771	0	2.26304	0	1.73416	4.35358	2.39603	0	1.62575	5.8788	4.03135	0	6.3379	6.14276	4.95451	7.80538	6.38295	0	3.85501	9.44924	8.35017	0	2.62005	10.9627	10.3103	31.7988	22.1799	32.7857	12.347	33.304	19.7555	19.134	15.191	10.1979
hsa-miR-141-3p	miRNA	chr12	6964155	6964176	+	UAACACUGUCUGGUAAAGAUGG	0.130935	0.641445	129.573	124.084	136.677	0.127404	1.02772	0.304083	104.639	142.553	133.933	144.382	55.0714	70.5226	77.276	96.1835	100.529	124.099	161.079	153.558	153.649	150.381	98.2842	99.5857	128.789	95.035	125.59	151.447	174.811	131.515	154.342	129.256	78.4253	113.414	88.4836	108.736	87.4285	75.9337	170.683	156.132	74.4099	85.0693	138.946
hsa_piR_010023	piRNA	Multiple	Multiple	Multiple	Multiple	UGCACUCCAGCCUGGGCAACAAGAGUGU	-0.124402	0.646886	55.6663	57.8286	52.8681	0.122059	-1.01919	0.308111	35.2357	36.4446	55.568	50.6921	85.8467	106.94	55.5081	45.5246	30.3484	32.515	51.7334	57.9049	15.3649	23.0469	46.0707	38.1497	31.2215	52.482	52.3292	51.7672	18.8985	48.0135	60.6342	56.7678	44.694	41.2414	135.491	109.277	85.607	80.2552	101.994	122.357	87.1658	105.197	45.253
hsa-miR-324-5p	miRNA	chr17	7223342	7223364	-	CGCAUCCCCUAGGGCAUUGGUGU	0.152933	0.646886	29.9073	28.4041	31.8525	0.150072	1.01906	0.308173	28.8292	34.832	22.7971	27.6091	16.1975	13.2952	34.8286	25.6717	70.1807	56.3593	37.6243	30.0519	42.2535	43.7891	30.7138	37.6543	11.7081	21.2765	20.9317	25.3329	14.1739	27.8339	38.5854	27.0739	26.9851	30.6597	26.2686	35.1633	20.0357	21.6072	14.5705	18.481	27.6379	29.6224	30.5936
hsa-miR-4443	miRNA	chr3	48196572	48196588	+	UUGGAGGCGUGGGUUUU	0.162392	0.646886	28.3094	26.6939	30.4	0.159507	1.01809	0.308636	26.6937	19.0286	32.7709	17.1991	24.2962	14.4513	56.5965	36.2827	36.0388	21.6766	28.2182	12.4605	65.3008	46.0938	52.2135	29.7271	54.6377	26.9502	17.4431	15.42	47.2462	21.5713	33.0732	20.9604	30.3582	26.0472	17.9732	5.95072	25.5	21.6072	33.304	18.481	21.26	11.0134	26.132
hsa_piR_005367	piRNA	chr2	135285673	135285698	-	UCUCACUAUUGAGAGGUGAAGCCAGC	-0.162167	0.648159	17.9617	18.9546	16.6767	0.160082	-1.01302	0.311049	10.6775	10.6431	15.673	10.8626	14.5777	12.7172	8.70715	8.55725	17.071	10.8383	16.4606	12.0941	3.84122	6.3379	9.21414	13.8726	15.6108	22.6949	10.4658	18.7243	23.6231	13.2211	33.0732	20.0871	19.3955	19.5354	42.8593	42.737	43.7142	38.8929	41.63	24.8537	35.0789	28.8628	8.28576
hsa-miR-1277-5p	miRNA	chrX	118386401	118386424	+	AAAUAUAUAUAUAUAUGUACGUAU	0.152522	0.648159	12.9312	12.3549	13.6769	0.150726	1.01192	0.311579	9.60974	11.2882	12.8234	19.9148	12.958	16.1855	14.1491	13.6916	3.79355	12.4641	10.5818	8.0627	3.84122	18.4375	12.2855	10.4045	19.5135	19.1489	13.9544	12.1157	9.44924	11.1336	5.5122	4.36675	11.806	15.7368	9.6779	11.3605	0	12.347	22.8965	21.0301	11.693	17.4696	15.2968
hsa_piR_004801	piRNA	Multiple	Multiple	Multiple	Multiple	UCCUUAGGUCGCUGGUUCGAUUCCGGCUCGAA	-0.19393	0.648159	6.86493	7.30839	6.29105	0.191678	-1.01175	0.311657	10.6775	8.38549	8.54893	9.50478	16.1975	20.2319	13.0607	8.89954	0	1.62575	3.52728	2.93189	0	8.06642	3.07138	5.44996	3.90269	7.09217	13.9544	6.60858	23.6231	7.65432	16.5366	6.98681	6.74627	4.61252	4.14767	9.73754	9.10713	6.79082	4.163	3.18637	3.18899	4.93706	3.18683
hsa_piR_016659	piRNA	Multiple	Multiple	Multiple	Multiple	CCCCCCACUGCUAAAUUUGACUGGUU	0.164	0.648159	65.1444	61.6976	69.6049	0.16217	1.01128	0.311881	136.672	116.752	42.7446	42.0926	160.355	120.235	23.9447	30.4638	30.3484	21.1347	35.2728	49.4757	92.1894	97.3732	15.3569	33.6907	54.6377	68.0848	83.7266	104.636	37.7969	49.4051	82.683	62.8812	60.7164	49.3811	27.6511	28.1307	43.7142	32.7194	106.157	69.4629	42.5199	39.8762	72.6598
SNORD50B	snoRNA	chr6	85677589	85677658	-	AAUCAAUGAUGAAACCUAUCCCGAAGCUGAUAACCUGAAGAAAAAUAAGUACGGAUUCGGCUUCUGAGAU	0.107332	0.649956	290.898	281.42	303.164	0.10647	1.0081	0.313407	245.582	275.109	263.592	259.797	388.74	417.355	202.441	219.408	269.342	254.159	283.358	308.582	69.142	115.235	310.21	358.707	261.48	248.226	331.418	354.661	222.057	261.639	474.049	424.448	174.56	171.206	373.29	391.665	313.285	285.832	179.009	251.086	500.672	513.834	187.386
hsa_piR_008990	piRNA	Multiple	Multiple	Multiple	Multiple	CAGAAAGUAGAUUAGUGGUUGCCUAGGGCU	-0.169893	0.650379	13.3787	14.1616	12.3655	0.169108	-1.00465	0.315067	8.54199	3.54771	18.5227	18.1043	50.2122	51.4468	10.8839	10.611	5.69033	8.67065	12.9334	13.1935	11.5237	9.21877	3.07138	11.3954	11.7081	18.4396	13.9544	11.565	0	7.65432	11.0244	8.73351	10.9627	12.7523	16.5907	10.8195	10.9286	16.6684	29.141	25.491	20.197	20.8876	10.1979
hsa_piR_001168	piRNA	Multiple	Multiple	Multiple	Multiple	AUAGGGUUUACGACCUCGAUGUUGGAUC	0.15394	0.650379	687.107	651.98	732.567	0.153352	1.00383	0.315459	414.287	447.011	313.461	389.243	602.546	649.154	503.926	483.313	1534.49	1609.49	1078.17	987.314	180.538	174.004	648.062	569.769	1186.42	1192.19	519.803	606.337	628.374	758.473	755.171	786.016	479.828	492.997	348.404	388.42	948.963	846.384	341.366	337.756	416.695	407.497	934.379
hsa_piR_021496	piRNA	Multiple	Multiple	Multiple	Multiple	UAAGUUGGUCUGGUGUCUGGAAUGAGAC	-0.149224	0.650379	271.784	284.942	254.756	0.148882	-1.0023	0.316201	123.859	128.685	256.468	241.693	72.8887	73.9909	288.424	250.556	233.304	242.778	324.51	283.661	84.5069	92.7639	248.782	255.157	320.021	234.042	237.225	207.62	264.579	227.542	325.22	333.62	205.761	224.657	454.861	450.091	458.999	419.796	520.375	521.928	542.129	531.683	195.671
hsa-miR-101-3p	miRNA	chr9	4850345	4850365	+	UACAGUACUGUGAUAACUGAA	0.098612	0.650379	1700.05	1647.49	1768.06	0.0983976	1.00218	0.316257	1704.13	1807.4	1645.67	1720.82	1104.67	1281.55	1810	1955.84	1487.07	1472.93	1717.79	1779.29	2220.23	1972.82	1673.9	1567.61	1838.17	1796.45	1248.92	1097.02	1918.19	1982.47	1361.51	1275.97	1441.17	1489.84	1952.17	1925.87	1298.68	1348.9	2183.5	2223.45	1247.96	1327.69	1652.69
hsa-miR-542-3p	miRNA	chrX	134541364	134541385	-	UGUGACAGAUUGAUAACUGAAA	-0.238872	0.651129	15.8159	17.4226	13.7366	0.23886	-1.00005	0.317285	6.40649	11.6107	9.97375	15.8413	9.71849	3.46832	3.26518	7.18809	22.7613	14.0898	2.35152	4.39784	3.84122	12.6758	0	65.895	7.80538	55.3189	17.4431	68.2887	61.42	100.898	11.0244	63.7546	10.1194	8.13974	2.76511	7.57364	1.82143	4.93878	18.7335	27.4028	4.25199	2.65842	12.7473
hsa_piR_000805	piRNA	Multiple	Multiple	Multiple	Multiple	AGCCUGAGCAACAUAGCGAGACCCCGUCUCUA	0.16146	0.653217	142.647	134.82	152.776	0.162167	0.995637	0.319426	225.295	219.635	123.959	119.941	519.939	538.746	72.9224	77.0152	123.29	101.338	76.4244	78.4281	245.838	199.932	61.4276	57.4723	144.4	145.389	94.1925	73.2451	165.362	118.99	126.781	62.0079	129.022	123.724	105.074	101.162	120.214	132.112	126.972	132.553	81.8508	62.2829	145.32
hsa-miR-2110	miRNA	chr10	114174151	114174172	-	UUGGGGAAACGGCCGCUGAGUG	-0.136283	0.653217	7.92728	8.58027	7.08224	0.137093	-0.994096	0.320176	3.20325	9.99808	9.97375	10.41	6.47899	5.20248	7.61876	10.611	15.1742	10.2964	10.5818	9.52865	15.3649	6.91408	3.07138	4.95451	15.6108	10.6383	10.4658	12.1157	0	6.26262	22.0488	7.86016	8.43283	6.78312	4.14767	4.86877	7.2857	6.79082	0	8.28457	8.50398	7.59548	7.6484
hsa_piR_000823	piRNA	chr19	63164175	63164206	+	AGCGUUGGUGGUAUAGUGGUGAGCAUAGCUGC	0.181128	0.653217	62.1144	58.0579	67.3639	0.182249	0.99385	0.320296	194.33	99.6583	59.8425	34.8508	66.4097	27.1685	57.6849	33.8867	49.3162	27.6377	58.788	29.3189	199.744	170.547	64.499	30.2225	74.1511	48.936	45.3519	52.3179	37.7969	45.9259	60.6342	20.9604	162.754	95.5063	53.9197	36.7863	41.8928	35.1888	35.3855	19.1182	28.7009	22.0269	107.715
hsa_piR_017823	piRNA	chr10	127947828	127947858	-	UUCUAAGUCACAGGAUGAGAAGGAUGUUGGC	-0.15215	0.658324	12.9342	13.807	11.8048	0.154366	-0.985641	0.324309	8.54199	9.67557	5.69929	10.8626	9.71849	4.62443	13.0607	11.2956	17.071	13.5479	5.8788	5.13081	3.84122	0.576173	21.4997	17.3408	11.7081	19.8581	13.9544	20.3765	9.44924	12.5252	16.5366	16.5937	14.3358	11.667	15.2081	16.7702	21.8571	17.2857	16.652	16.5691	21.26	27.7235	11.4726
hsa-miR-1273h-3p	miRNA	chr16	24203186	24203207	+	CUGCAGACUCGACCUCCCAGGC	0.111714	0.658324	43.077	42.0299	44.4321	0.113395	0.985174	0.324539	18.1517	25.1565	47.0191	51.1447	55.0714	32.371	40.2706	33.2021	28.4516	40.1018	57.6122	58.6378	46.0947	48.9747	30.7138	26.7544	42.9296	31.9148	73.2608	76.5494	42.5216	33.4007	93.7074	55.8944	57.3433	50.4664	40.0941	50.3106	34.6071	36.4235	14.5705	26.7655	39.3309	33.7999	32.5057
hsa-miR-1538	miRNA	chr16	69565808	69565830	-	CGGCCCGGGCUGCUGCUGUUCCU	0.16473	0.658324	6.23358	5.99029	6.54842	0.167791	0.981756	0.32622	6.40649	4.51526	1.42482	4.07348	4.85925	4.62443	13.0607	10.611	9.48388	3.2515	7.05456	6.23027	3.84122	5.18556	6.14276	3.96361	7.80538	7.80138	6.97722	5.50715	0	3.47924	5.5122	9.60686	5.90298	5.4265	5.53023	1.62292	3.64285	4.93878	8.32601	2.5491	9.56698	9.11457	3.18683
hsa-miR-30b-3p	miRNA	chr8	134800532	134800553	-	CUGGGAGGUGGAUGUUUACUUC	-0.207435	0.658324	5.7993	6.266	5.19534	0.211515	-0.98071	0.326736	5.33874	9.99808	2.84964	4.97869	3.2395	0.578054	4.35358	1.71145	15.1742	3.2515	8.23032	4.76432	15.3649	27.0801	9.21414	4.95451	3.90269	3.54608	3.48861	5.50715	0	3.47924	5.5122	5.2401	14.3358	12.7523	4.14767	2.1639	7.2857	1.2347	8.32601	7.01002	2.126	1.5191	14.6594
RNU5A-8P	snRNA	chr1	210374154	210374267	-	ACACUGGUUUCUCUUCAGAUCGAAUAAAUCUUUCGCCUUUUACUAAAGAUUUCCGUGGAGAGAAACAAAUCAGUUAUAAGCUAAUUUUUUGUAAGCCUUGCCCUGGGGAGGCAG	0.160639	0.658324	7.0845	7.1027	7.06095	0.163808	0.980658	0.326761	7.47424	3.87023	9.97375	9.05217	6.47899	4.62443	11.9723	5.13435	9.48388	7.04491	9.40608	8.0627	3.84122	2.30469	9.21414	6.44086	15.6108	7.09217	10.4658	6.60858	0	5.56678	11.0244	11.3536	2.52985	3.79855	6.91278	8.11461	7.2857	4.32143	6.24451	10.8337	8.50398	9.49434	2.54947
hsa_piR_001312	piRNA	Multiple	Multiple	Multiple	Multiple	AUUGGUGGUUCAGUGGUAGAAUUCUCGCCUG	0.237321	0.658324	8.40697	7.40495	9.7037	0.24203	0.980543	0.326818	26.6937	8.38549	8.54893	0.452608	4.85925	0	3.26518	1.71145	3.79355	1.08383	9.40608	3.66486	19.2061	29.961	0	11.8908	3.90269	10.6383	0	13.7679	4.72462	3.47924	0	1.7467	18.5522	14.6515	2.76511	2.70487	7.2857	3.08674	4.163	1.27455	7.44099	4.55729	36.3299
SNORA2B	snoRNA	chr12	48667457	48667593	-	UUGGCCCUGAAUCAAGGCCAGCAGUUUGCUGAAGCUGUUGGUUUCAAGCAGGAGCCUAAAGAAUUGUCUUUCUAUGGUCUGUUGGCCAUUUCAUAACUUUGGAAAUGUAAUGGUCAAUUC	0.183365	0.659163	45.112	42.3822	48.6446	0.187997	0.975361	0.329381	42.71	49.9904	31.3461	39.3769	38.874	36.9954	38.0938	34.229	68.284	78.0359	41.1516	43.9784	15.3649	17.8614	12.2855	26.2589	46.8323	67.3756	27.9089	29.1879	80.3185	62.6262	44.0976	29.6939	61.5597	65.6606	22.1209	23.2619	27.3214	31.4847	52.0375	40.7856	21.26	26.2044	87.9566
hsa-miR-1246	miRNA	chr2	176601024	176601042	-	AAUGGAUUUUUGGAGCAGG	0.123739	0.659163	1274.25	1222.84	1340.78	0.127222	0.97262	0.330742	1112.59	1263.63	542.857	556.256	900.58	1147.44	828.268	901.249	1041.33	1051.86	960.596	1049.98	564.66	611.32	1326.84	1331.28	753.219	773.755	1416.38	1473.71	779.562	828.058	485.074	483.836	1914.25	1987.73	2116.69	2256.94	1085.57	1115.55	1584.02	1540.29	1301.11	1438.58	1585.77
hsa-miR-181c-3p	miRNA	chr19	13874763	13874784	+	AACCAUCGACCGUUGAGUGGAC	-0.111975	0.659163	121.816	125.886	116.55	0.115297	-0.971184	0.331456	115.317	109.979	99.7375	106.816	76.1282	78.6153	108.839	83.1765	104.323	125.724	106.994	116.176	172.855	138.858	89.0701	81.7494	156.108	143.262	108.147	73.7958	160.637	171.178	88.1952	128.383	134.082	104.46	120.282	91.9656	89.2499	88.898	220.639	200.104	119.056	100.26	137.671
hsa_piR_014522	piRNA	chr1	40767179	40767209	+	UGGUAUGAUCAUAGCUGACUGCAGCCUCAAA	0.17836	0.659163	5.61529	5.39629	5.89871	0.183656	0.971164	0.331467	1.06775	4.83778	1.42482	4.07348	6.47899	3.46832	7.61876	3.4229	3.79355	2.70958	4.70304	4.76432	0	0.576173	0	3.96361	0	5.67373	0	1.65215	9.44924	2.78339	16.5366	7.86016	5.0597	3.79855	6.91278	6.49169	7.2857	9.87756	10.4075	9.55912	13.819	11.3932	1.9121
hsa-miR-23a-3p	miRNA	chr19	13836595	13836615	-	AUCACAUUGCCAGGGAUUUCC	0.123835	0.659163	215.855	207.378	226.826	0.127863	0.968499	0.332795	199.669	229.311	273.566	301.437	272.118	330.069	222.032	193.394	252.271	262.829	169.309	179.578	253.521	212.608	205.783	207.099	148.302	152.482	163.965	146.49	330.723	335.398	126.781	110.042	300.209	317.993	78.8057	93.5886	194.893	158.658	149.868	194.369	103.111	103.298	172.726
RNA5SP242	rRNA	chr7	128697439	128697556	+	GCCGGCAUCUACGCACCCUGAACGCGCCCGAUCUGGUCUCAUCUCGGAAGCUAAGCAGGGUCGGGCCUGGUUAGUACUUGGAUGGGAGAUCGCCUGGAAAUACCGGGUGCUGUAGGUU	0.14289	0.659163	12.2528	11.7449	12.91	0.147551	0.968411	0.332839	8.54199	18.7061	25.6468	13.1256	17.8172	19.6538	14.1491	13.007	18.9678	18.9671	10.5818	10.9946	11.5237	6.91408	15.3569	10.4045	3.90269	7.09217	13.9544	11.565	23.6231	9.04601	11.0244	9.60686	7.58955	10.039	4.14767	8.11461	10.9286	6.17348	8.32601	10.1964	19.134	15.9505	8.28576
hsa_piR_023077	piRNA	chr13	20832329	20832357	-	UAGGAUGUGUGUGAUCCCGAAGAGUUUGC	0.188787	0.659163	10.0217	8.99356	11.3522	0.19527	0.966799	0.333644	25.626	25.1565	4.27446	3.62087	6.47899	3.46832	1.08839	6.16122	28.4516	18.4251	3.52728	8.0627	3.84122	4.03321	12.2855	10.8999	19.5135	14.8936	3.48861	15.9707	9.44924	8.35017	5.5122	8.73351	10.9627	11.9383	1.38256	4.32779	5.46428	4.32143	2.0815	4.46092	4.25199	4.17751	12.11
hsa_piR_023218	piRNA	chr20	37348425	37348452	+	UAGGUCUCACGAGAUCUGAUGGGUUAUC	0.137289	0.659163	17.2109	16.5186	18.1069	0.142009	0.966763	0.333662	12.813	11.9332	8.54893	14.0309	12.958	15.0294	16.3259	18.1414	24.6581	20.5928	17.6364	8.42919	3.84122	5.18556	12.2855	23.2862	19.5135	18.4396	13.9544	19.275	23.6231	18.092	27.561	34.0607	7.58955	8.41107	15.2081	17.3112	23.6785	15.4337	14.5705	20.3928	18.071	23.1662	8.28576
SNORD16	snoRNA	chr15	63973715	63973813	-	UGCAAUGAUGUCGUAAUUUGCGUCUUACUCUGUUCUCAGCGACAGUUGCCUGCUGUCAGUAAGCUGGUACAGAAGGUUGACGAAAAUUCUUACUGAGCA	0.118418	0.659163	15.8317	15.4523	16.3227	0.12255	0.966277	0.333905	19.2195	26.4465	15.673	12.2204	16.1975	18.4977	17.4143	12.3224	15.1742	21.1347	14.1091	19.0573	7.68245	12.0996	12.2855	16.3499	0	20.5673	20.9317	15.9707	18.8985	24.3547	11.0244	9.60686	11.806	13.2949	15.2081	14.6063	18.2143	8.64287	18.7335	17.8437	19.134	21.2673	8.28576
hsa_piR_022295	piRNA	Multiple	Multiple	Multiple	Multiple	UACUCAGGAGGCUGAGACAGGAGAAUUGC	-0.139453	0.659163	33.5699	35.0711	31.6271	0.14433	-0.966208	0.33394	22.4227	24.834	24.222	21.2726	43.7332	44.5101	20.6795	23.2757	17.071	18.4251	34.097	32.2508	15.3649	17.8614	30.7138	25.7635	23.4161	46.8083	24.4203	39.1008	18.8985	26.4422	16.5366	31.4406	31.2015	25.5045	53.9197	51.3926	45.5357	48.1531	64.5266	63.0902	59.5279	64.5615	29.3189
snoU83B	snoRNA	chr22	37992728	37992822	-	GCUGUUCGUUGAUGAGGCUCAGAGUGAGCGCUGGGUACAGCGCCCGAAUCGGACAGUGUAGAACCAUUCUCUACUGCCUUCCUUCUGAGAACAGC	-0.213366	0.66964	5.29024	5.85453	4.55997	0.223583	-0.954305	0.339929	0	1.61259	1.42482	2.26304	1.61975	6.35859	2.17679	1.02687	1.89678	1.08383	4.70304	5.13081	3.84122	1.72852	9.21414	1.9818	11.7081	2.83687	13.9544	3.85501	4.72462	2.78339	0	0.873351	3.37313	3.2559	9.6779	10.2785	18.2143	16.051	12.489	7.6473	17.008	25.8246	2.54947
hsa-miR-331-5p	miRNA	chr12	95308445	95308466	+	CUAGGUAUGGUCCCAGGGAUCC	-0.128953	0.670057	7.90277	8.37873	7.28682	0.135443	-0.952077	0.341058	7.47424	12.2557	7.12411	7.24173	4.85925	5.78054	10.8839	7.53038	7.58711	8.12874	7.05456	10.9946	19.2061	7.49025	9.21414	10.8999	19.5135	2.83687	17.4431	7.1593	9.44924	5.56678	0	8.73351	6.74627	10.039	4.14767	7.03267	3.64285	9.87756	6.24451	4.46092	3.18899	3.41796	11.4726
RNU6-1095P	snRNA	chr10	11923181	11923288	+	GUGCUCACUUCAGCAGCACAUAUACUAAAAAUUGUAGUGAUACAGAGAAGACUAGCAUGGCCCUGUGCAAGGAUGACAUGCAGGUGGGGUGCAGUGGCUCACGCCUGU	0.129374	0.670057	10.8729	10.5864	11.2437	0.136012	0.951197	0.341504	12.813	11.2882	11.3986	8.59956	12.958	9.82691	13.0607	12.3224	22.7613	14.0898	3.52728	9.89513	3.84122	4.60938	12.2855	13.3772	7.80538	7.09217	3.48861	8.26073	18.8985	11.1336	22.0488	9.60686	5.90298	9.76769	9.6779	7.57364	9.10713	8.64287	10.4075	15.2946	11.693	9.87412	7.6484
hsa-miR-6842-3p	miRNA	chr8	27433413	27433434	+	UUGGCUGGUCUCUGCUCCGCAG	0.115968	0.670136	201.406	193.754	211.31	0.122113	0.949676	0.342277	240.244	219.635	196.625	189.19	221.906	205.787	178.497	204.689	263.652	218.392	182.243	206.698	169.014	190.713	236.496	170.931	163.913	143.262	125.59	124.462	250.405	240.763	154.342	137.989	212.507	264.542	85.7185	90.3427	169.393	183.352	149.868	161.868	177.521	160.265	140.221
SNORA80A	snoRNA	chr21	32377187	32377322	-	GCAUGGGUUUGGAUUUAUGAUGGGCCCGUCCCCCUGGACCUCUCAUAGUACCCCAUGCCAGAGCAAACUGUAGCCCUGAACCAUUGCCUGGCCUCUGUUCCCGUAGGCUGCUGGCACUGA	0.169494	0.670136	5.59007	5.2021	6.09213	0.178709	0.948436	0.342908	4.271	3.54771	7.12411	7.24173	11.3382	7.5147	8.70715	6.8458	15.1742	12.4641	3.52728	3.66486	0	2.30469	3.07138	5.94541	3.90269	2.83687	0	4.40572	4.72462	2.08754	5.5122	6.98681	0.843283	3.79855	1.38256	2.70487	3.64285	11.1123	2.0815	3.82365	11.693	11.773	2.54947
hsa-miR-4691-3p	miRNA	chr11	68033949	68033971	+	CCAGCCACGGACUGAGAGUGCAU	-0.168391	0.671685	5.52602	5.85313	5.1027	0.178277	-0.94455	0.344889	4.271	4.51526	1.42482	9.50478	1.61975	4.04638	7.61876	4.44977	5.69033	4.87724	5.8788	8.79567	0	1.15235	6.14276	3.46816	11.7081	9.21982	6.97722	3.85501	4.72462	9.74186	11.0244	18.3404	3.37313	3.79855	2.76511	2.70487	3.64285	4.93878	6.24451	8.28457	13.819	7.59548	1.27473
hsa-miR-1291	miRNA	chr12	48654494	48654517	-	UGGCCCUGACUGAAGACCAGCAGU	0.138345	0.671685	6.7685	6.66742	6.89931	0.146521	0.944201	0.345067	8.54199	9.99808	9.97375	7.24173	4.85925	2.89027	3.26518	2.73832	1.89678	9.21257	5.8788	8.79567	0	2.88087	3.07138	6.44086	15.6108	5.67373	6.97722	10.4636	9.44924	6.95847	16.5366	9.60686	5.0597	3.79855	9.6779	4.32779	5.46428	9.26021	4.163	5.73547	6.37799	9.49434	4.46157
hsa-miR-17-3p	miRNA	chr13	91350655	91350676	+	ACUGCAGUGAAGGCACUUGUAG	0.0780696	0.675108	166.322	161.514	172.546	0.0831036	0.939425	0.347512	142.011	164.162	186.652	194.169	85.8467	106.94	185.027	217.696	187.781	206.47	196.352	199.002	138.284	148.653	132.069	169.94	117.081	141.843	156.987	137.679	132.289	157.261	143.317	158.95	158.537	157.911	139.638	116.85	178.5	160.51	226.884	238.978	127.56	151.91	152.331
p-hsa-miR-147	novelmirna	chr16_KI270855v1_alt	35107	35130	+	AUGGGACGGGGGGCUCUGGGCCAG	-0.153442	0.675963	13.0446	13.6287	12.2887	0.163718	-0.93723	0.34864	2.1355	9.35305	11.3986	20.82	22.6765	15.6075	3.26518	5.47664	11.3807	7.58682	16.4606	16.8584	0	7.49025	9.21414	12.8817	19.5135	14.8936	17.4431	18.7243	9.44924	7.65432	27.561	13.1003	15.1791	12.2096	22.1209	18.9341	10.9286	14.199	12.489	10.8337	11.693	13.2921	12.11
hsa_piR_010360	piRNA	Multiple	Multiple	Multiple	Multiple	UGCAUCUGAGGGUCCUGACUGUUAGAA	0.132542	0.677145	9.9932	9.86273	10.162	0.14183	0.934515	0.350038	9.60974	6.45038	8.54893	5.88391	21.0567	18.4977	19.5911	17.4568	11.3807	15.7156	10.5818	11.7276	3.84122	4.03321	6.14276	7.92722	11.7081	7.80138	6.97722	3.30429	4.72462	4.87093	0	9.60686	7.58955	8.68239	8.29534	8.11461	14.5714	14.8163	16.652	15.2946	12.756	12.5325	4.46157
hsa-miR-4645-3p	miRNA	chr6	2854040	2854061	-	AGACAGUAGUUCUUGCCUGGUU	-0.117471	0.677145	12.4706	12.8747	11.9477	0.125907	-0.932998	0.350821	7.47424	8.38549	15.673	12.673	6.47899	9.24886	4.35358	8.89954	13.2774	14.6317	11.7576	19.0573	7.68245	16.709	6.14276	14.8635	27.3188	12.0567	13.9544	12.1157	0	17.3962	16.5366	9.60686	10.1194	17.6361	15.2081	15.6883	10.9286	17.2857	27.0595	12.7455	7.44099	10.6337	10.1979
hsa_piR_020356	piRNA	chr6	33975940	33975970	+	GGCCCAGGCCUGCUGUAGCAACAUGGAGAGC	-0.196793	0.677145	15.8938	16.7775	14.7503	0.211143	-0.932039	0.351316	5.33874	9.99808	4.27446	6.33652	0	1.15611	15.2375	20.8797	9.48388	12.4641	11.7576	16.1254	7.68245	4.03321	3.07138	10.8999	7.80538	12.7659	10.4658	4.40572	9.44924	15.3086	22.0488	20.0871	18.5522	16.5508	30.4163	28.6716	40.0714	40.7449	60.3636	45.2465	41.4569	36.0785	12.11
hsa-miR-1273f	miRNA	chr1	52928698	52928716	+	GGAGAUGGAGGUUGCAGUG	-0.145828	0.684282	6.34348	6.74218	5.82751	0.157898	-0.92356	0.355715	4.271	3.87023	5.69929	4.52608	12.958	19.6538	10.8839	9.24183	1.89678	4.33533	7.05456	6.96324	3.84122	3.45704	12.2855	5.44996	3.90269	7.09217	3.48861	11.0143	9.44924	4.17508	11.0244	6.11345	5.90298	4.3412	11.0605	10.8195	7.2857	6.17348	2.0815	8.28457	9.56698	10.6337	2.54947
hsa-miR-195-5p	miRNA	chr17	7017667	7017687	-	UAGCAGCACAGAAAUAUUGGC	-0.190145	0.686991	7.30451	8.02903	6.3669	0.206787	-0.919522	0.357823	13.8807	14.5133	5.69929	3.16826	3.2395	1.73416	21.7679	24.3026	7.58711	8.12874	4.70304	2.19892	7.68245	13.252	9.21414	11.3954	15.6108	4.2553	3.48861	4.95644	4.72462	6.95847	5.5122	6.11345	5.0597	8.68239	2.76511	3.78682	5.46428	0.617348	14.5705	14.02	7.44099	7.2157	12.7473
hsa_piR_018489	piRNA	Multiple	Multiple	Multiple	Multiple	UUGGGCAAUAUAGUGAGACCCUGUCUCUGC	-0.149644	0.687063	5.45822	5.789	5.03016	0.162991	-0.918115	0.358559	1.06775	4.19275	5.69929	7.69434	8.09874	6.93665	6.53036	7.18809	1.89678	10.2964	5.8788	5.86378	0	2.88087	0	2.47726	15.6108	6.38295	0	7.1593	4.72462	2.78339	5.5122	2.62005	7.58955	3.52722	17.9732	8.11461	10.9286	9.87756	6.24451	7.6473	6.37799	10.2539	2.54947
SNORD121A	snoRNA	chr9	34360884	34360965	-	GUCCAGAAAAUAAUGAUGUGGUAAUUUCCAAGCACAUAUCUGAUGAUUCCAUGUGGAAUUUAACUACCUGAGUUUCCUGGAC	0.156649	0.691611	5.46573	5.25035	5.74445	0.171717	0.912252	0.361636	1.06775	3.22519	5.69929	6.78913	11.3382	4.62443	1.08839	3.08061	3.79355	1.62575	3.52728	6.23027	0	1.72852	0	5.44996	7.80538	9.21982	10.4658	6.05787	9.44924	6.26262	5.5122	1.7467	3.37313	4.61252	5.53023	4.32779	7.2857	5.55613	4.163	2.5491	9.56698	12.1528	8.28576
hsa-miR-1303	miRNA	chr5	154685827	154685848	+	UUUAGAGACGGGGUCUUGCUCU	-0.150519	0.692835	13.2453	13.7114	12.6421	0.16546	-0.909701	0.36298	12.813	14.1908	24.222	30.3248	12.958	12.1391	21.7679	32.8598	13.2774	20.0509	15.2849	10.9946	15.3649	25.9278	3.07138	13.3772	0	7.09217	6.97722	22.0286	9.44924	10.4377	11.0244	22.7071	18.5522	14.3802	9.6779	9.19656	27.3214	21.6072	6.24451	7.01002	9.56698	6.45615	13.3847
hsa-miR-497-5p	miRNA	chr17	7017979	7017999	-	CAGCAGCACACUGUGGUUUGU	-0.150986	0.693505	9.74693	9.74206	9.75322	0.166339	-0.907699	0.364037	20.2872	13.5458	5.69929	4.07348	3.2395	2.89027	8.70715	12.3224	15.1742	5.41916	7.05456	5.4973	23.0473	17.8614	6.14276	9.90902	23.4161	7.09217	0	6.05787	9.44924	4.17508	5.5122	6.11345	10.9627	15.1942	2.76511	3.78682	9.10713	4.93878	14.5705	18.481	10.63	5.31683	17.2089
hsa-miR-125a-5p	miRNA	chr19	51693268	51693291	+	UCCCUGAGACCCUUUAACCUGUGA	-0.181051	0.698647	148.404	157.995	135.992	0.201485	-0.898585	0.368874	186.856	157.712	61.2673	69.2491	35.6345	55.4932	249.242	247.476	87.2517	91.5838	135.212	102.25	169.014	148.076	150.498	140.708	117.081	116.312	181.408	208.721	18.8985	18.092	0	18.3404	218.41	208.106	829.534	767.102	91.0713	95.6889	27.0595	19.7555	227.482	236.979	101.979
hsa-miR-484	miRNA	chr16	15643301	15643322	+	UCAGGCUCAGUCCCCUCCCGAU	0.132577	0.698647	307.444	294.38	324.35	0.147562	0.898451	0.368945	360.899	371.542	418.898	399.653	166.834	173.416	234.005	246.791	263.652	238.985	232.801	274.865	445.582	413.116	227.282	229.394	171.718	204.964	523.292	529.788	137.014	158.653	578.781	466.369	177.089	230.897	347.022	367.322	207.643	183.97	333.04	372.806	238.112	281.792	182.287
hsa-miR-10a-3p	miRNA	chr17	48579864	48579885	-	CAAAUUCGUAUCUAGGGGAAUA	0.198054	0.698647	5.55236	5.03891	6.21683	0.220577	0.897887	0.369246	1.06775	0.967557	9.97375	8.59956	0	0.578054	2.17679	3.76519	3.79355	3.2515	3.52728	1.09946	3.84122	1.15235	12.2855	5.44996	11.7081	12.7659	10.4658	3.30429	0	7.65432	0	0	7.58955	10.039	5.53023	4.86877	5.46428	10.4949	0	4.46092	1.063	3.41796	10.1979
SNORD54	snoRNA	chr8	56073835	56073901	-	UGGCGAUGAGGAGGUACCUAUUGUGUUGAGUAACGGUGAUAAUUUUAUACGCUAUUCUGAGCCAGCA	0.148805	0.698647	50.6199	48.3232	53.5921	0.165963	0.896617	0.369924	23.4905	30.9618	49.8688	44.3556	69.6492	69.3665	63.1269	49.632	32.2452	39.5599	79.9517	64.8681	23.0473	19.0137	67.5704	82.2449	85.8592	82.9784	45.3519	31.3908	42.5216	33.4007	66.1464	91.7018	39.6343	42.3267	45.6244	36.7863	65.5713	70.3776	22.8965	17.8437	95.6698	88.4873	17.2089
hsa_piR_020582	piRNA	Multiple	Multiple	Multiple	Multiple	GGUUCCAUGGUGUAAUGGUUAGCACUCUG	0.150692	0.698647	592.993	562.687	632.212	0.168424	0.894718	0.370938	721.798	687.933	505.812	506.921	401.698	447.414	410.325	460.038	477.988	459.545	649.02	719.413	2074.26	2161.8	359.352	318.08	546.377	529.785	394.213	404.225	448.839	488.485	407.903	358.074	710.888	752.926	642.889	656.202	369.75	311.143	366.344	361.335	182.836	186.849	1171.48
hsa_piR_008981	piRNA	chr6	54581902	54581929	+	CACUUUGGAGGCCAAGGCGGGUGGAUUG	-0.158048	0.698647	28.5147	30.341	26.1512	0.176669	-0.8946	0.371001	25.626	15.1584	28.4964	27.6091	85.8467	81.5056	21.7679	24.3026	18.9678	16.7994	27.0425	25.6541	3.84122	8.06642	15.3569	16.3499	23.4161	13.4751	52.3292	13.2172	28.3477	20.8754	22.0488	21.8338	29.5149	17.9074	56.6848	64.9169	40.0714	38.8929	89.5046	82.2084	51.0239	64.9413	5.7363
hsa_piR_020813	piRNA	chr1	31213600	31213629	-	GUUCACUGAUGAGAGCAUUGUUCUGAGCCA	0.115052	0.70092	147.717	141.911	155.231	0.129124	0.891016	0.372921	182.585	191.576	141.057	189.643	123.101	101.737	91.4251	87.2839	138.465	136.563	142.267	191.672	99.8718	180.342	159.712	153.59	101.47	148.936	167.453	170.171	56.6954	75.8473	104.732	110.916	160.224	184.23	141.021	144.981	116.571	107.418	110.32	112.798	128.623	153.049	360.112
hsa_piR_005023	piRNA	Multiple	Multiple	Multiple	Multiple	UCGCUUGAACCUGGAAGGCGGAGGUUGCA	0.152193	0.702994	5.25498	4.61721	6.08034	0.171498	0.887433	0.374846	5.33874	6.45038	5.69929	4.52608	9.71849	6.35859	3.26518	6.16122	5.69033	2.16766	3.52728	4.03135	0	5.18556	3.07138	2.97271	3.90269	4.96452	10.4658	7.1593	0	0.695847	5.5122	4.36675	0	4.61252	1.38256	7.03267	3.64285	6.79082	10.4075	4.46092	3.18899	4.55729	2.54947
hsa-miR-532-5p	miRNA	chrX	50003167	50003188	+	CAUGCCUUGAGUGUAGGACCGU	-0.0775198	0.702994	485.721	497.687	470.234	0.0875929	-0.885001	0.376156	354.493	346.708	558.53	563.045	285.076	356.081	471.275	509.327	570.93	584.185	499.698	569.153	706.785	635.519	445.35	486.038	425.393	467.374	383.747	433.413	831.533	833.625	440.976	489.076	403.933	445.515	412.002	437.107	358.821	369.791	639.021	606.685	377.364	414.713	458.904
hsa_piR_017656	piRNA	Multiple	Multiple	Multiple	Multiple	UUCCAUGCAUCAGGGCUUCUACAGCACCGU	0.155921	0.702994	8.89306	8.59146	9.28336	0.176186	0.884976	0.37617	2.1355	4.83778	12.8234	19.0096	3.2395	7.5147	2.17679	7.53038	3.79355	7.58682	12.9334	11.7276	3.84122	1.15235	6.14276	9.90902	7.80538	4.96452	17.4431	6.05787	0	4.87093	27.561	11.3536	4.21642	4.88385	6.91278	14.6063	12.75	8.64287	16.652	15.2946	9.56698	14.8112	7.01103
ebv-miR-BHRF1-2-5p	miRNA	HHV507799	42853	42874	+	AAAUUCUGUUGCAGCAGAUAGC	0.23898	0.705492	5.01991	4.21367	6.06329	0.271206	0.881173	0.378224	1.06775	3.54771	0	0	0	0	11.9723	7.87267	0	0	8.23032	10.9946	3.84122	12.0996	18.4283	4.95451	0	8.5106	0	0	9.44924	9.74186	0	0	0	13.2949	0	3.78682	0	0	4.163	0	8.50398	4.93706	10.1979
hsa_piR_004609	piRNA	Multiple	Multiple	Multiple	Multiple	UCCUGACUUCGUGAUCCGUCCACCUCGGC	0.133234	0.712618	6.28769	6.20185	6.39877	0.15265	0.872805	0.38277	10.6775	6.45038	4.27446	5.88391	11.3382	6.93665	9.79555	10.611	5.69033	3.2515	7.05456	7.69622	0	2.30469	9.21414	4.95451	7.80538	9.21982	3.48861	3.85501	9.44924	5.56678	0	9.60686	5.0597	4.06987	5.53023	6.49169	9.10713	6.17348	6.24451	6.37275	10.63	6.45615	2.54947
hsa-miR-1285-3p	miRNA	chr2	70252933	70252954	-	UCUGGGCAACAAAGUGAGACCU	-0.12733	0.713071	32.8477	34.5625	30.6285	0.146393	-0.869784	0.384419	39.5067	39.3473	19.9475	33.493	66.4097	109.252	33.7402	39.7056	13.2774	18.4251	24.691	34.0832	49.9359	43.213	15.3569	9.90902	58.5404	42.553	27.9089	28.6372	18.8985	36.1841	33.0732	18.3404	35.4179	25.7759	58.0674	56.8023	49.1785	30.8674	45.793	59.9038	43.5829	37.9774	27.4068
hsa-miR-629-5p	miRNA	chr15	70079427	70079447	-	UGGGUUUACGUUGGGAGAACU	-0.111638	0.713071	73.7469	76.2024	70.5692	0.128552	-0.868429	0.38516	34.168	41.6049	112.561	126.278	38.874	42.776	50.0661	52.3704	110.013	133.853	137.564	131.569	69.142	73.174	95.2128	91.6585	62.4431	61.7019	73.2608	89.2159	42.5216	65.4096	99.2196	61.1345	81.7985	87.0953	34.5639	41.655	47.3571	50.6225	47.8745	72.012	47.8349	40.6358	77.7587
hsa-miR-15b-3p	miRNA	chr3	160404645	160404666	+	CGAAUCAUUAUUUGCUGCUCUA	-0.128664	0.713071	49.168	51.18	46.5643	0.148275	-0.867735	0.385539	45.9132	54.1832	74.0907	80.5643	14.5777	16.7636	35.917	40.7325	73.9743	66.6557	59.9638	52.0411	107.554	80.6642	89.0701	100.577	42.9296	39.7161	38.3747	54.5208	56.6954	54.9719	33.0732	64.6279	59.8731	71.9011	29.0337	25.4258	21.8571	33.9541	27.0595	40.1483	25.512	21.2673	77.7587
hsa-miR-106b-5p	miRNA	chr7	100094043	100094063	-	UAAAGUGCUGACAGUGCAGAU	0.0847669	0.713071	180.233	175.566	186.273	0.0978481	0.866311	0.38632	196.466	182.223	232.246	213.631	71.2689	80.3495	178.497	189.971	163.123	205.928	164.606	167.851	253.521	246.026	187.354	147.149	195.135	170.212	150.01	142.635	170.086	194.837	192.927	164.19	150.104	181.245	149.316	151.473	145.714	145.077	272.677	229.419	136.064	123.047	175.276
hsa-miR-577	miRNA	chr4	114656774	114656794	+	UAGAUAAAAUAUUGGUACCUG	-0.193459	0.713071	45.729	49.4877	40.8649	0.223464	-0.865727	0.38664	72.6069	78.0496	2.84964	10.8626	9.71849	7.5147	51.1545	47.9206	56.9033	41.7275	25.8667	27.853	257.362	191.866	46.0707	48.5542	74.1511	40.4254	41.8633	26.985	18.8985	24.3547	22.0488	14.847	59.0298	51.5517	44.2418	32.9994	12.75	14.199	24.978	31.8637	12.756	15.9505	70.1103
hsa_piR_019537	piRNA	Multiple	Multiple	Multiple	Multiple	GAGUUCAAGAACAGCCUGGCCAGGAUGGU	-0.159476	0.713523	6.40296	7.03081	5.59044	0.184634	-0.863742	0.38773	3.20325	3.87023	5.69929	9.05217	8.09874	4.62443	2.17679	4.44977	13.2774	11.3802	4.70304	2.19892	0	1.72852	0	11.3954	3.90269	4.2553	20.9317	3.30429	14.1739	11.1336	5.5122	7.86016	4.21642	5.15517	8.29534	7.03267	9.10713	14.8163	6.24451	11.4709	3.18899	12.9123	1.9121
hsa_piR_021773	piRNA	chr2	111171607	111171636	+	UACACGUUGAUGGGAGUGUAAAUUAGUUCA	0.176141	0.713523	8.37928	7.8982	9.00185	0.204188	0.862638	0.388337	3.20325	3.22519	5.69929	1.81043	11.3382	6.35859	2.17679	5.13435	1.89678	4.33533	8.23032	5.86378	3.84122	3.45704	21.4997	5.44996	7.80538	2.83687	3.48861	8.81144	4.72462	7.65432	0	6.98681	17.7089	13.2949	15.2081	11.9014	25.5	11.1123	10.4075	15.2946	18.071	14.0516	6.37366
hsa-miR-140-3p	miRNA	chr16	69933142	69933162	+	UACCACAGGGUAGAACCACGG	-0.0607449	0.714682	1031.33	1049.87	1007.34	0.0706195	-0.860172	0.389694	1078.43	1188.48	1531.68	1682.8	655.998	675.745	872.892	916.995	993.911	994.958	1034.67	1051.45	1302.17	1333.26	1210.12	1233.67	803.954	795.741	826.801	994.041	1270.92	1318.63	942.586	992.126	1123.25	1178.63	880.689	931.558	803.249	835.889	1038.67	1103.76	892.918	935.763	1178.49
hsa-miR-551b-3p	miRNA	chr3	168551914	168551934	+	GCGACCCAUACUUGGUUUCAG	0.184709	0.717037	5.4757	5.17129	5.86964	0.215842	0.85576	0.392131	6.40649	7.09542	5.69929	3.16826	6.47899	7.5147	0	2.05374	3.79355	1.62575	4.70304	5.13081	7.68245	5.76173	9.21414	2.47726	3.90269	8.5106	0	1.65215	14.1739	7.65432	5.5122	4.36675	9.27612	7.05444	15.2081	10.2785	0	0.617348	14.5705	12.1082	0	2.27864	0.637366
hsa_piR_020345	piRNA	Multiple	Multiple	Multiple	Multiple	GGCCAGCCUGGUCCACAUGGGUCGGAA	0.17842	0.717037	13.2441	12.4055	14.3295	0.208628	0.855206	0.392437	12.813	14.8359	29.9213	13.5783	3.2395	4.62443	18.5027	20.5374	17.071	20.5928	10.5818	11.3611	3.84122	13.252	3.07138	6.93632	7.80538	7.80138	6.97722	11.0143	18.8985	10.4377	5.5122	5.2401	2.52985	4.06987	16.5907	21.098	16.3928	17.2857	14.5705	11.4709	8.50398	4.93706	10.1979
hsa_piR_013458	piRNA	Multiple	Multiple	Multiple	Multiple	UGGCUUGUAGGGUUUCUGCCGAGAGA	0.15326	0.717417	19.4035	18.45	20.6375	0.179563	0.853513	0.393375	12.813	9.99808	22.7971	11.7678	24.2962	31.793	13.0607	8.89954	11.3807	15.1736	10.5818	10.6281	7.68245	4.60938	15.3569	17.3408	19.5135	32.624	27.9089	22.0286	23.6231	22.2671	5.5122	15.7203	5.0597	10.5817	29.0337	37.3272	34.6071	31.4847	16.652	17.2064	34.0159	32.2808	8.92313
hsa-miR-33a-5p	miRNA	chr22	41900949	41900969	+	GUGCAUUGUAGUUGCAUUGCA	0.137238	0.717598	42.9667	40.8879	45.6568	0.161075	0.852017	0.394204	19.2195	15.8034	34.1957	29.8722	4.85925	5.78054	55.5081	36.9673	45.5226	53.1078	62.3153	38.1146	34.571	31.1133	58.3562	41.1224	62.4431	41.1346	73.2608	35.7965	56.6954	75.8473	33.0732	40.1741	27.8283	33.6443	42.8593	33.5404	29.1428	27.7806	83.2601	72.6493	68.0319	64.1818	27.4068
hsa_piR_007411	piRNA	Multiple	Multiple	Multiple	Multiple	UGAGAACACAUGGACACAGGAAGGGGAA	-0.11624	0.717808	52.0251	53.9922	49.4795	0.136963	-0.848696	0.39605	37.3712	43.54	49.8688	44.8082	140.918	151.45	50.0661	52.0281	41.7291	34.6826	47.0304	35.5492	34.571	23.0469	24.5711	25.268	35.1242	39.0069	31.3975	35.2458	42.5216	34.7924	49.6098	64.6279	38.791	33.9156	69.1278	80.6052	63.7499	57.4133	143.624	113.435	62.7169	63.0424	22.3078
SNORD49B	snoRNA	chr17	16439505	16439576	+	UGUCCUGAUGAUACUUGUAAUAGGAAGUGCCGUCAGAAGCGAUAACUGACGACGUCUAAUGUCUAUCUGACC	0.102233	0.717808	21.2014	20.2189	22.4728	0.120518	0.848284	0.39628	28.8292	28.3817	27.0716	28.5143	27.5357	37.5735	28.2982	18.8259	11.3807	10.2964	23.5152	15.0259	11.5237	19.5899	12.2855	16.8453	23.4161	22.6949	17.4431	23.13	14.1739	31.3131	11.0244	15.7203	12.6492	10.853	22.1209	31.3765	25.5	27.1633	16.652	19.1182	22.323	17.4696	8.28576
hsa_piR_003660	piRNA	chr11	45682215	45682243	-	UCCCAAAGACCUGUGUUGAAGGCUGCCUC	-0.227319	0.717808	6.42484	7.28649	5.30977	0.268106	-0.84787	0.39651	2.1355	0.967557	4.27446	1.81043	3.2395	1.15611	4.35358	1.02687	0	1.62575	1.17576	2.19892	3.84122	0.576173	0	1.9818	0	2.83687	3.48861	7.1593	4.72462	2.78339	0	0.873351	5.90298	5.69782	20.7384	28.1307	18.2143	17.9031	35.3855	35.6874	34.0159	38.7369	3.18683
hsa_piR_001757	piRNA	Multiple	Multiple	Multiple	Multiple	UAUGUCCCAGAGAUUCUGGUAUGUUGUG	-0.145092	0.719378	7.3152	7.6223	6.91777	0.171706	-0.845003	0.398109	7.47424	4.51526	7.12411	3.62087	21.0567	15.6075	7.61876	7.18809	11.3807	5.96108	9.40608	10.2616	3.84122	2.30469	3.07138	6.93632	15.6108	5.67373	0	6.05787	9.44924	9.74186	11.0244	2.62005	2.52985	2.71325	4.14767	12.4424	5.46428	14.8163	14.5705	10.1964	10.63	10.2539	3.18683
hsa_piR_008547	piRNA	Multiple	Multiple	Multiple	Multiple	UGAUCUGACAGGAGGCAGAGCUCAGGUGAUA	-0.144901	0.72231	5.25279	5.4259	5.02876	0.17234	-0.840788	0.400467	2.1355	3.22519	5.69929	2.71565	4.85925	4.04638	7.61876	3.76519	1.89678	2.16766	1.17576	2.93189	0	0.576173	6.14276	9.90902	7.80538	9.21982	6.97722	2.20286	9.44924	2.08754	5.5122	11.3536	8.43283	5.15517	12.443	8.65559	3.64285	6.79082	10.4075	8.92185	5.31499	7.59548	3.8242
hsa-miR-664a-5p	miRNA	chr1	220200586	220200609	-	ACUGGCUAGGGAAAAUGAUUGGAU	-0.152251	0.723308	6.29912	6.85309	5.58222	0.181578	-0.838489	0.401756	10.6775	9.03053	7.12411	7.69434	3.2395	6.93665	8.70715	12.6647	1.89678	4.87724	9.40608	12.4605	15.3649	14.9805	9.21414	4.45906	7.80538	2.83687	3.48861	3.30429	18.8985	6.95847	0	0	11.806	9.49637	6.91278	3.78682	5.46428	5.55613	0	5.0982	8.50398	4.17751	12.11
SCARNA10	snoRNA	chr12	6510222	6510551	+	GCCACAUGAUGAUAUCAAGGCUGUUGUGAUUCAGUUGGUUUGGCUAAGCCCAGGGACCUUUGGCCUGUUAAAGGUCUGUAAUCUUGGUGGGCGAUACAGAGUUAUGUGUGUUCACUGUAA	0.109273	0.725564	13.4552	12.7239	14.4015	0.130993	0.83419	0.404174	12.813	19.6737	11.3986	10.41	6.47899	7.5147	9.79555	11.6379	15.1742	20.0509	21.1637	18.3243	15.3649	8.06642	18.4283	14.8635	3.90269	14.8936	6.97722	9.91287	14.1739	7.65432	5.5122	7.86016	19.3955	20.892	5.53023	8.11461	10.9286	13.5816	6.24451	16.5691	17.008	20.5078	10.8352
hsa-miR-186-5p	miRNA	chr1	71067681	71067702	-	CAAAGAAUUCUCCUUUUGGGCU	-0.0806707	0.725564	4067.91	4170.61	3935.01	0.0968101	-0.833288	0.404682	3516.1	3893.77	4411.25	5031.2	3318.86	3715.73	3264.09	3727.88	2843.27	2930.14	3916.46	4130.67	5642.76	5404.5	4057.3	3948.25	3972.94	4053.17	4650.32	4452.53	4001.75	4385.23	3472.69	3341.44	3285.43	3938.01	2872.95	3293.99	2861.46	3133.04	4196.31	4550.14	2070.72	2481.06	6094.5
hsa_piR_020401	piRNA	Multiple	Multiple	Multiple	Multiple	GGCUGGUCUCGAACUCCUGACCUCAGGU	-0.0910738	0.725564	93.3855	96.8639	88.8842	0.10942	-0.832329	0.405223	67.2682	80.3072	82.6397	79.2065	103.664	123.125	92.5135	80.4381	102.426	106.757	87.0063	59.7373	34.571	42.6368	92.1414	94.1357	105.373	94.3258	118.613	104.085	108.666	98.1145	187.415	143.23	75.8955	63.2187	123.048	109.277	129.321	112.357	110.32	108.337	112.678	131.022	53.5388
p-hsa-miR-146	novelmirna	chr5	54908782	54908799	-	UCAGGACUUUUUCUCUGA	-0.150318	0.732664	6.57467	6.98471	6.04402	0.182422	-0.824009	0.409934	12.813	9.99808	5.69929	3.16826	8.09874	2.89027	7.61876	6.50351	36.0388	18.4251	8.23032	8.0627	0	3.45704	6.14276	2.97271	7.80538	6.38295	13.9544	2.20286	0	6.95847	0	5.2401	7.58955	5.69782	4.14767	8.65559	3.64285	9.26021	12.489	12.1082	6.37799	4.17751	8.28576
hsa_piR_013507	piRNA	chr13	110089500	110089527	+	UGGGAACAGAAGGAAACAUGAGUGACGC	0.17741	0.733446	5.70081	5.25773	6.27421	0.215846	0.821928	0.411118	3.20325	3.22519	4.27446	2.26304	14.5777	5.78054	4.35358	1.02687	5.69033	2.16766	9.40608	2.93189	0	1.15235	15.3569	9.41357	0	6.38295	3.48861	11.565	0	3.47924	0	7.86016	1.68657	1.35662	6.91278	8.65559	14.5714	11.7296	6.24451	4.46092	6.37799	8.7348	1.9121
RNA5SP204	rRNA	chr6	17721786	17721903	-	GUACAGGGCACACCACCCUGAAUGUGCCUGAUCUCAUCUGAUCUUGGAGGCUAAGCAGGGCUGGGCCUGGUAAGUGCUUGGAUGGGAGAUCUCCUGGGAAUACCGGGUGCUGUAGACU	-0.147346	0.733579	6.14009	6.49409	5.68197	0.179776	-0.819609	0.412439	3.20325	6.7729	2.84964	6.78913	1.61975	2.89027	4.35358	7.87267	5.69033	10.8383	8.23032	5.4973	3.84122	3.45704	3.07138	4.95451	0	1.41843	3.48861	1.10143	4.72462	6.26262	0	3.4934	8.43283	6.78312	13.8256	9.19656	9.10713	10.4949	27.0595	17.8437	11.693	11.773	5.09893
hsa_piR_011643	piRNA	Multiple	Multiple	Multiple	Multiple	UGCUCGGUGUGCUGCACCCACUGUCCUGC	0.155487	0.733579	10.0473	9.61738	10.6037	0.189884	0.818853	0.412871	5.33874	7.41793	22.7971	23.083	4.85925	10.405	5.44197	10.2687	11.3807	19.509	9.40608	7.69622	0	6.3379	24.5711	17.3408	7.80538	4.2553	10.4658	17.6229	23.6231	7.65432	5.5122	8.73351	4.21642	6.78312	6.91278	5.40974	7.2857	6.79082	10.4075	8.28457	10.63	10.2539	3.18683
hsa_piR_005660	piRNA	chr14	73125289	73125316	-	UCUGAGGGUCCAGGGUUCAUGUCCCUGU	0.109449	0.733579	94.7316	91.0028	99.5572	0.133822	0.81787	0.413431	129.198	130.298	121.11	129.899	234.864	208.099	68.5688	60.243	34.142	38.476	158.728	145.862	92.1894	102.559	76.7845	89.6767	128.789	162.411	87.2153	110.143	80.3185	94.6352	22.0488	54.1477	43.8507	49.9238	80.1883	65.9989	98.357	75.3164	64.5266	70.7375	75.4729	84.6896	42.0662
RNA5SP305	rRNA	chr10	24640166	24640284	+	GUCUAUGGCCAUACCACCUUAAAUGUGCCCAAUCUUGUCUGAUGUCGGAAGUUUAGCAGGACUGGGGCUGGUUAAUACUUGGAUGGGAGACUGCCUGGGAAUAUCAGGUGCUAUAGGCU	-0.141256	0.735156	16.5175	17.288	15.5204	0.173319	-0.815008	0.415068	3.20325	4.19275	4.27446	18.5569	14.5777	10.983	7.61876	10.611	9.48388	6.50299	19.9879	13.56	15.3649	10.3711	12.2855	16.3499	19.5135	21.2765	27.9089	19.275	4.72462	11.8294	11.0244	13.9736	27.8283	24.1479	38.7116	27.5897	27.3214	24.0766	16.652	22.9419	44.6459	42.1549	18.4836
hsa_piR_016231	piRNA	chr6	33970437	33970467	+	UGUUAAAGAAGUCCAGAACCAGAACCAGAGG	-0.178274	0.736064	5.53102	6.00317	4.92001	0.219331	-0.812806	0.416329	0	1.29008	8.54893	2.71565	8.09874	2.89027	1.08839	3.76519	7.58711	1.08383	2.35152	1.46595	0	2.88087	12.2855	6.93632	3.90269	4.2553	3.48861	8.26073	0	4.87093	5.5122	4.36675	7.58955	7.32577	9.6779	12.9834	14.5714	12.347	12.489	16.5691	19.134	15.9505	3.8242
hsa_piR_001332	piRNA	Multiple	Multiple	Multiple	Multiple	CAAACAUUCAGACCACAGCAGGAGUGUUC	-0.149434	0.736726	5.73796	6.20785	5.12988	0.184475	-0.810049	0.417912	5.33874	2.25763	7.12411	4.52608	0	4.62443	4.35358	4.79206	5.69033	2.70958	2.35152	5.86378	0	2.88087	9.21414	7.43177	11.7081	5.67373	3.48861	4.95644	9.44924	6.95847	22.0488	8.73351	4.21642	4.61252	6.91278	8.11461	12.75	11.7296	8.32601	16.5691	5.31499	7.2157	4.46157
SNORD107	snoRNA	chr15	22423245	22423319	+	GGUUCAUGAUGACACAGGACCUUGUCUGAUCAUAAUGAUUUCAAAAUUUGAGCUUAAAAAUGACACUCUGAAAUC	0.141836	0.736726	9.4349	9.02432	9.96623	0.175204	0.809543	0.418203	14.9485	14.1908	0	5.4313	11.3382	1.73416	15.2375	18.1414	20.8645	11.3802	2.35152	4.76432	3.84122	7.49025	21.4997	9.90902	11.7081	16.312	13.9544	9.91287	0	9.04601	5.5122	6.11345	7.58955	10.5817	5.53023	7.57364	16.3928	4.93878	6.24451	5.73547	10.63	9.87412	1.27473
hsa-miR-183-5p	miRNA	chr7	129774967	129774988	-	UAUGGCACUGGUAGAAUUCACU	-0.13245	0.737709	50.7526	52.9446	47.916	0.164072	-0.80727	0.419511	38.439	55.4732	51.2936	70.6069	42.1135	50.2907	41.359	45.1823	41.7291	30.3473	69.3699	62.6692	65.3008	61.6505	36.8566	34.1861	27.3188	21.2765	20.9317	31.3908	160.637	157.957	38.5854	40.1741	101.194	88.1806	20.7384	20.557	29.1428	33.9541	60.3636	76.473	10.63	11.3932	21.6705
hsa_piR_012734	piRNA	Multiple	Multiple	Multiple	Multiple	UGGAUAAGGCGUCUGAUUCCGGAUCAGAA	0.157465	0.738373	63.859	60.2103	68.5809	0.195634	0.804898	0.420879	68.3359	67.4064	37.0454	44.8082	19.437	23.7002	69.6572	70.1694	60.6968	56.3593	52.9092	52.774	207.426	217.217	36.8566	29.7271	62.4431	52.482	27.9089	37.9993	66.1446	42.4467	55.122	53.2744	65.7761	81.9401	73.2755	72.4906	18.2143	24.0766	95.7491	91.1303	20.197	25.4448	140.221
hsa-miR-296-3p	miRNA	chr20	58817626	58817647	-	GAGGGUUGGGUGGAGGCUCUCC	0.103926	0.738373	19.4552	19.1834	19.8069	0.12926	0.804011	0.421391	18.1517	16.1259	35.6205	23.9882	6.47899	12.1391	30.475	33.8867	24.6581	18.4251	24.691	22.7222	34.571	21.3184	18.4283	23.2862	15.6108	14.1843	24.4203	11.565	28.3477	18.7879	27.561	18.3404	15.1791	18.1788	16.5907	16.7702	21.8571	19.1378	10.4075	10.1964	8.50398	11.0134	13.3847
hsa_piR_016945	piRNA	Multiple	Multiple	Multiple	Multiple	CGGCUAGCUCAGUCGGUAGAGCAUGAGACU	0.131876	0.738406	32.5861	31.2101	34.3669	0.164295	0.802678	0.422161	41.6422	40.9599	25.6468	35.3035	11.3382	10.405	23.9447	26.014	13.2774	16.2575	18.8122	31.1513	111.395	91.0353	12.2855	24.2771	46.8323	26.9502	38.3747	25.3329	9.44924	18.7879	11.0244	27.0739	24.4552	21.4347	55.3023	61.6711	14.5714	9.87756	45.793	51.6192	30.8269	23.9257	50.9893
hsa_piR_003231	piRNA	Multiple	Multiple	Multiple	Multiple	UCCACCUCCCAGAUUCAAGUGAUUCUCCUGC	-0.124509	0.739614	11.9097	12.7551	10.8157	0.1556	-0.800185	0.423604	5.33874	7.41793	5.69929	14.0309	42.1135	27.7466	13.0607	12.6647	1.89678	5.41916	11.7576	15.0259	11.5237	8.06642	6.14276	8.42267	11.7081	12.0567	17.4431	13.7679	4.72462	13.2211	5.5122	10.4802	11.806	13.8376	27.6511	22.1799	16.3928	20.3725	16.652	14.02	10.63	14.4314	8.92313
hsa_piR_019657	piRNA	Multiple	Multiple	Multiple	Multiple	GCAAAUCACUGGUGUAAGUCCAAGAGUCC	-0.173791	0.745565	5.04937	5.46716	4.50871	0.219832	-0.790564	0.429199	2.1355	1.61259	0	1.35783	1.61975	3.46832	2.17679	2.39603	3.79355	1.62575	0	1.83243	3.84122	8.6426	6.14276	11.3954	7.80538	15.6028	3.48861	13.7679	4.72462	9.04601	5.5122	10.4802	2.52985	4.3412	5.53023	13.5244	12.75	11.1123	8.32601	7.6473	6.37799	7.97525	3.8242
RNU4ATAC14P	snRNA	chr14	75202081	75202169	-	AUCAUUCUUUUCUUGGGUUUGUGCUACUGUCCAACGAGCGCAUAGUGAGGGCAGUACUGCUAACACAUACCAAAAAAAAAAAAGCAAAA	0.11801	0.745565	7.77744	7.00846	8.77259	0.149332	0.790253	0.42938	7.47424	5.80534	4.27446	5.4313	11.3382	11.5611	9.79555	9.24183	7.58711	4.87724	5.8788	9.16216	0	9.79494	9.21414	6.44086	11.7081	4.96452	3.48861	4.95644	0	4.87093	11.0244	6.98681	2.52985	6.78312	13.8256	12.4424	5.46428	8.02552	4.163	5.0982	7.44099	4.17751	6.37366
hsa_piR_013041	piRNA	Multiple	Multiple	Multiple	Multiple	UGGCAGUCUUGUCUCAGAAGAGACUUUGGGC	-0.168888	0.745565	5.61663	5.85488	5.30829	0.214082	-0.788893	0.430175	2.1355	2.90267	7.12411	3.62087	1.61975	4.04638	2.17679	2.39603	3.79355	1.62575	4.70304	4.03135	0	0.576173	9.21414	7.43177	3.90269	4.96452	10.4658	8.81144	4.72462	4.87093	0	4.36675	2.52985	4.88385	6.91278	14.0653	10.9286	14.8163	20.815	14.02	11.693	12.5325	3.18683
hsa_piR_020851	piRNA	Multiple	Multiple	Multiple	Multiple	UAAAAAUACAAAAAUUAGUCAGGUGUGGUGA	0.121406	0.745565	54.8342	52.9345	57.2925	0.154062	0.788033	0.430678	32.0325	49.3454	51.2936	57.4813	100.424	103.472	29.3866	33.2021	20.8645	38.476	34.097	44.7113	23.0473	14.4043	58.3562	59.9496	78.0538	54.6097	73.2608	66.0858	18.8985	43.8384	55.122	50.6543	47.2239	52.9083	84.336	89.8017	92.8927	104.332	81.1786	63.7275	59.5279	52.7886	25.4947
hsa-miR-331-3p	miRNA	chr12	95308480	95308500	+	GCCCCUGGGCCUAUCCUAGAA	0.12703	0.745565	88.5174	84.6038	93.582	0.161243	0.787815	0.430805	175.111	147.069	89.7638	50.2395	134.439	113.877	79.4528	56.8201	66.3872	57.4431	36.4486	26.387	265.044	221.827	82.9273	75.3086	81.9565	73.0493	62.795	56.7237	99.217	84.1975	38.5854	46.2876	108.784	118.298	145.168	159.046	96.5356	81.4899	52.0375	39.511	58.4649	59.6245	87.3192
hsa_piR_017724	piRNA	Multiple	Multiple	Multiple	Multiple	UUCCGUAGUGUAGUGGUUAUCACGUUCGCCUC	-0.19416	0.745779	9.42899	10.0794	8.58735	0.247094	-0.785774	0.432	7.47424	10.6431	4.27446	6.33652	1.61975	0	2.17679	2.39603	3.79355	2.16766	2.35152	4.39784	3.84122	89.883	6.14276	48.5542	0	46.0991	13.9544	39.1008	0	24.3547	0	21.8338	16.0224	10.5817	4.14767	3.24585	0	3.70409	4.163	0	2.126	3.03819	10.8352
hsa-miR-3609	miRNA	chr7	98881700	98881723	+	CAAAGUGAUGAGUAAUACUGGCUG	0.141906	0.745779	10.5381	9.79348	11.5017	0.181154	0.783344	0.433425	17.084	18.7061	2.84964	4.97869	3.2395	7.5147	6.53036	4.44977	1.89678	2.70958	16.4606	13.1935	3.84122	10.9473	15.3569	10.4045	3.90269	5.67373	3.48861	10.4636	0	4.17508	5.5122	2.62005	21.0821	20.3494	19.3558	14.6063	12.75	17.9031	10.4075	16.5691	25.512	16.71	14.6594
hsa_piR_011300	piRNA	Multiple	Multiple	Multiple	Multiple	UGCGAGUACUCAACACCAACAUCGAUG	0.139653	0.745779	5.06917	4.83668	5.37004	0.17868	0.781582	0.43446	7.47424	7.41793	7.12411	3.62087	3.2395	4.04638	3.26518	4.44977	5.69033	5.41916	3.52728	2.93189	0	0.576173	6.14276	3.46816	7.80538	4.2553	3.48861	4.40572	9.44924	3.47924	0	8.73351	0.843283	3.52722	5.53023	2.1639	12.75	7.40817	4.163	2.5491	9.56698	6.45615	5.7363
hsa_piR_014275	piRNA	chr15	95118787	95118816	-	UGGGUGACAGAGUGAGACCAUCUCCAAAAA	-0.111745	0.745779	32.9107	34.2092	31.2304	0.143087	-0.780956	0.434828	11.7452	18.0611	25.6468	27.1565	30.7752	35.2613	37.0054	37.3096	32.2452	32.515	22.3394	23.8216	7.68245	10.9473	9.21414	23.2862	15.6108	22.6949	13.9544	31.9415	37.7969	27.8339	49.6098	52.401	33.7313	29.3031	49.772	66.5398	49.1785	52.4745	66.6081	83.483	59.5279	71.3975	21.6705
SNORD69	snoRNA	chr3	53541791	53541867	+	AAUGUGAAGCAAAUGAUGAUAAACUGGAUCUGACUGACUGUGCUGAGUCUGUUCAAUCCAACCCUGAGCUUCAUGUU	0.0891367	0.745779	671.449	652.22	696.332	0.11417	0.780736	0.434958	574.449	546.024	796.475	746.351	1193.75	1179.81	513.722	487.763	218.129	230.314	604.341	539.835	499.359	502.423	712.561	725.836	589.306	536.877	530.269	633.873	467.737	524.669	705.562	718.768	527.895	514.432	1129.55	1150.65	981.749	964.297	355.937	381.728	835.516	855.63	505.432
RNA5SP351	rRNA	chr11	111928400	111928508	+	AUUAAUGGCCAUACCACCCUGAACACGCCCGAUCUCGUUUGAUCUUGGAAGCUAAGCAGGGUCAGGCCGGGAUAAUACUGGCGAGGCGCGGUGGCUCAUGCCUAUAAUC	0.128539	0.745779	11.8133	11.4701	12.2576	0.165076	0.778662	0.436179	9.60974	11.6107	4.27446	9.05217	14.5777	7.5147	7.61876	9.58412	17.071	9.21257	2.35152	8.42919	7.68245	1.15235	21.4997	10.8999	7.80538	12.0567	10.4658	11.0143	23.6231	15.3086	33.0732	24.4538	4.21642	10.039	4.14767	3.24585	12.75	12.347	12.489	6.37275	17.008	15.191	7.6484
hsa-miR-363-3p	miRNA	chrX	134169382	134169403	-	AAUUGCACGGUAUCCAUCUGUA	-0.104724	0.745779	1876.34	1939.8	1794.21	0.135088	-0.77523	0.438204	795.473	957.559	1514.59	1531.17	547.475	560.712	1770.82	2003.77	3349.71	3567.97	2275.1	2561.01	1624.84	1650.74	2349.61	2043.24	1966.96	2067.37	3474.66	3437.01	1365.41	1363.16	1719.81	1905.65	1791.13	2122.57	775.614	825.527	1231.28	1359.4	1948.29	2092.81	1504.14	1631.51	1982.21
hsa-miR-3615	miRNA	chr17	74748663	74748683	+	UCUCUCGGCUCCUCGCGGCUC	0.0853959	0.745779	274.584	266.628	284.879	0.11019	0.77499	0.438345	281.886	221.57	317.735	294.648	260.779	224.285	348.286	329.968	201.058	166.91	225.746	230.153	295.774	288.663	251.853	202.144	234.161	297.162	380.259	365.124	160.637	222.671	341.756	365.061	166.127	179.888	128.578	143.358	183.964	132.112	462.093	368.345	164.765	172.797	312.31
hsa-miR-27b-3p	miRNA	chr9	95085505	95085525	+	UUCACAGUGGCUAAGUUCUGC	-0.0747434	0.745779	5982.64	6122.18	5802.06	0.0966533	-0.773315	0.439336	7802.04	8242.29	9614.7	10108.6	2549.48	2710.49	6727.36	6974.16	5001.8	5246.29	6092.79	6306.87	9656.84	9492.45	5359.56	5529.23	5307.66	5809.9	5822.49	5901.46	5740.41	5708.73	4542.05	4548.41	5817.81	6443.15	5436.21	6186.04	5424.21	5985.8	6477.63	6868.55	2991.28	3412.65	6887.38
hsa_piR_001918	piRNA	Multiple	Multiple	Multiple	Multiple	UCAAACUCCUGACCUCAUGAUCCGCCUGCCU	0.0915245	0.745779	39.0225	38.127	40.1813	0.118928	0.769576	0.441551	35.2357	31.9294	31.3461	29.4195	69.6492	57.2273	35.917	42.444	32.2452	43.3533	29.394	31.1513	7.68245	14.9805	49.1421	39.1406	42.9296	26.241	38.3747	39.1008	37.7969	32.009	66.1464	52.401	26.9851	28.7604	29.0337	42.737	40.0714	49.3878	47.8745	48.4329	36.1419	41.0156	17.8463
p-hsa-miR-121	novelmirna	chr2	49229713	49229736	-	GAUCUGCUGCAGUGCUCUGAGCCC	0.134144	0.745779	453.972	433.168	480.894	0.174486	0.768795	0.442015	712.189	765.337	205.174	209.105	144.158	172.838	376.584	378.23	937.008	852.976	331.564	372.35	134.443	117.539	439.208	487.524	526.863	522.693	613.995	627.265	467.737	430.034	589.805	717.021	739.559	721.181	228.122	213.685	661.178	677.23	151.95	119.808	157.324	172.797	773.125
hsa-miR-3614-5p	miRNA	chr17	56891319	56891341	-	CCACUUGGAUCUGAAGGCUGCCC	-0.128752	0.745779	10.3081	10.8959	9.54729	0.167696	-0.767772	0.442622	4.271	3.87023	9.97375	8.59956	11.3382	9.82691	5.44197	8.21496	7.58711	13.006	14.1091	5.4973	34.571	18.4375	9.21414	9.90902	3.90269	9.21982	10.4658	17.0722	0	8.35017	5.5122	14.847	9.27612	13.0236	12.443	8.11461	5.46428	6.17348	20.815	17.2064	23.386	15.9505	10.8352
SNORD48	snoRNA	chr6	32118532	32118594	+	AGUGAUGAUGACCCUAGGUAACUCUGAGUGUGUCGCUGAUGCCAUCACCGCAGCGCUCUGACC	-0.145542	0.745779	1511.52	1588.43	1411.98	0.189766	-0.766953	0.443109	2535.9	2465.66	2707.16	2752.31	1433.48	1438.2	2108.22	2236.52	1.89678	4.33533	2586.67	2727.39	2830.98	2461.99	1584.83	1620.13	480.031	498.579	1496.61	1670.32	1072.49	1111.96	1587.51	1517.01	2293.73	2165.44	1133.7	1199.88	1245.86	1328.53	895.046	927.235	244.49	262.803	2728.57
hsa-miR-126-3p	miRNA	chr9	136670653	136670674	+	UCGUACCGUGAGUAAUAAUGCG	-0.194873	0.745779	8.95535	9.67828	8.01981	0.254302	-0.766306	0.443494	23.4905	19.6737	1.42482	4.07348	1.61975	1.73416	41.359	35.9404	9.48388	2.70958	4.70304	1.83243	23.0473	26.504	6.14276	16.3499	3.90269	5.67373	6.97722	5.50715	0	5.56678	11.0244	6.11345	7.58955	16.8221	9.6779	3.78682	0	0	4.163	2.5491	0	2.65842	17.8463
RNA5SP284	rRNA	chr9	63813190	63813307	+	GUCUAGGCCACACCACCCUGAACGCGCCGGCUCGCCUCUGAUCUGUUGAAGCUAAGCAGGGUCGGGACUGUUUAGUACUUGGAUGGGAUUCCGCCUGGUAAUAGCGGUACCGUAGGCU	-0.200801	0.745779	6.62791	7.21337	5.87026	0.262183	-0.765881	0.443747	4.271	2.25763	2.84964	1.35783	4.85925	1.73416	0	0.34229	0	0.541916	3.52728	0.732973	3.84122	2.88087	0	3.46816	3.90269	4.96452	6.97722	4.40572	0	6.95847	16.5366	5.2401	5.0597	5.15517	29.0337	17.3112	29.1428	10.4949	24.978	21.6673	36.1419	20.5078	3.8242
hsa-miR-590-3p	miRNA	chr7	74191253	74191273	+	UAAUUUUAUGUAUAAGCUAGU	0.116793	0.745779	26.6034	25.7708	27.6808	0.152502	0.765846	0.443768	18.1517	22.2538	34.1957	25.3461	12.958	13.2952	32.6518	31.4907	13.2774	20.0509	23.5152	21.9892	23.0473	55.3126	18.4283	20.3135	11.7081	27.6595	31.3975	18.1736	37.7969	18.7879	11.0244	26.2005	31.2015	36.3575	17.9732	21.098	21.8571	26.5459	29.141	27.4028	10.63	15.191	35.0552
hsa_piR_002622	piRNA	Multiple	Multiple	Multiple	Multiple	UCAGCUCACUGCAAUCUCCACCUCCUGGC	0.131282	0.745779	29.9084	28.7979	31.3455	0.171845	0.763953	0.444895	14.9485	20.6412	15.673	21.7252	105.284	85.552	34.8286	26.014	37.9355	21.1347	21.1637	28.2195	7.68245	7.49025	30.7138	16.3499	19.5135	29.7871	17.4431	23.13	42.5216	16.0045	27.561	31.4406	14.3358	18.1788	29.0337	36.7863	41.8928	33.3368	41.63	38.2365	46.7719	36.4583	12.7473
hsa_piR_001318	piRNA	chr7	48642914	48642944	+	AUUUGGUGUAUGUGCUUGGCUGAGGAGCCAA	0.153761	0.745779	34.6187	32.8274	36.9369	0.20129	0.76388	0.444938	9.60974	10.9656	25.6468	19.9148	79.3677	84.9739	29.3866	24.9872	49.3162	38.476	35.2728	32.6173	7.68245	4.03321	18.4283	35.177	35.1242	28.3687	45.3519	34.1443	23.6231	20.1796	71.6586	48.9076	7.58955	5.69782	24.886	41.114	49.1785	38.8929	14.5705	10.8337	66.9689	71.7772	8.92313
hsa-miR-3176	miRNA	chr16	543336	543354	+	ACUGGCCUGGGACUACCGG	0.127273	0.745779	14.464	14.0476	15.0029	0.16709	0.761702	0.446238	4.271	8.06297	17.0979	10.8626	21.0567	18.4977	3.26518	3.76519	15.1742	15.7156	19.9879	20.8897	11.5237	24.1993	12.2855	14.3681	3.90269	7.80138	0	4.40572	9.44924	6.95847	27.561	20.0871	15.1791	14.3802	22.1209	12.9834	10.9286	26.5459	16.652	9.55912	20.197	12.5325	17.2089
hsa-miR-200c-3p	miRNA	chr12	6963742	6963764	+	UAAUACUGCCGGGUAAUGAUGGA	-0.103892	0.745779	23.7696	24.562	22.7443	0.136399	-0.761678	0.446252	29.897	32.2519	51.2936	45.7134	9.71849	13.2952	25.0331	17.7991	26.5549	39.5599	29.394	32.6173	11.5237	36.8751	24.5711	36.1679	31.2215	20.5673	38.3747	33.5936	28.3477	48.0135	22.0488	15.7203	26.9851	28.7604	11.0605	10.8195	21.8571	17.2857	18.7335	12.1082	7.44099	11.773	22.3078
hsa-miR-1285-5p	miRNA	chr7	92204067	92204087	-	GAUCUCACUUUGUUGCCCAGG	-0.126488	0.745779	8.259	8.56084	7.86839	0.166574	-0.759347	0.447645	4.271	5.1603	8.54893	6.33652	19.437	20.2319	4.35358	9.24183	3.79355	4.33533	3.52728	12.4605	3.84122	4.03321	6.14276	4.45906	0	3.54608	17.4431	7.1593	0	6.26262	0	7.86016	10.9627	8.41107	9.6779	15.6883	10.9286	9.26021	20.815	17.2064	10.63	13.6719	6.37366
SNORD59A	snoRNA	chr12	56645027	56645101	-	CCUUCUAUGAUGAUUUUAUCAAAAUGACUUUCGUUCUUCUGAGUUUGCUGAAGCCACAUUUAGGUACUGAGAAGG	0.0830648	0.745779	50.767	49.5503	52.3415	0.10995	0.755475	0.449964	50.1842	48.0553	62.6922	55.2182	79.3677	84.3958	53.3313	52.3704	37.9355	46.6048	42.3274	52.4076	30.7298	31.6895	52.2135	56.9769	50.735	60.2834	27.9089	33.5936	47.2462	41.055	27.561	51.5277	26.1418	33.1016	53.9197	53.0155	65.5713	64.2041	27.0595	30.5892	60.5909	71.3975	40.7915
hsa_piR_016796	piRNA	Multiple	Multiple	Multiple	Multiple	CCUCGAACUCCUGACCUCAGGUGAUCCACC	0.0953521	0.745779	16.317	16.3384	16.2892	0.126222	0.755434	0.449989	14.9485	14.8359	9.97375	12.2204	19.437	28.3246	9.79555	14.0339	32.2452	18.9671	10.5818	10.6281	23.0473	8.06642	9.21414	18.8271	7.80538	12.7659	17.4431	18.7243	9.44924	13.9169	27.561	19.2137	11.806	11.1243	17.9732	21.639	29.1428	30.8674	18.7335	20.3928	14.882	23.1662	6.37366
hsa_piR_002441	piRNA	Multiple	Multiple	Multiple	Multiple	UCACUUGAACCCAGGAGGCGGAGGUUGCAGUG	-0.0742478	0.745779	78.0728	80.0116	75.5639	0.0984975	-0.753804	0.450967	82.2167	75.4694	61.2673	67.8913	150.637	129.484	72.9224	70.854	79.6646	54.7335	59.9638	76.2292	57.6184	44.9415	64.499	72.8313	81.9565	68.0848	62.795	80.4044	51.9708	60.5387	82.683	68.9947	90.2313	79.4982	128.578	118.473	89.2499	98.1583	129.053	140.838	86.1028	96.4625	50.3519
hsa-miR-181b-3p	miRNA	chr1	198858887	198858907	-	CUCACUGAACAAUGAAUGCAA	0.155644	0.745779	28.9809	27.4673	30.9398	0.206976	0.751989	0.452058	8.54199	13.5458	8.54893	18.1043	0	4.62443	17.4143	25.6717	26.5549	31.973	17.6364	19.0573	69.142	91.0353	27.6424	14.8635	58.5404	40.4254	27.9089	14.8693	14.1739	13.9169	27.561	26.2005	18.5522	18.1788	76.0406	60.0481	20.0357	14.199	31.2225	35.0501	34.0159	19.3685	26.132
SNORD14A	snoRNA	chr11	17074654	17074744	-	UCACUAUGAUGAUUGGUUGCCAGACAUUCGCAGUUUCCACCAGAAAUGUUUUUCCUUAUGUUGGCCAGUUCUUCCUUGGAUGUCUGAGUGA	0.0915706	0.745779	22.0919	21.596	22.7337	0.121861	0.751434	0.452392	24.5582	19.6737	21.3723	17.6517	21.0567	17.3416	18.5027	19.8528	17.071	20.0509	16.4606	15.3924	30.7298	11.5235	30.7138	16.8453	46.8323	30.4963	17.4431	23.13	33.0723	18.7879	33.0732	42.7942	21.0821	18.1788	19.3558	21.098	14.5714	14.8163	6.24451	9.55912	40.3939	29.6224	12.7473
hsa-miR-1270	miRNA	chr19	20399320	20399342	-	CUGGAGAUAUGGAAGAGCUGUGU	-0.145466	0.745779	8.69567	9.30884	7.90215	0.193905	-0.750192	0.453139	8.54199	7.74045	7.12411	6.33652	4.85925	3.46832	2.17679	6.50351	20.8645	26.5539	10.5818	9.16216	19.2061	14.4043	27.6424	19.818	0	2.83687	10.4658	14.3186	4.72462	4.17508	22.0488	6.98681	8.43283	12.2096	5.53023	2.70487	14.5714	6.17348	4.163	6.37275	1.063	1.13932	7.6484
hsa-miR-142-5p	miRNA	chr17	58331283	58331303	-	CAUAAAGUAGAAAGCACUACU	0.087824	0.745779	20551.3	19975.6	21296.4	0.117088	0.750068	0.453214	23701.9	26240.5	15700.1	16886.4	9974.41	11184.2	16636.1	17793.3	12501.7	12771.3	15724.6	17048.2	28813	28871.5	14343.4	14567.7	20836.5	21562.3	17798.9	17558.5	14547.1	15508.3	13819.1	13481	24966.2	27676.5	16695.8	18081.5	12737.2	13600.2	34249	36584.7	11973.6	13082.8	30631.2
hsa_piR_008033	piRNA	Multiple	Multiple	Multiple	Multiple	UGAGGCCCCGGGUUCGAUCCCCGGCA	0.082498	0.745779	15.8548	15.2136	16.6847	0.110025	0.749813	0.453367	14.9485	19.0286	12.8234	21.7252	17.8172	20.8099	10.8839	16.0876	9.48388	7.58682	17.6364	23.0886	11.5237	15.5567	15.3569	11.8908	27.3188	19.1489	17.4431	13.7679	23.6231	13.2211	11.0244	19.2137	8.43283	10.3103	13.8256	14.0653	14.5714	11.1123	6.24451	10.8337	15.945	17.4696	19.7584
RNU6-510P	snRNA	chr1	37991462	37991569	+	GUGCUUGCUAUGGCAGCACAUAUACUAAAAUUGGAACCAUACAGAGAAGAUUAGCAUGGCCCCUGCAAAAAGAAAAAAAAAAAAAAACACCGGUUAUUACAGCUUGGU	-0.0986472	0.745779	28.7286	29.8156	27.322	0.131783	-0.748558	0.454124	12.813	12.9008	41.3198	36.6613	37.2542	36.4174	30.475	36.2827	20.8645	16.7994	24.691	20.8897	61.4596	55.3126	30.7138	44.0952	50.735	30.4963	17.4431	22.5793	18.8985	25.0505	33.0732	42.7942	14.3358	18.7214	55.3023	31.3765	40.0714	41.3623	31.2225	19.1182	20.197	14.8112	32.5057
hsa_piR_009981	piRNA	Multiple	Multiple	Multiple	Multiple	UGCACCAUUGCACUCCAGCCUGGGCAA	-0.0953766	0.745779	13.6715	14.5813	12.4942	0.127505	-0.748021	0.454447	14.9485	11.6107	7.12411	10.8626	16.1975	22.5441	16.3259	15.7453	17.071	11.9222	17.6364	9.16216	11.5237	5.76173	18.4283	12.3863	7.80538	13.4751	17.4431	13.7679	37.7969	13.2211	11.0244	18.3404	14.3358	14.9229	15.2081	10.2785	14.5714	14.8163	20.815	15.9319	21.26	15.5707	10.1979
hsa-miR-1304-3p	miRNA	chr11	93733691	93733712	-	UCUCACUGUAGCCUCGAACCCC	0.0800274	0.755493	80.9255	78.6566	83.8616	0.108588	0.736979	0.461135	90.7587	83.8549	76.9404	90.0691	64.7899	64.742	88.1599	88.6531	73.9743	68.8233	63.4911	68.533	76.8245	104.863	67.5704	71.8404	89.7619	56.0281	48.8405	46.8108	75.5939	110.64	66.1464	61.1345	77.5821	81.1261	51.1546	61.1301	81.9642	79.6378	72.8526	79.0221	47.8349	45.9526	121.1
SNORD116-29	snoRNA	chr15	25106521	25106603	+	GGAUCGAUGAUGACUUAAAAAAAUGGAAACCUUGGAAAUCUGAACAAAAUGAGUGACCAAGACACUUCUGUGAGCUGAGGUCC	-0.125821	0.756251	18.3606	19.1545	17.3332	0.171297	-0.734523	0.46263	28.8292	32.5744	12.8234	18.1043	17.8172	17.3416	15.2375	10.9533	7.58711	13.006	16.4606	9.16216	3.84122	20.7422	15.3569	14.3681	11.7081	12.7659	13.9544	17.6229	0	9.04601	33.0732	16.5937	53.9701	48.2958	27.6511	14.0653	20.0357	27.7806	29.141	28.6774	21.26	21.2673	38.8794
hsa-miR-636	miRNA	chr17	76736466	76736488	-	UGUGCUUGCUCGUCCCGCCCGCA	0.125222	0.756251	5.09104	5.01189	5.19347	0.170895	0.732746	0.463714	3.20325	2.90267	7.12411	5.88391	1.61975	3.46832	9.79555	8.89954	7.58711	3.79341	7.05456	6.59676	0	5.18556	3.07138	5.44996	0	2.83687	0	4.40572	4.72462	3.47924	22.0488	9.60686	4.21642	5.69782	4.14767	4.32779	3.64285	4.93878	10.4075	4.46092	1.063	3.41796	3.18683
hsa-miR-1304-5p	miRNA	chr11	93733724	93733745	-	UUUGAGGCUACAGUGAGAUGUG	-0.10217	0.756251	18.3064	19.2306	17.1104	0.139494	-0.732431	0.463906	10.6775	12.5782	11.3986	8.59956	22.6765	16.7636	7.61876	13.6916	18.9678	12.4641	10.5818	14.293	7.68245	7.49025	24.5711	13.8726	15.6108	17.7304	10.4658	22.5793	14.1739	20.1796	38.5854	20.0871	16.0224	13.5662	40.0941	30.2946	16.3928	27.7806	37.467	31.2265	28.7009	20.8876	10.1979
hsa-miR-34a-5p	miRNA	chr1	9151735	9151756	-	UGGCAGUGUCUUAGCUGGUUGU	0.070035	0.756583	605.957	591.737	624.36	0.0958285	0.730836	0.464879	672.682	733.408	948.931	955.909	544.235	560.134	690.042	645.901	580.414	593.94	612.571	665.539	629.961	643.585	675.704	677.282	601.014	582.267	533.757	472.514	472.462	438.384	490.586	505.67	565.843	634.357	644.271	585.875	672.106	638.337	688.977	686.982	482.601	546.115	492.047
hsa-miR-107	miRNA	chr10	89592756	89592778	-	AGCAGCAUUGUACAGGGCUAUCA	0.122287	0.756724	8.95098	8.23208	9.88133	0.167646	0.729435	0.465736	7.47424	7.74045	9.97375	10.41	3.2395	5.78054	15.2375	13.6916	18.9678	20.0509	4.70304	12.0941	7.68245	8.6426	6.14276	12.8817	0	2.83687	0	4.40572	18.8985	16.7003	0	2.62005	8.43283	11.1243	2.76511	4.86877	9.10713	9.26021	6.24451	3.82365	3.18899	10.6337	8.92313
hsa_piR_001954	piRNA	chr5	33475884	33475913	-	UCAAAUACAAAUAUGAUCACGGCAAUCUGC	0.156027	0.762659	18.1492	16.8846	19.7857	0.21604	0.722212	0.470164	4.271	2.90267	22.7971	14.9361	0	0	28.2982	27.0409	34.142	33.5988	23.5152	24.5546	0	6.3379	30.7138	14.8635	0	5.67373	10.4658	2.75358	28.3477	20.1796	44.0976	34.934	7.58955	8.68239	20.7384	11.9014	21.8571	26.5459	16.652	21.6673	14.882	17.0898	10.1979
hsa_piR_020580	piRNA	Multiple	Multiple	Multiple	Multiple	GGUGUGAGUGACCCGAUUUUCCAGGU	0.15095	0.762843	5.91563	5.65774	6.24937	0.209492	0.72055	0.471186	4.271	3.54771	5.69929	4.97869	17.8172	20.8099	7.61876	5.81893	1.89678	2.70958	9.40608	9.89513	3.84122	4.03321	6.14276	1.9818	3.90269	8.5106	3.48861	5.50715	4.72462	7.65432	0	4.36675	0.843283	1.35662	4.14767	7.03267	10.9286	4.32143	8.32601	8.92185	11.693	7.2157	0.637366
hsa_piR_005870	piRNA	chr1	15857808	15857837	+	UCUGGGCAACAAGAGCAAAACACAGUCUUA	-0.114357	0.762843	10.4025	10.7307	9.97765	0.158939	-0.719506	0.471829	6.40649	6.7729	5.69929	9.95738	22.6765	24.8563	11.9723	9.58412	3.79355	5.96108	5.8788	16.8584	3.84122	1.72852	3.07138	9.41357	11.7081	11.3475	17.4431	10.4636	9.44924	12.5252	0	7.86016	10.1194	7.32577	13.8256	20.016	20.0357	14.199	12.489	15.9319	14.882	22.0269	8.92313
SNORD19B	snoRNA	chr3	53539782	53539865	+	UUUUGGUUGAAAUAUGAUGAGUGUACAAAAUCUUGAUUUAAGUAAAUGAAAAAUUACAAGAUCCAACUCUGAUUUCAGCCAGAG	0.0859638	0.763029	564.622	548.686	585.244	0.120266	0.714782	0.474744	482.623	477.973	850.618	809.264	617.124	627.766	498.484	467.568	286.413	266.081	369.189	370.884	195.902	182.647	798.559	648.546	413.685	439.005	415.145	484.629	581.128	537.194	799.269	741.475	329.724	341.598	1247.07	1413.02	823.285	961.827	372.589	342.854	758.981	824.489	293.826
hsa_piR_014172	piRNA	chr12	109320372	109320398	+	UGGGGUGAGCCAAGAUCGUGCCACUGC	-0.0812941	0.763029	24.8745	25.5952	23.9417	0.113817	-0.714254	0.47507	18.1517	20.6412	22.7971	26.7039	24.2962	32.371	37.0054	23.9603	24.6581	28.1796	21.1637	19.7903	15.3649	8.6426	24.5711	30.2225	7.80538	24.1134	41.8633	33.0429	23.6231	18.092	66.1464	42.7942	21.0821	25.5045	37.329	21.098	30.9642	24.0766	24.978	24.2164	23.386	21.2673	9.5605
hsa-miR-4484	miRNA	chr10	125819803	125819822	+	AAAAGGCGGGAGAAGCCCCA	-0.112264	0.763029	8.30159	8.58503	7.93477	0.15745	-0.713015	0.475836	11.7452	10.3206	2.84964	4.07348	9.71849	3.46832	5.44197	7.18809	7.58711	5.96108	9.40608	5.13081	15.3649	10.9473	9.21414	9.90902	3.90269	12.7659	6.97722	4.95644	23.6231	11.8294	0	15.7203	15.1791	11.9383	5.53023	7.03267	12.75	6.79082	12.489	6.37275	4.25199	1.89887	12.11
hsa_piR_014459	piRNA	chr22	21674085	21674112	-	UGGUAGAAUUCAGCAGUGCAGACACCCA	0.124736	0.763029	6.00842	5.89946	6.14944	0.174989	0.712823	0.475955	5.33874	2.25763	4.27446	4.52608	9.71849	10.983	2.17679	3.76519	1.89678	4.33533	4.70304	3.66486	3.84122	2.88087	0	5.44996	7.80538	5.67373	6.97722	4.95644	4.72462	6.26262	5.5122	3.4934	5.0597	4.3412	6.91278	8.11461	9.10713	7.40817	4.163	5.73547	12.756	10.6337	3.8242
hsa_piR_003678	piRNA	Multiple	Multiple	Multiple	Multiple	UCCCAAAGUGCUGGGAUUGCAGACAUGAAC	-0.131962	0.763029	5.95738	6.33992	5.46233	0.185504	-0.711367	0.476857	6.40649	2.90267	1.42482	3.62087	8.09874	8.67081	6.53036	9.24183	13.2774	11.9222	3.52728	1.83243	0	2.30469	12.2855	10.4045	7.80538	10.6383	3.48861	9.91287	4.72462	4.87093	0	8.73351	4.21642	3.79855	1.38256	5.40974	14.5714	7.40817	6.24451	1.91182	5.31499	6.83593	4.46157
hsa-miR-589-3p	miRNA	chr7	5495834	5495857	-	UCAGAACAAAUGCCGGUUCCCAGA	0.151793	0.763029	8.4159	8.28674	8.58304	0.213521	0.710904	0.477144	8.54199	6.7729	5.69929	6.78913	25.916	21.388	4.35358	6.16122	7.58711	2.16766	1.17576	5.13081	3.84122	9.21877	9.21414	4.45906	15.6108	10.6383	3.48861	3.30429	23.6231	11.1336	11.0244	1.7467	11.806	7.59709	9.6779	11.9014	23.6785	18.5204	2.0815	0	4.25199	2.27864	5.09893
hsa-miR-374a-5p	miRNA	chrX	74287325	74287346	-	UUAUAAUACAACCUGAUAAGUG	0.0856099	0.763029	48.8744	47.8477	50.2031	0.120664	0.709493	0.478019	53.3874	48.3778	64.117	73.7752	32.395	28.3246	44.6242	45.8669	43.6259	50.9401	44.6789	52.4076	42.2535	35.1466	61.4276	52.5178	39.0269	39.0069	41.8633	41.8544	113.391	58.4512	49.6098	41.0475	38.791	38.2568	26.2686	31.3765	20.0357	32.1021	54.119	55.4429	34.0159	34.1796	56.7256
hsa_piR_020008	piRNA	Multiple	Multiple	Multiple	Multiple	GCUAAAAGAGCACACCCGUCUAUGUAGCAAA	0.113955	0.763029	545.592	524.802	572.497	0.161247	0.706712	0.479746	384.39	372.509	316.31	329.046	309.372	315.039	547.462	503.509	1722.27	1645.26	517.334	502.819	92.1894	119.844	460.707	425.593	616.625	567.373	502.36	516.02	524.433	503.793	1036.29	1026.19	457.06	427.065	490.808	452.254	586.499	534.623	174.846	185.447	426.262	411.675	557.696
SNORD15B	snoRNA	chr11	75404421	75404566	+	CUUCAGUGAUGACACGAUGACGAGUCAGAAAGGUCACGUCCUGCUCUUGGUCCUUGUCAGUGCCAUGUUCUGUGGUGCUGUGCACGAGUUCCUUUGGCAGAAGUGUCCUAUUUAUUGAUC	0.0936601	0.763029	15.6144	14.962	16.4586	0.132844	0.705037	0.480787	19.2195	25.1565	8.54893	7.24173	1.61975	10.983	26.1215	18.4837	26.5549	22.2186	11.7576	17.2249	19.2061	6.3379	12.2855	10.8999	15.6108	14.8936	17.4431	8.26073	28.3477	13.9169	11.0244	13.1003	18.5522	18.4501	6.91278	7.03267	3.64285	14.8163	12.489	9.55912	12.756	9.49434	12.7473
hsa_piR_020241	piRNA	Multiple	Multiple	Multiple	Multiple	GGAGUGAACAGUUCUGUCUUGCUGGU	-0.143789	0.763029	6.53348	7.11521	5.78065	0.20411	-0.704467	0.481142	4.271	2.90267	5.69929	4.07348	3.2395	5.78054	2.17679	4.10748	3.79355	2.16766	2.35152	9.16216	7.68245	4.60938	3.07138	9.41357	7.80538	9.92903	0	7.71001	0	4.87093	5.5122	3.4934	5.0597	5.96915	17.9732	17.3112	25.5	14.8163	10.4075	7.6473	19.134	20.8876	0.637366
p-hsa-miR-229	novelmirna	chr17	7835455	7835477	-	UCGGUCCCUAACCCCCUCCGGAC	-0.122407	0.763029	7.28246	7.91274	6.4668	0.174118	-0.703013	0.482048	16.0162	8.70801	2.84964	6.33652	8.09874	4.62443	5.44197	6.50351	5.69033	7.04491	3.52728	4.39784	19.2061	7.49025	6.14276	4.45906	7.80538	14.1843	24.4203	3.85501	0	4.17508	16.5366	5.2401	12.6492	7.32577	8.29534	5.95072	5.46428	3.70409	10.4075	15.2946	1.063	3.03819	11.4726
hsa_piR_020365	piRNA	chr11	108979133	108979162	+	GGCCGUGAUCGUAUAGUGGUUAGUACUCUG	-0.190491	0.763029	8.55169	12.8898	16.5402	0.271278	-0.7022	0.482555	3.20325	5.1603	0	1.81043	1.61975	0.578054	1.08839	2.39603	0	2.16766	4.70304	3.29838	3.84122	63.9552	6.14276	39.1406	0	48.2267	0	149.244	18.8985	128.732	0	33.1873	1.68657	3.2559	0	1.08195	1.82143	1.2347	2.0815	1.91182	4.25199	2.27864	3.8242
hsa-miR-2682-5p	miRNA	chr1	98045307	98045329	-	CAGGCAGUGACUGUUCAGACGUC	-0.0876554	0.763029	15.1043	15.2114	14.9657	0.124861	-0.702022	0.482666	6.40649	6.7729	22.7971	16.2939	17.8172	15.6075	22.8563	19.8528	3.79355	14.0898	29.394	19.4238	7.68245	7.49025	12.2855	17.8362	3.90269	16.312	13.9544	15.42	28.3477	16.7003	0	13.1003	6.74627	9.49637	12.443	18.9341	16.3928	9.26021	12.489	15.9319	28.7009	25.0651	12.7473
SNORA74B	snoRNA	chr5	173020728	173020928	+	UCCAGCAGUAGUCAGCCAUCCGGACAGAACCGUUCCUGUGAUGGUGUUACACUGCUGGGAGAGGAAUGUCUUGUCUUCAUCCGGUUGCCUGCGCCACUGUUCUGGUGGCGUCUGGCACUG	0.0845802	0.763029	45.4005	43.9709	47.2507	0.120544	0.701656	0.482894	26.6937	38.7023	38.4702	38.9243	38.874	52.0248	56.5965	52.3704	37.9355	50.3982	57.6122	89.7892	23.0473	23.0469	49.1421	43.5997	39.0269	44.6807	52.3292	53.4194	33.0723	46.6218	33.0732	27.0739	37.9477	36.0862	69.1278	48.1467	36.4285	35.1888	31.2225	30.5892	76.5359	66.8402	33.7804
hsa-miR-423-3p	miRNA	chr17	30117131	30117153	+	AGCUCGGUCUGAGGCCCCUCAGU	-0.0594389	0.763029	2971.11	3025.64	2900.54	0.0848469	-0.700543	0.483588	2220.92	2531.13	3234.35	3759.82	3179.57	3648.68	3246.68	3737.12	2885	2810.38	2937.05	3250	3230.47	3559.02	2622.96	3064.86	1943.54	2401.41	3265.34	3637.47	3444.25	3622.58	2987.61	3250.61	2974.26	3449.89	1997.79	2280.21	2655.64	2992.9	2464.5	2855.63	1663.59	2040.9	2603.64
hsa_piR_000616	piRNA	chr1	48610233	48610261	-	AGAAUUCCCACAUGUUGUAGGAGGGACCU	-0.125528	0.767034	18.1684	18.9709	17.1299	0.180554	-0.695237	0.486907	9.60974	9.03053	29.9213	26.7039	74.5084	82.6617	34.8286	28.4101	11.3807	13.5479	28.2182	29.6854	0	4.60938	3.07138	7.43177	11.7081	22.6949	13.9544	11.565	14.1739	13.9169	0	6.98681	12.6492	9.49637	19.3558	21.639	10.9286	18.5204	24.978	35.0501	34.0159	31.5212	9.5605
hsa_piR_000799	piRNA	Multiple	Multiple	Multiple	Multiple	AGCCGAGAUUGUGCCACUGCACUCCAAUC	0.0846347	0.769238	15.4772	14.5615	16.6622	0.122491	0.690946	0.4896	17.084	17.7385	12.8234	20.3674	12.958	6.93665	31.5634	16.7722	11.3807	20.5928	14.1091	13.1935	15.3649	4.03321	12.2855	16.8453	19.5135	15.6028	13.9544	13.2172	9.44924	14.6128	0	16.5937	9.27612	9.22504	6.91278	11.9014	21.8571	23.4592	10.4075	14.6573	18.071	14.0516	7.01103
hsa-miR-25-5p	miRNA	chr7	100093610	100093630	-	AGGCGGAGACUUGGGCAAUUG	-0.136992	0.769238	16.633	17.6411	15.3283	0.198391	-0.690515	0.489871	12.813	21.9313	5.69929	24.4409	9.71849	6.35859	25.0331	28.7524	9.48388	17.3413	8.23032	17.2249	84.5069	73.7501	12.2855	7.92722	19.5135	19.1489	6.97722	14.3186	9.44924	7.65432	16.5366	22.7071	26.1418	23.3339	6.91278	8.65559	9.10713	12.347	4.163	1.91182	8.50398	6.07638	50.3519
SNORD14D	snoRNA	chr11	123058909	123058995	-	UCGCUAUGAUGAUGGAUUCCAAAACCAUUCGUAGUUUCCACCAGAAAGUCUUAUGUUGGCCAGUUCCUUCCUUGGAUGUUUGAGCGA	-0.139013	0.769804	187.531	197.004	175.272	0.202175	-0.68759	0.491711	490.097	440.561	199.475	205.032	199.229	217.348	337.402	324.491	354.697	327.859	152.849	161.987	257.362	246.602	242.639	190.749	120.983	131.205	125.59	119.505	9.44924	6.95847	159.854	159.823	135.769	127.794	215.679	203.947	273.214	256.199	170.683	137.014	166.891	141.656	8.28576
hsa-miR-93-5p	miRNA	chr7	100093815	100093837	-	CAAAGUGCUGUUCGUGCAGGUAG	-0.0435788	0.769804	1694.25	1716.72	1665.18	0.0634375	-0.686956	0.492111	1510.86	1694.51	1865.09	2056.65	926.496	959.569	1620.62	1736.09	1733.65	1787.78	1716.61	1746.31	2519.84	2466.6	1787.54	1704.35	1561.08	1571.62	2005.95	2006.81	1880.4	1856.52	1543.42	1668.97	1616.57	1805.94	1707.46	1682.43	1415.25	1371.13	1540.31	1631.42	1200.12	1287.43	1979.02
hsa_piR_009584	piRNA	Multiple	Multiple	Multiple	Multiple	UGAUGUGUCUUGGAGUUGCUCUUCUC	-0.0999417	0.769804	13.9375	14.5946	13.0872	0.145891	-0.685044	0.493316	7.47424	7.41793	5.69929	8.14695	21.0567	20.8099	7.61876	10.9533	11.3807	9.75449	17.6364	11.7276	3.84122	3.45704	15.3569	15.8544	31.2215	15.6028	27.9089	16.5215	14.1739	9.74186	11.0244	18.3404	2.52985	7.86842	11.0605	16.7702	36.4285	19.7551	24.978	19.7555	21.26	22.7864	15.9342
RNA5SP466	rRNA	chr19	12070164	12070271	+	AUGUGUGGUCAUGCCACGCUGAACACAUCUAUUCUCUGUAGCUAAGCAGGGUUGGGCCUGGUUAGUAAAUGUAUAGAAAAUGCCUAGGAAUACUGGCUGUUUUAUGCU	-0.130738	0.769804	25.4174	26.5466	23.9561	0.190941	-0.684702	0.493532	6.40649	6.45038	11.3986	19.9148	53.4517	39.3077	10.8839	9.24183	5.69033	10.8383	31.7455	23.0886	3.84122	4.60938	33.7852	14.3681	19.5135	18.4396	34.8861	36.8979	51.9708	33.4007	22.0488	27.9472	8.43283	6.5118	44.2418	60.5891	27.3214	27.7806	62.4451	40.7856	64.8429	64.9413	18.4836
p-hsa-miR-6	novelmirna	chr10	101738642	101738662	+	CAACAGAGCAAGACUCCAUCU	-0.0982934	0.769804	82.1355	84.8815	78.5818	0.143803	-0.683529	0.494272	69.4037	79.6622	66.9666	62.46	236.483	280.934	81.6296	105.425	87.2517	65.0299	102.291	100.417	42.2535	21.3184	89.0701	43.5997	54.6377	73.7585	48.8405	63.883	37.7969	50.101	27.561	55.0211	52.2836	63.2187	113.37	132.539	102	98.7756	170.683	154.22	116.93	130.642	55.4509
hsa-miR-181a-2-3p	miRNA	chr9	124692518	124692539	+	ACCACUGACCGUUGACUGUACC	-0.102997	0.769804	1129.24	1167.92	1079.18	0.150914	-0.682489	0.49493	1215.1	1413.6	921.86	919.7	254.3	276.31	980.643	1103.2	1215.83	1264.83	672.535	750.198	3856.59	4091.98	522.135	653.005	1498.63	1609.21	952.391	995.142	529.157	555.286	1223.71	1320.51	1251.43	1387.01	1189	1251.81	708.535	667.97	994.958	926.597	711.146	723.089	1703.04
SNORD87	snoRNA	chr8	64769714	64769802	-	GCUGGCACAAUGAUGACUUAAAUUACUUUUUGCCGUUUACCCAGCUGAGGGUGUCUUUGAAGAAAUAAUUUUAAGACUGAGAUGCCAGU	0.0662814	0.772	60.7982	59.4529	62.5392	0.0979396	0.676758	0.498559	52.3197	68.0515	66.9666	67.4387	48.5925	66.4762	64.2152	82.8342	45.5226	63.9461	45.8546	56.0724	38.4122	55.8888	58.3562	62.9223	105.373	68.0848	34.8861	34.6951	75.5939	71.6723	44.0976	52.401	69.1492	65.3893	34.5639	57.3433	76.4999	65.4388	39.5485	45.2465	56.3389	69.1188	50.3519
hsa_piR_014629	piRNA	Multiple	Multiple	Multiple	Multiple	UGGUCUCAAACUCCUGGGCUCAAGUGAUC	0.0686799	0.772	73.116	71.734	74.9044	0.101613	0.675899	0.499105	67.2682	61.2786	66.9666	70.6069	111.763	111.564	56.5965	71.8809	66.3872	76.4101	57.6122	50.2086	38.4122	37.4512	92.1414	56.4814	54.6377	80.1415	73.2608	88.1144	61.42	62.6262	99.2196	89.0818	53.9701	56.7069	91.2488	86.0149	85.607	79.0205	87.4231	81.5712	89.2918	86.5884	50.9893
hsa-let-7f-5p	miRNA	chrX	53557246	53557267	-	UGAGGUAGUAGAUUGUAUAGUU	-0.067743	0.772	43647.8	44571	42453.1	0.100562	-0.673641	0.500539	45866.2	44603.7	45672.7	41321.8	25713.5	24099.6	50228.3	47815.5	46397.1	42576.2	41573.7	39949.6	74469.8	66935.2	53770.7	43592.8	53330.3	45433.8	34621	29963.3	39606.5	35953.7	41336	35947.1	65098.1	63399.4	27051.1	24386	35230	31755.7	42233.7	38715.1	24134.3	23128.2	51623.5
hsa-miR-2467-5p	miRNA	chr2	239351771	239351793	-	UGAGGCUCUGUUAGCCUUGGCUC	0.117312	0.772	6.07334	5.72048	6.52999	0.174302	0.673043	0.50092	4.271	8.06297	9.97375	4.52608	0	0	8.70715	5.47664	5.69033	9.75449	10.5818	9.89513	3.84122	7.49025	3.07138	4.95451	0	1.41843	3.48861	8.81144	4.72462	9.74186	0	5.2401	5.0597	2.71325	6.91278	3.78682	9.10713	6.79082	2.0815	8.92185	1.063	4.55729	4.46157
RNU4-39P	snRNA	chr11	66614964	66615090	-	AGCUUUGCGCAGUGGCAGUAUCAUAGCCAAUGAGGUUUAUCCGAGGCGCAAUUAUUGCUAAUUGAAAACAAAACAUUAGCCAUGCAUGAUGACUGGCACCUGUAAUCCCAGCUACUCAGG	-0.0999848	0.772	18.9025	19.9629	17.5302	0.148597	-0.67286	0.501036	13.8807	20.3187	17.0979	16.7465	59.9307	47.9785	19.5911	23.9603	26.5549	13.006	23.5152	25.2876	3.84122	5.76173	30.7138	17.3408	11.7081	14.8936	17.4431	18.1736	18.8985	8.35017	11.0244	14.847	16.0224	13.5662	22.1209	25.4258	21.8571	15.4337	41.63	28.6774	24.449	34.9392	10.1979
hsa_piR_016984	piRNA	Multiple	Multiple	Multiple	Multiple	CGUGCUGGGCCCAUAACCCAGAGGUCGAUGGA	0.0663475	0.772	56.4129	55.4809	57.6189	0.0986093	0.672832	0.501054	56.5907	53.2156	74.0907	87.3534	64.7899	70.5226	72.9224	72.2232	51.213	43.8952	59.9638	64.5016	76.8245	93.9162	58.3562	54.4996	31.2215	48.2267	38.3747	34.1443	33.0723	60.5387	71.6586	56.7678	39.6343	51.0091	88.4836	81.1461	58.2856	41.3623	37.467	35.0501	52.0869	42.1549	43.9783
hsa-miR-450a-5p	miRNA	chrX	134540564	134540585	-	UUUUGCGAUGUGUUCCUAAUAU	0.149126	0.77277	5.78549	5.46789	6.19651	0.222306	0.670812	0.50234	4.271	5.48282	7.12411	7.24173	3.2395	3.46832	1.08839	2.05374	5.69033	3.2515	1.17576	2.56541	0	3.45704	3.07138	3.46816	11.7081	5.67373	6.97722	2.75358	42.5216	20.1796	0	1.7467	3.37313	2.98457	2.76511	1.62292	1.82143	3.70409	14.5705	7.6473	2.126	1.13932	5.7363
p-hsa-miR-9	novelmirna	chr10	31551106	31551126	+	CGCGGGUGCUUACUGACCCUU	-0.113988	0.773058	357.019	370.494	339.58	0.170314	-0.669285	0.503314	116.385	102.561	205.174	197.79	244.582	226.019	433.181	380.284	426.775	430.823	1088.75	1047.78	261.203	324.385	184.283	211.062	284.896	290.07	554.689	579.352	193.709	223.367	396.878	398.248	201.545	176.09	859.95	779.003	591.964	495.73	228.965	186.084	295.513	295.464	315.496
hsa_piR_020453	piRNA	Multiple	Multiple	Multiple	Multiple	GGGAGGCUGAGACGGGAGAAUGGUGUGAAC	-0.106582	0.773894	8.06988	8.46975	7.5524	0.160034	-0.666	0.505411	6.40649	6.7729	5.69929	5.88391	21.0567	12.1391	6.53036	6.8458	7.58711	2.70958	11.7576	8.0627	0	1.72852	6.14276	9.41357	7.80538	9.92903	17.4431	5.50715	0	5.56678	5.5122	8.73351	8.43283	7.59709	8.29534	11.9014	7.2857	12.9643	22.8965	19.1182	15.945	11.3932	9.5605
hsa-miR-30c-1-3p	miRNA	chr1	40757339	40757360	+	CUGGGAGAGGGUUGUUUACUCC	-0.103946	0.773894	19.3534	19.8752	18.6781	0.156225	-0.665359	0.505821	24.5582	27.0916	25.6468	18.1043	11.3382	11.5611	20.6795	21.9066	17.071	16.2575	9.40608	15.3924	26.8886	72.0216	18.4283	11.3954	15.6108	14.8936	17.4431	17.6229	33.0723	13.9169	16.5366	13.1003	32.0448	33.1016	12.443	7.03267	16.3928	8.02552	22.8965	14.02	11.693	11.3932	36.9673
hsa-miR-30c-5p	miRNA	chr1	40757300	40757322	+	UGUAAACAUCCUACACUCUCAGC	0.0631805	0.773894	1606.96	1575.32	1647.9	0.0951171	0.664239	0.506537	2036.2	2234.41	1679.86	1836.23	2575.4	2903.56	1121.05	1242.17	1244.29	1284.34	1067.59	961.66	2539.05	2513.84	1250.05	1163.81	1561.08	1507.79	1357.07	1318.96	1691.41	1619.24	926.049	905.665	1743.91	1915.55	1382.56	1378.94	1209.43	1316.18	1421.67	1496.96	767.484	878.417	1724.08
RNU5F-1	snRNA	chr1	44721786	44721902	-	GAUCUCUGGUUUCUCUUCAUAACGAAUAAAUCUUUCGCCUUUUACUAAAGAUUUCCGUGGAGAAAAACAACUAUGAGUUUAUGGUUAAAUUUUUUGAAGUCUUGCCUAGGCAAGGCU	-0.119545	0.773894	6.35032	6.56433	6.07337	0.180236	-0.663273	0.507156	3.20325	5.48282	9.97375	6.33652	8.09874	9.82691	1.08839	5.47664	7.58711	5.96108	8.23032	3.66486	15.3649	15.5567	3.07138	3.96361	11.7081	9.92903	6.97722	7.1593	18.8985	19.4837	5.5122	6.11345	4.21642	2.98457	4.14767	7.57364	1.82143	4.32143	4.163	10.8337	2.126	0.759548	5.7363
hsa-miR-342-5p	miRNA	chr14	100109673	100109693	+	AGGGGUGCUAUCUGUGAUUGA	-0.0701967	0.773894	107.889	109.947	105.226	0.105993	-0.662277	0.507794	97.1652	91.9179	85.4893	88.2586	118.242	114.455	77.276	74.6192	115.703	103.506	70.5456	74.0303	172.855	135.977	101.356	116.926	132.691	104.964	111.636	126.664	94.4924	102.985	71.6586	91.7018	118.06	127.794	71.893	62.212	69.2142	73.4644	106.157	140.838	81.8508	91.9053	98.7918
hsa-miR-22-5p	miRNA	chr17	1713952	1713973	-	AGUUCUUCAGUGGCAAGCUUUA	-0.109759	0.773898	15.5257	16.1511	14.7163	0.166039	-0.661044	0.508584	9.60974	15.1584	18.5227	30.3248	22.6765	19.6538	25.0331	19.5105	11.3807	9.75449	16.4606	8.0627	26.8886	23.6231	9.21414	7.43177	27.3188	19.1489	13.9544	11.565	28.3477	13.2211	11.0244	40.1741	5.0597	7.86842	16.5907	17.3112	14.5714	8.64287	14.5705	27.4028	18.071	12.5325	10.1979
hsa_piR_007870	piRNA	Multiple	Multiple	Multiple	Multiple	UGAGCUAUGAUUGUGCCACUGUACUCCAGC	-0.076785	0.774609	24.7795	25.5207	23.8204	0.116699	-0.657974	0.510555	16.0162	21.2862	19.9475	20.82	29.1555	26.5905	25.0331	23.618	28.4516	25.47	14.1091	19.0573	11.5237	12.6758	21.4997	29.2316	23.4161	27.6595	38.3747	25.3329	23.6231	27.138	16.5366	42.7942	21.0821	21.1633	41.4767	40.0321	20.0357	35.8062	29.141	28.6774	36.1419	31.1415	24.8573
hsa-miR-30a-3p	miRNA	chr6	71403554	71403575	-	CUUUCAGUCGGAUGUUUGCAGC	-0.133973	0.774609	12.0766	12.683	11.2919	0.203649	-0.657861	0.510627	53.3874	55.1507	12.8234	17.1991	12.958	12.7172	23.9447	27.7255	7.58711	7.04491	8.23032	10.2616	26.8886	22.4707	12.2855	7.43177	7.80538	7.09217	6.97722	4.40572	4.72462	6.26262	5.5122	9.60686	19.3955	16.5508	2.76511	3.78682	7.2857	4.93878	8.32601	8.92185	0	2.65842	10.1979
hsa-miR-2277-5p	miRNA	chr5	93620748	93620771	-	AGCGCGGGCUGAGCGCUGCCAGUC	0.108367	0.777757	5.88968	5.74859	6.07228	0.165995	0.652828	0.513867	1.06775	5.48282	4.27446	11.3152	8.09874	5.78054	4.35358	3.4229	7.58711	4.87724	5.8788	8.79567	3.84122	11.5235	9.21414	6.93632	0	7.80138	13.9544	4.95644	18.8985	7.65432	0	4.36675	6.74627	8.13974	9.6779	3.24585	0	4.93878	6.24451	5.0982	3.18899	1.89887	1.9121
hsa-miR-99a-5p	miRNA	chr21	16539101	16539122	+	AACCCGUAGAUCCGAUCUUGUG	-0.12959	0.777757	16.6875	17.5684	15.5475	0.198702	-0.652181	0.514285	32.0325	19.3511	27.0716	14.9361	12.958	12.1391	68.5688	37.3096	7.58711	5.96108	5.8788	5.4973	38.4122	23.6231	39.928	30.2225	15.6108	19.1489	10.4658	7.71001	14.1739	6.95847	0	6.98681	18.5522	19.8067	17.9732	10.2785	12.75	9.26021	14.5705	12.1082	6.37799	7.2157	22.3078
p-hsa-miR-227	novelmirna	chr8_KI270819v1_alt	102464	102487	+	UGAGCGCACAGUCUGGGUCCCCGC	0.14644	0.779106	9.31686	8.72259	10.0859	0.225441	0.649571	0.515969	6.40649	3.87023	0	0.905217	16.1975	31.2149	3.26518	5.81893	5.69033	6.50299	2.35152	2.93189	7.68245	15.5567	0	3.96361	11.7081	13.4751	0	6.60858	4.72462	11.1336	11.0244	9.60686	4.21642	5.69782	30.4163	35.1633	5.46428	11.1123	6.24451	6.37275	5.31499	4.55729	11.4726
hsa_piR_012375	piRNA	chr6	33955599	33955629	-	UGGAAUGUCAUCAGUUAAGGCGGUAACAGGC	-0.136686	0.780428	8.80743	9.38237	8.06339	0.212411	-0.643498	0.519901	5.33874	8.06297	5.69929	9.50478	55.0714	49.1346	5.44197	12.6647	11.3807	2.16766	14.1091	17.9578	0	2.88087	6.14276	5.44996	3.90269	6.38295	6.97722	6.05787	9.44924	2.78339	0	4.36675	4.21642	6.24047	11.0605	6.49169	3.64285	11.7296	18.7335	21.0301	8.50398	8.35502	3.8242
hsa_piR_004788	piRNA	chr11	45697338	45697364	-	UCCUGUGUGGUGGCCUUGUCUUGGUGA	0.129541	0.780428	21.2396	20.3031	22.4515	0.201394	0.643223	0.52008	43.7777	35.4771	17.0979	13.1256	21.0567	11.5611	16.3259	14.0339	51.213	44.979	18.8122	12.4605	11.5237	8.06642	15.3569	21.3044	15.6108	18.4396	52.3292	48.4629	9.44924	25.7463	22.0488	29.6939	37.1045	35.5435	15.2081	7.57364	18.2143	23.4592	10.4075	3.82365	9.56698	7.59548	45.253
RNA5SP209	rRNA	chr6	75865239	75865335	-	GUCUACCGCCAUACCACUCUCAAUGCGCCUAAUCUCAUCUGAUCUCAAAAGCUAAGCAGGGUCAGGCCCAGUUAGUACUGGCCAGGCACGGUGGCUC	0.0953296	0.780428	9.64082	9.47392	9.85682	0.148507	0.641918	0.520926	7.47424	5.80534	8.54893	17.1991	9.71849	8.09275	13.0607	12.3224	11.3807	16.2575	7.05456	9.89513	15.3649	6.91408	6.14276	11.3954	3.90269	4.96452	6.97722	9.36216	23.6231	16.0045	5.5122	5.2401	5.0597	5.4265	9.6779	8.65559	18.2143	6.17348	18.7335	8.28457	9.56698	14.4314	4.46157
hsa_piR_021214	piRNA	chr17	8071041	8071071	-	UAACGCCAAGGUCGCGGGUUCGAACCCCGUA	0.0893523	0.780428	74.1411	71.9958	76.9173	0.139243	0.6417	0.521068	123.859	126.105	62.6922	81.4695	74.5084	100.003	40.2706	39.3633	30.3484	46.0629	63.4911	57.9049	126.76	200.508	67.5704	64.9041	85.8592	83.6876	97.6811	88.6651	42.5216	45.2301	33.0732	48.9076	103.724	94.6924	135.491	131.457	43.7142	50.6225	79.0971	67.5511	52.0869	53.5481	75.8466
hsa_piR_015026	piRNA	Multiple	Multiple	Multiple	Multiple	UGGUUCAGUGGUAGAAUUCUCGCCUCC	-0.145874	0.780428	5.17738	5.50263	4.75646	0.227652	-0.640779	0.521667	10.6775	12.5782	4.27446	2.71565	6.47899	10.405	5.44197	4.10748	1.89678	3.2515	8.23032	13.9265	15.3649	14.4043	0	0.990902	3.90269	4.96452	3.48861	2.20286	4.72462	2.78339	0	0	10.1194	14.9229	6.91278	12.4424	3.64285	6.17348	2.0815	3.18637	2.126	3.41796	8.28576
hsa-miR-151a-3p	miRNA	chr8	140732587	140732607	-	CUAGACUGAAGCUCCUUGAGG	0.12343	0.780428	699.482	668.726	739.283	0.192665	0.640645	0.521754	367.306	442.818	186.652	185.569	51.8319	47.9785	797.793	862.571	330.039	358.206	355.08	394.339	706.785	679.308	964.414	810.558	483.934	520.565	701.211	651.496	80.3185	62.6262	385.854	422.702	807.022	844.634	2603.35	2546.91	484.499	435.23	1436.24	1282.2	840.831	782.334	762.928
hsa-miR-3928-3p	miRNA	chr22	31160062	31160083	-	GGAGGAACCUUGGAGCUUCGGC	-0.089278	0.780428	12.8039	12.9796	12.5765	0.139574	-0.639646	0.522403	17.084	14.8359	17.0979	16.2939	4.85925	15.0294	13.0607	15.403	18.9678	13.5479	11.7576	14.6595	7.68245	15.5567	12.2855	14.8635	0	13.4751	6.97722	15.42	4.72462	3.47924	11.0244	14.847	15.1791	18.7214	15.2081	15.6883	9.10713	9.87756	18.7335	15.2946	9.56698	15.191	17.2089
hsa_piR_004262	piRNA	Multiple	Multiple	Multiple	Multiple	UCCGCCUCCCAGGUUCAAGUAAUUCCCCUGC	-0.102232	0.781867	37.7712	39.4824	35.5567	0.160738	-0.636015	0.524766	26.6937	25.8015	39.895	33.493	40.4937	47.9785	22.8563	27.7255	24.6581	21.1347	24.691	30.7849	11.5237	10.3711	42.9993	18.8271	35.1242	33.3332	24.4203	17.6229	42.5216	19.4837	33.0732	39.3008	46.3806	49.1098	66.3627	58.4252	81.9642	69.1429	99.9121	103.876	91.4178	77.8536	24.8573
hsa-miR-200a-3p	miRNA	chr1	1167916	1167937	+	UAACACUGUCUGGUAACGAUGU	0.10962	0.781867	5.29471	5.18403	5.43794	0.172433	0.635724	0.524956	4.271	2.58015	7.12411	1.35783	1.61975	2.31222	8.70715	9.58412	5.69033	8.12874	8.23032	11.3611	3.84122	6.3379	3.07138	2.47726	3.90269	2.83687	3.48861	3.85501	4.72462	4.17508	5.5122	0.873351	8.43283	4.61252	6.91278	4.86877	9.10713	6.17348	0	4.46092	3.18899	6.07638	2.54947
hsa_piR_020599	piRNA	Multiple	Multiple	Multiple	Multiple	GUACUUGAGAUUAGGGAGUGGUGAUGACA	-0.133139	0.782543	7.48106	7.85575	6.99616	0.210063	-0.633807	0.526207	3.20325	5.48282	7.12411	7.24173	35.6345	25.4344	15.2375	14.0339	5.69033	3.79341	11.7576	13.56	3.84122	2.30469	0	1.48635	0	11.3475	0	3.30429	18.8985	2.78339	5.5122	7.86016	10.1194	11.667	8.29534	2.70487	5.46428	6.79082	20.815	10.8337	8.50398	7.97525	3.8242
hsa_piR_020619	piRNA	chr1	28778863	28778894	-	GUAUAUGGCAUGUGGGCUAGUUUCAGACAGGU	0.0883803	0.783199	21.4548	20.7292	22.3938	0.140016	0.631215	0.5279	14.9485	22.2538	17.0979	17.6517	14.5777	19.6538	21.7679	15.403	32.2452	20.0509	24.691	26.7535	11.5237	8.6426	18.4283	32.2043	15.6108	17.7304	13.9544	12.1157	4.72462	28.5297	33.0732	19.2137	22.7686	16.2795	13.8256	16.2292	9.10713	16.6684	47.8745	21.6673	19.134	29.6224	7.01103
hsa_piR_019723	piRNA	Multiple	Multiple	Multiple	Multiple	GCACUUGAGUUCAGGAGUUCAAGACCAGCC	0.0938879	0.783199	11.1544	10.9049	11.4773	0.148864	0.630694	0.528241	5.33874	8.38549	2.84964	4.07348	14.5777	19.6538	3.26518	7.87267	20.8645	10.2964	8.23032	8.42919	3.84122	4.03321	9.21414	12.8817	11.7081	6.38295	10.4658	12.6664	18.8985	11.8294	22.0488	15.7203	6.74627	6.5118	19.3558	16.7702	14.5714	16.6684	10.4075	11.4709	14.882	15.9505	8.92313
hsa_piR_016374	piRNA	Multiple	Multiple	Multiple	Multiple	UGUUGCCCAGGCUGGAGUGCAGUAGCGCGA	0.110718	0.785926	5.20205	5.00665	5.45491	0.176678	0.626663	0.53088	6.40649	7.09542	2.84964	3.62087	4.85925	6.93665	1.08839	3.4229	9.48388	4.87724	2.35152	1.83243	0	2.88087	6.14276	5.44996	7.80538	2.12765	3.48861	4.40572	0	6.95847	5.5122	4.36675	4.21642	6.78312	4.14767	5.40974	3.64285	6.79082	12.489	8.92185	8.50398	10.2539	2.54947
hsa-miR-1273a	miRNA	chr8	100023985	100024009	-	GGGCGACAAAGCAAGACUCUUUCUU	-0.124735	0.786703	5.0588	5.48239	4.51063	0.19969	-0.624644	0.532205	3.20325	5.1603	5.69929	5.4313	14.5777	19.6538	9.79555	6.8458	7.58711	1.08383	7.05456	2.93189	0	2.88087	15.3569	3.96361	3.90269	3.54608	0	1.10143	0	5.56678	11.0244	5.2401	0.843283	2.44192	1.38256	4.32779	1.82143	8.64287	4.163	12.7455	12.756	10.6337	3.18683
hsa-miR-5689	miRNA	chr6	10439725	10439746	+	AGCAUACACCUGUAGUCCUAGA	0.0948497	0.789419	7.56421	7.22729	8.00022	0.152829	0.620626	0.534846	9.60974	11.6107	2.84964	12.2204	6.47899	4.04638	5.44197	4.79206	9.48388	8.12874	12.9334	10.6281	0	1.72852	12.2855	5.94541	0	4.96452	6.97722	10.4636	4.72462	4.87093	5.5122	6.98681	5.0597	8.13974	9.6779	4.86877	9.10713	15.4337	8.32601	9.55912	5.31499	7.59548	4.46157
SNORD61	snoRNA	chr3	103368116	103368187	-	GUAGGGAUUAUUGAAAAUUUAAGUAGCAUAAUCAAUGUAAUAUUAUUUUGUCCUCUAAGAAAUACUGCACAU	0.0607615	0.798669	152.073	148.889	156.193	0.0996246	0.609904	0.541925	119.588	134.813	81.2148	113.152	236.483	245.673	138.226	157.453	151.742	151.736	130.509	127.537	119.078	120.42	162.783	148.635	241.967	197.871	59.3064	82.0566	127.565	134.994	126.781	179.91	123.963	131.321	182.498	188.259	173.035	146.311	137.379	133.828	229.608	240.777	93.0555
RNA5SP128	rRNA	chr3	33491983	33492098	-	GCCUAUGGCCAUACCAUCCUGAACACGCCCAAUCCCGUCAGAUCUCAGAAGCUAAGCAGGUUUGGGCCUAUUUAGUACUUGGAUGUGAGAAAAUAGGAUGGUGGUUGCCAGGGGCU	-0.116382	0.801994	11.8429	12.2875	11.2676	0.192612	-0.604231	0.54569	5.33874	4.51526	5.69929	8.14695	55.0714	75.147	14.1491	11.6379	3.79355	9.75449	11.7576	13.1935	3.84122	3.45704	0	3.96361	7.80538	11.3475	10.4658	18.1736	0	9.04601	5.5122	12.2269	8.43283	5.15517	11.0605	10.2785	16.3928	14.8163	24.978	23.5792	14.882	15.9505	8.28576
hsa-miR-1268b	miRNA	chr17	80098831	80098850	+	CGGGCGUGGUGGUGGGGGUG	-0.127206	0.801994	5.92591	6.18033	5.59666	0.21066	-0.603845	0.545947	21.355	9.67557	8.54893	0.905217	8.09874	2.31222	7.61876	2.73832	11.3807	7.04491	0	2.93189	23.0473	21.8946	3.07138	3.96361	0	3.54608	6.97722	4.40572	9.44924	3.47924	5.5122	1.7467	17.7089	5.4265	4.14767	4.86877	5.46428	3.08674	8.32601	1.91182	5.31499	1.5191	11.4726
hsa-miR-223-3p	miRNA	chrX	66018937	66018958	+	UGUCAGUUUGUCAAAUACCCCA	0.107145	0.801994	50.9449	49.2933	53.0822	0.177739	0.60282	0.546628	34.168	29.3492	34.1957	53.4078	8.09874	5.78054	46.8009	45.8669	17.071	23.3024	45.8546	49.4757	42.2535	63.9552	24.5711	42.1133	54.6377	51.7728	136.056	92.5201	113.391	105.769	60.6342	60.2612	44.694	55.8929	47.0069	45.9828	12.75	15.4337	35.3855	41.4229	91.4178	81.6514	63.7366
RNU2-66P	snRNA	chr4	154787118	154787278	+	UACUCUUCUCGGCCAUUUGGCCAAGAUCAAGUAUAGUAUGUGUUCUUACCAGUUUAAUAUCUGAUAUGUCUUCUAUCUGAGGACAAAUUUUUUUUUUAAUACUUUAAGUUCUAGGGUACA	-0.0968052	0.80736	6.58521	6.84594	6.24779	0.162397	-0.596102	0.551107	4.271	2.25763	5.69929	9.05217	8.09874	5.20248	7.61876	8.55725	1.89678	4.33533	4.70304	4.03135	3.84122	1.72852	9.21414	7.43177	3.90269	11.3475	6.97722	7.1593	0	9.04601	16.5366	6.98681	5.0597	4.3412	8.29534	6.49169	10.9286	8.64287	4.163	8.92185	13.819	8.7348	3.18683
hsa_piR_014620	piRNA	chr5	93930930	93930956	-	UGGUCGUGGUUGUAGUCCGUGCGAGAA	0.0825903	0.807768	19455.7	18930.9	20134.7	0.139236	0.593168	0.553069	19217.3	19496.9	12158	12034.9	23964.2	24708.9	11063.5	10425.1	36365	35795.7	26358.2	25495	13475	13855.8	16809.7	17946.7	20411.1	22212.7	18465.2	18320.1	15010.1	16996.1	12854.4	11950.9	25425	25598.1	10251.7	10371	21933.6	20488.5	9589.48	9417.64	22209.2	21304.2	45525.8
hsa-miR-5585-3p	miRNA	chr1	32086986	32087007	+	CUGAAUAGCUGGGACUACAGGU	0.0700386	0.807768	210.027	204.709	216.91	0.118383	0.591627	0.554101	233.837	218.99	165.279	173.802	445.431	331.225	189.381	166.011	204.852	169.62	138.74	133.035	115.237	99.6779	168.926	181.831	117.081	141.134	219.782	248.373	188.985	176.745	214.976	224.451	177.089	175.276	164.524	153.096	185.785	198.786	235.21	188.633	213.663	181.532	140.858
SNORD36C	snoRNA	chr9	133350847	133350912	+	UGCCAAUGAUGGUUAAGAAUUUCUUCACCUGAAUAAACCAUGUGGUCAGCAUUGCAUCUGAGGCAA	0.0638446	0.807768	22.05	21.9799	22.1407	0.107936	0.591502	0.554184	22.4227	19.0286	37.0454	27.1565	29.1555	32.9491	29.3866	20.1951	20.8645	19.509	36.4486	23.8216	19.2061	15.5567	27.6424	15.8544	15.6108	15.6028	24.4203	20.9272	33.0723	16.7003	22.0488	13.9736	10.9627	14.3802	17.9732	22.7209	23.6785	26.5459	10.4075	10.8337	29.7639	24.6853	28.6815
hsa-miR-598-3p	miRNA	chr8	11035221	11035242	-	UACGUCAUCGUUGUCAUCGUCA	-0.0622719	0.807768	72.1094	73.6711	70.0882	0.105408	-0.590773	0.554673	64.0649	78.3721	75.5155	85.9956	37.2542	31.2149	83.8063	89.3377	77.7678	73.1586	67.0183	65.2346	69.142	113.506	82.9273	77.2904	58.5404	71.6309	76.7494	65.5351	47.2462	82.11	115.756	69.8681	67.4627	71.9011	49.772	56.2613	63.7499	75.9337	54.119	72.6493	58.4649	66.4604	75.8466
hsa_piR_009901	piRNA	Multiple	Multiple	Multiple	Multiple	UGCAAUGGUGCGAUCUCGGCUCACUGCA	0.0588881	0.808003	48.6511	47.6701	49.9207	0.10003	0.588702	0.556061	55.5229	45.7977	44.1695	47.5239	59.9307	40.4638	56.5965	44.4977	62.5936	52.5658	52.9092	39.5805	15.3649	22.4707	55.2849	54.9951	35.1242	39.0069	59.3064	55.6222	33.0723	57.0595	82.683	78.6016	42.1642	31.2024	35.9465	43.8189	47.3571	47.5358	52.0375	54.1683	61.6539	41.7751	34.4178
hsa-miR-191-3p	miRNA	chr3	49020631	49020652	-	GCUGCGCUUGGAUUUCGUCCCC	-0.079924	0.808003	13.023	13.5073	12.3964	0.136034	-0.58753	0.556847	11.7452	8.70801	24.222	15.3887	9.71849	5.20248	11.9723	14.3762	9.48388	8.12874	14.1091	12.0941	19.2061	28.2325	9.21414	9.41357	11.7081	9.21982	10.4658	12.1157	14.1739	22.2671	11.0244	13.9736	18.5522	17.6361	6.91278	6.49169	10.9286	8.02552	10.4075	12.1082	12.756	12.9123	19.121
SNORD105B	snoRNA	chr19	10109757	10109835	+	CCACAUGCGGCUGAUGACAGCACUUCUGCUGAGACGCUGUGAUUGCUCUGUCCAAAGUAAACGCCCUGACGCACUGUGG	0.0629789	0.808003	105.881	104.256	107.983	0.107316	0.586857	0.5573	108.91	120.945	78.3652	91.8795	226.765	214.458	96.8671	103.372	104.323	107.841	90.5335	81.7265	199.744	162.481	107.498	109.495	140.497	144.68	66.2836	73.7958	94.4924	107.16	121.268	76.8549	106.254	110.158	92.6313	97.9163	83.7856	118.531	45.793	65.6393	127.56	109.755	77.7587
RNU2-65P	snRNA	chr15	72045183	72045367	+	AUAGCUUCUCAGCCUUUUGGCUAAGAUCAAGUACAGUUAUGUUUUUAUAGUUUAAUAUCUGAAAUGUCUUCUAUCCAAAGACAAUUUUUUUUUUUUUUGAGAUGGAUUUUCGCUCUUGUU	0.114655	0.810229	7.51467	7.51389	7.51566	0.196825	0.582522	0.560215	5.33874	3.22519	8.54893	4.07348	16.1975	9.24886	5.44197	3.76519	7.58711	3.79341	4.70304	1.46595	3.84122	1.15235	9.21414	7.43177	11.7081	4.96452	6.97722	11.565	14.1739	11.8294	11.0244	13.1003	0.843283	2.71325	16.5907	10.8195	10.9286	5.55613	12.489	10.1964	5.31499	6.83593	1.9121
hsa_piR_021290	piRNA	Multiple	Multiple	Multiple	Multiple	UAAGAAUUCUGACCGCACUAAGCAUGC	0.104733	0.810229	12.2095	11.7904	12.7517	0.179916	0.582123	0.560484	7.47424	3.87023	8.54893	9.95738	42.1135	31.2149	4.35358	7.87267	3.79355	4.87724	9.40608	6.96324	3.84122	4.60938	15.3569	11.3954	23.4161	9.92903	10.4658	10.4636	18.8985	16.0045	16.5366	14.847	4.21642	4.88385	8.29534	23.2619	14.5714	10.4949	14.5705	9.55912	27.6379	20.5078	3.18683
hsa_piR_002852	piRNA	Multiple	Multiple	Multiple	Multiple	UCAUGAGGUCAGGAGUUCAAGACCAGCCA	0.0667042	0.81089	52.7781	51.9541	53.8445	0.114964	0.58022	0.561766	34.168	41.9275	38.4702	43.903	64.7899	69.9445	41.359	36.2827	51.213	61.7784	24.691	38.4811	15.3649	23.0469	42.9993	58.9587	31.2215	50.3544	90.7039	66.6365	66.1446	52.1885	66.1464	86.4617	34.5746	37.4428	78.8057	82.7691	71.0356	67.2909	52.0375	52.8938	61.6539	60.384	26.7694
hsa_piR_005691	piRNA	Multiple	Multiple	Multiple	Multiple	UCUGAUGGUAGUUUGUGUUUCUGUGGG	-0.10879	0.813405	218.469	227.01	207.416	0.188737	-0.576413	0.564336	169.772	191.899	71.2411	50.2395	503.742	401.747	109.928	112.956	70.1807	58.5269	115.224	105.182	257.362	206.27	144.355	110.981	425.393	292.906	160.476	158.606	141.739	109.248	82.683	108.295	295.149	327.76	434.123	443.058	539.142	534.623	245.617	238.341	245.553	268.12	325.694
hsa_piR_001358	piRNA	Multiple	Multiple	Multiple	Multiple	CAACACAGUGUCUAUCAGCUCCGAGCCAC	-0.150996	0.814695	8.6999	9.4007	7.79299	0.263627	-0.572762	0.566806	4.271	2.25763	0	0.905217	6.47899	3.46832	4.35358	2.73832	0	0.541916	4.70304	4.03135	0	1.15235	0	2.47726	7.80538	2.83687	10.4658	7.1593	0	8.35017	0	4.36675	10.1194	11.1243	26.2686	36.2453	16.3928	29.0153	62.4451	37.5992	31.8899	42.9144	5.7363
SNORD42A	snoRNA	chr17	28723429	28723492	+	GGGCUAAUGAUGGAAAAAUCAUUAUUGGAAAAGAAUGACAUGAACAAAGGAACCACUGAAGUGC	-0.0630568	0.814695	414.443	423.016	403.349	0.110116	-0.57264	0.566889	395.067	454.429	531.458	522.763	798.536	954.945	353.728	371.042	282.62	312.144	449.14	449.312	276.568	304.796	580.491	505.36	359.048	352.481	463.985	552.918	354.346	345.836	479.561	552.831	349.963	406.987	378.821	364.617	535.499	519.189	260.188	303.343	441.144	475.857	287.452
hsa-miR-5701	miRNA	chr15	21951251	21951269	+	UUAUUGUCACGUUCUGAUU	0.0633925	0.818026	255.745	250.654	262.333	0.111608	0.567994	0.570039	321.392	334.452	304.912	289.217	251.061	278.044	291.69	286.839	174.503	163.117	105.818	123.872	318.822	319.2	236.496	221.962	343.437	334.041	146.522	136.027	245.68	299.214	192.927	237.551	272.38	266.712	488.043	519.335	407.999	369.174	208.15	221.772	133.938	146.972	152.968
hsa_piR_015988	piRNA	chr15	100136987	100137017	+	UGUGGACUGUCUCAGGAGGCAGAGGGGCACC	-0.113201	0.818599	6.25431	6.45181	5.99871	0.199995	-0.566018	0.571382	3.20325	2.58015	4.27446	4.07348	0	1.73416	6.53036	4.79206	3.79355	3.79341	4.70304	7.32973	0	0.576173	0	3.46816	3.90269	7.09217	6.97722	4.95644	4.72462	9.04601	5.5122	4.36675	7.58955	6.5118	11.0605	11.3605	7.2857	10.4949	27.0595	12.7455	23.386	17.4696	3.18683
hsa-miR-4420	miRNA	chr1	30739158	30739179	-	GUCACUGAUGUCUGUAGCUGAG	-0.109961	0.818599	7.94596	8.40835	7.34757	0.194924	-0.564121	0.572672	11.7452	10.9656	12.8234	9.05217	17.8172	23.1222	14.1491	13.6916	3.79355	3.79341	11.7576	12.827	19.2061	9.79494	3.07138	5.94541	0	2.12765	13.9544	6.05787	14.1739	16.0045	0	9.60686	2.52985	1.89927	9.6779	20.557	12.75	9.87756	2.0815	1.91182	4.25199	4.17751	9.5605
RNU6-781P	snRNA	chr12	6709452	6709552	+	GUGAGACCAAGAACCCACCAAUUCCAGACACAGAAUGACACAGAUUAGCAUGGCCCCUCCACAAGGAGGACACGCACCUUCAUGAAGCAUUCCAUUUUUUC	-0.0979204	0.818599	8.37633	8.74624	7.89763	0.1737	-0.563732	0.572936	6.40649	3.54771	7.12411	9.50478	11.3382	9.82691	3.26518	7.18809	1.89678	7.58682	8.23032	1.83243	3.84122	1.72852	18.4283	5.94541	3.90269	5.67373	13.9544	12.6664	0	7.65432	0	9.60686	10.9627	9.22504	11.0605	11.9014	20.0357	7.40817	16.652	25.491	12.756	14.4314	8.92313
hsa-miR-424-3p	miRNA	chrX	134546644	134546664	-	CAAAACGUGAGGCGCUGCUAU	-0.10843	0.819587	57.0618	59.3891	54.0499	0.19311	-0.561493	0.574461	77.9457	74.1793	55.568	62.9126	37.2542	40.4638	19.5911	15.7453	41.7291	44.4371	16.4606	11.3611	49.9359	44.3653	24.5711	47.5633	50.735	61.7019	45.3519	51.2165	141.739	144.736	71.6586	35.8074	64.9328	71.3584	41.4767	37.3272	34.6071	37.6582	185.254	170.152	14.882	16.71	62.4619
hsa_piR_003721	piRNA	Multiple	Multiple	Multiple	Multiple	UCCCAAGUAGCUGGAACUACGGGUGUGC	-0.0835588	0.820292	12.669	13.2408	11.929	0.149334	-0.559545	0.57579	9.60974	8.38549	17.0979	9.50478	6.47899	20.2319	18.5027	16.0876	17.071	10.8383	7.05456	16.4919	0	4.03321	9.21414	13.8726	7.80538	6.38295	17.4431	9.36216	18.8985	12.5252	16.5366	22.7071	9.27612	12.4809	16.5907	14.6063	27.3214	14.8163	14.5705	18.481	28.7009	25.8246	4.46157
hsa_piR_003750	piRNA	chr14	87683321	87683348	-	UCCCACCCCCAAGGAGGCAGACUACAGA	-0.112483	0.821612	5.39423	5.49543	5.26327	0.202106	-0.556554	0.577832	3.20325	3.54771	4.27446	5.4313	0	2.89027	2.17679	3.08061	7.58711	6.50299	2.35152	5.13081	0	0	9.21414	2.97271	3.90269	8.5106	10.4658	3.30429	4.72462	1.39169	5.5122	5.2401	1.68657	2.98457	15.2081	10.8195	7.2857	11.7296	4.163	7.6473	8.50398	14.0516	0.637366
RNU6-628P	snRNA	chr8	123262843	123262949	+	GUGCUGGCUUCCACAGCACAAAUACUAAAAUUGGAACCAUGCGGAGAAGAUUAGCAUGGCCCUUGGGCAAGGAUGACAUGCAAAUUUGUUUAAAAAAAAAAAAAGAA	-0.0793816	0.821612	13.9203	14.3517	13.362	0.142839	-0.555741	0.578388	0	4.51526	15.673	12.2204	24.2962	18.4977	21.7679	17.7991	11.3807	8.12874	15.2849	12.4605	11.5237	17.8614	6.14276	15.8544	15.6108	21.9857	13.9544	20.9272	9.44924	23.6588	16.5366	12.2269	8.43283	9.49637	26.2686	21.098	29.1428	20.3725	8.32601	13.3828	13.819	11.3932	11.4726
SNORD21	snoRNA	chr1	93608080	93608174	+	GCUGAAUGAUGAUAUCCCACUAACUGAGCAGUCAGUAGUUGGUCCUUUGGUUGCAUAUGAUGCGAUAAUUGUUUCAAGACGGGACUGAUGGCAGC	0.0672934	0.82204	194.154	190.002	199.528	0.121969	0.551725	0.581136	300.037	330.259	180.952	173.802	369.303	341.63	138.226	170.118	142.258	130.06	209.285	196.437	157.49	149.805	205.783	188.767	167.816	150.354	125.59	110.694	160.637	164.916	126.781	142.356	150.948	167.95	113.37	129.293	227.678	204.959	139.461	101.964	165.828	166.721	145.957
hsa_piR_001511	piRNA	Multiple	Multiple	Multiple	Multiple	UAUAGUCCCAGCUACUUGAGAGGCUGAGGC	-0.0677121	0.82204	29.5692	30.3339	28.5796	0.122743	-0.551656	0.581184	23.4905	25.8015	37.0454	18.1043	40.4937	29.4807	31.5634	35.2559	49.3162	47.1467	19.9879	25.6541	0	10.3711	33.7852	30.718	23.4161	24.8226	17.4431	37.9993	28.3477	30.6173	38.5854	43.6675	32.0448	30.6597	26.2686	45.9828	40.0714	43.2143	37.467	51.6192	38.2679	40.256	19.7584
hsa_piR_021650	piRNA	Multiple	Multiple	Multiple	Multiple	UACAAAAAUUAGCUGGGUGUGGUGUU	0.0633162	0.82204	29.5664	28.7276	30.6518	0.114938	0.550874	0.58172	25.626	25.8015	38.4702	25.3461	45.353	61.8518	29.3866	29.0946	39.8323	34.1407	34.097	22.7222	23.0473	19.5899	24.5711	33.1952	39.0269	29.7871	38.3747	33.0429	18.8985	25.0505	16.5366	34.0607	15.1791	24.4192	22.1209	24.8848	20.0357	37.6582	43.7115	40.1483	39.3309	31.5212	18.4836
hsa_piR_003154	piRNA	chr16	56588973	56589003	-	UCCACACCGGUGAGAAGCCCUACAAGUGCAC	-0.109051	0.82204	7.89941	8.45814	7.17633	0.198125	-0.550416	0.582034	2.1355	1.93511	9.97375	10.8626	0	4.62443	6.53036	3.4229	3.79355	3.2515	5.8788	11.7276	0	1.72852	12.2855	11.3954	3.90269	7.09217	0	9.91287	9.44924	11.1336	16.5366	11.3536	5.90298	5.4265	15.2081	17.8522	12.75	17.2857	14.5705	13.3828	9.56698	13.2921	7.01103
hsa_piR_016980	piRNA	chr8	124238651	124238676	-	CGUGAGUUCGAUCCUCACACGGGGCA	-0.102904	0.822219	8.31322	8.54887	8.00824	0.187675	-0.548311	0.583478	11.7452	7.09542	24.222	18.1043	17.8172	9.82691	7.61876	6.16122	11.3807	8.12874	19.9879	8.79567	11.5237	10.9473	15.3569	6.93632	19.5135	17.0212	10.4658	10.4636	0	1.39169	0	6.11345	1.68657	4.88385	8.29534	3.24585	7.2857	6.79082	6.24451	3.82365	5.31499	5.31683	5.09893
SNORD71	snoRNA	chr16	71108045	71108130	-	UGUGUGUUGGAGGAUGAAAGUACGGAGUGAUCCAUCGGCUAAGUGUCUUAUCACAAUGCUGACACUCAAAUUGCUGACAGCACACG	0.0656292	0.822219	104.395	101.507	108.132	0.119806	0.547793	0.583834	185.788	198.994	55.568	68.7965	95.5652	105.784	115.37	100.633	113.807	105.132	97.5881	106.648	99.8718	88.1545	82.9273	81.254	81.9565	95.035	66.2836	69.3901	94.4924	80.7183	44.0976	65.5013	139.985	132.949	64.9802	41.114	54.6428	63.5868	56.2005	84.1203	140.316	127.224	92.4181
SNORA61	snoRNA	chr1	28615250	28615379	-	AUCCUCCUGAUCCCUUUCCCAUCGGAUCUGAACACUGGUCUUGGUGGUCGUAAAAGGAGGAAAAGUAAUAGUGAAGCUGGCCUAAAUGUUGUAAUCUGGUAUAUGGCAUGUGGGCUAGUUUCAGACAGGU	0.0545525	0.832295	129.04	127.357	131.218	0.101743	0.536178	0.591836	88.6232	84.8225	115.411	118.131	92.3257	97.6911	90.3367	103.714	166.916	143.608	119.928	133.768	92.1894	91.6115	193.497	182.821	89.7619	111.347	170.942	180.635	155.912	157.957	154.342	175.543	98.6641	101.475	107.839	129.293	118.393	116.061	104.075	121.082	116.93	156.847	90.506
hsa-miR-5680	miRNA	chr8	102125483	102125504	+	GAGAAAUGCUGGACUAAUCUGC	0.115614	0.833487	8.65286	8.45007	8.91529	0.216617	0.533726	0.593531	7.47424	3.54771	2.84964	1.81043	1.61975	1.15611	5.44197	9.58412	9.48388	8.12874	3.52728	5.13081	19.2061	14.9805	0	4.45906	19.5135	7.80138	10.4658	9.36216	14.1739	3.47924	16.5366	6.11345	8.43283	16.8221	1.38256	3.78682	0	0	12.489	13.3828	1.063	2.65842	11.4726
hsa-miR-27a-3p	miRNA	chr19	13836447	13836467	-	UUCACAGUGGCUAAGUUCCGC	0.0636808	0.839799	1389.8	1361.23	1426.78	0.121064	0.526012	0.59888	1034.65	857.9	1880.76	1357.37	1209.95	1025.47	1398.59	956.358	1284.12	1063.78	1186.34	966.425	1655.57	1483.07	1176.34	1024.59	1237.15	1417.72	1043.09	888.304	2281.99	2168.96	1107.95	1009.59	1877.15	1716.13	897.279	835.264	1373.36	1076.65	2801.7	2331.79	762.17	729.925	901.236
hsa-miR-23b-3p	miRNA	chr9	95085265	95085285	+	AUCACAUUGCCAGGGAUUACC	0.0767989	0.839949	53.4785	52.1938	55.1409	0.146425	0.524494	0.599935	90.7587	105.141	95.463	79.2065	21.0567	28.9027	124.077	126.647	43.6259	50.9401	37.6243	37.3816	96.0306	95.0685	55.2849	69.8586	27.3188	26.241	27.9089	28.6372	42.5216	49.4051	11.0244	26.2005	80.1119	78.6842	41.4767	43.2779	40.0714	48.1531	29.141	35.0501	19.134	23.1662	72.6598
hsa-miR-6723-5p	miRNA	chr1	632382	632403	-	AUAGUCCGAGUAACGUCGGGGC	0.0914705	0.839949	265.63	257.492	276.162	0.174928	0.522904	0.601041	293.631	302.2	133.933	127.636	118.242	136.421	250.331	255.348	696.117	698.53	212.813	216.96	72.9833	62.8029	202.711	247.726	347.34	336.169	247.691	232.402	236.231	282.514	429.952	421.828	319.604	354.35	116.135	131.457	364.285	368.556	104.075	87.9439	74.4099	96.8423	432.134
RNU6-233P	snRNA	chr17	39546104	39546244	-	UUGUGCCACUGCACUCCAGCCUGGGCGACAGAGCAGGACUCCGUCUCAAAAAAAAAAGAAAAAAUUGGAAUGAUACAGAGAAGAUUGGCAUGGUCCCUGUGUAAGGAUGACAUGCAAAUU	-0.0629888	0.839949	182.133	185.853	177.32	0.120628	-0.522173	0.60155	106.775	92.8854	151.031	148.456	241.343	224.285	154.552	144.789	183.987	137.647	159.903	145.495	76.8245	58.7696	153.569	154.581	128.789	153.191	139.544	153.099	160.637	158.653	187.415	228.818	130.709	150.314	340.109	367.322	335.142	307.439	355.937	386.188	279.568	312.174	101.979
SNORD96A	snoRNA	chr5	181241814	181241892	-	GGUCCUGGUGAUGACAGAUGGCAUUGUCAGCCAAUCCCCAAGUGGGAGUGAGGACAUGUCCUGCAAUUCUGAAGGGAUU	0.0598928	0.840384	334.084	328.069	341.869	0.115068	0.520498	0.602717	367.306	344.128	294.938	315.921	383.88	384.406	315.634	339.894	472.297	418.359	281.007	268.635	115.237	123.301	454.564	432.529	335.631	375.176	313.975	281.966	217.332	274.86	496.098	534.491	289.246	280.821	287.572	301.323	375.214	343.863	179.009	221.772	459.215	445.095	179.737
hsa_piR_007140	piRNA	Multiple	Multiple	Multiple	Multiple	UGACCCCAGGAGGCGGAAGUUGCAGUGAGC	0.0640814	0.843665	20.8673	20.66	21.1357	0.124214	0.515894	0.605929	21.355	13.2233	9.97375	14.0309	43.7332	36.9954	19.5911	17.7991	15.1742	12.4641	17.6364	19.0573	3.84122	6.3379	12.2855	20.3135	11.7081	19.1489	38.3747	24.7822	14.1739	18.092	5.5122	30.5673	20.2388	12.4809	31.7988	23.8029	14.5714	21.6072	31.2225	28.6774	25.512	25.8246	18.4836
hsa_piR_009154	piRNA	Multiple	Multiple	Multiple	Multiple	CAGGAGUUCAAGACCAGCCUGGCCAACGUA	-0.0575738	0.846424	165.748	169.087	161.427	0.112543	-0.511573	0.60895	132.401	143.843	139.633	130.351	184.651	193.07	153.464	167.722	197.265	185.335	106.994	112.145	42.2535	45.5177	208.854	188.767	124.886	164.538	212.805	216.431	174.811	171.178	159.854	251.525	143.358	144.073	201.853	183.39	244.071	233.357	189.417	184.172	232.797	248.372	114.089
hsa_piR_013350	piRNA	chr2	233862294	233862323	+	UGGCUAUGAUCUGCCUUGUUCAAGCUGAGA	0.0738887	0.846424	6.70801	6.37778	7.13535	0.144898	0.509937	0.610096	6.40649	7.41793	2.84964	3.62087	11.3382	8.67081	9.79555	9.58412	1.89678	7.58682	0	8.79567	0	8.6426	3.07138	7.92722	3.90269	7.09217	6.97722	5.50715	9.44924	6.26262	0	2.62005	5.90298	6.24047	4.14767	3.24585	14.5714	8.64287	2.0815	6.37275	12.756	9.11457	5.09893
hsa-let-7d-3p	miRNA	chr9	94178895	94178916	+	CUAUACGACCUGCUGCCUUUCU	-0.0484318	0.846424	272.55	276.272	267.734	0.0950817	-0.50937	0.610493	263.734	288.977	239.37	255.271	218.666	216.192	278.629	299.504	273.136	312.685	315.104	339.733	357.234	362.413	264.139	277.453	280.994	150.354	223.271	267.097	274.028	259.551	214.976	238.425	387.067	404.003	204.618	209.357	253.178	312.378	199.824	224.958	252.994	256.347	285.54
hsa_piR_006562	piRNA	Multiple	Multiple	Multiple	Multiple	UGAAGAGAGCAGUGGUUCUCCCAGCAUGC	-0.0859853	0.84867	5.86326	5.95366	5.74626	0.17007	-0.505586	0.613147	4.271	5.48282	4.27446	4.97869	8.09874	4.04638	3.26518	2.39603	9.48388	8.67065	4.70304	6.23027	0	4.03321	9.21414	6.44086	3.90269	9.21982	6.97722	6.05787	4.72462	6.26262	0	8.73351	3.37313	5.96915	6.91278	11.3605	3.64285	6.79082	2.0815	5.0982	11.693	12.9123	2.54947
hsa-miR-33b-5p	miRNA	chr17	17813897	17813916	-	GUGCAUUGCUGUUGCAUUGC	0.071679	0.84867	20.9305	20.4091	21.6054	0.142359	0.50351	0.614606	19.2195	12.9008	21.3723	11.3152	4.85925	4.04638	23.9447	19.1682	32.2452	31.4311	37.6243	21.2562	15.3649	15.5567	30.7138	19.818	23.4161	17.7304	20.9317	35.7965	14.1739	22.2671	11.0244	20.0871	20.2388	16.2795	5.53023	2.70487	20.0357	12.9643	20.815	22.9419	30.8269	24.3055	15.2968
hsa-miR-641	miRNA	chr19	40282603	40282626	-	AAAGACAUAGGAUAGAGUCACCUC	0.0801001	0.84867	6.18456	6.12198	6.26554	0.159127	0.503371	0.614703	9.60974	5.80534	8.54893	4.52608	3.2395	1.15611	5.44197	7.53038	7.58711	7.58682	4.70304	4.39784	11.5237	10.3711	3.07138	7.43177	0	6.38295	3.48861	5.50715	0	7.65432	11.0244	5.2401	7.58955	7.86842	4.14767	3.78682	5.46428	7.40817	2.0815	7.01002	2.126	3.41796	9.5605
hsa_piR_022367	piRNA	Multiple	Multiple	Multiple	Multiple	UACUGGGAUUGCAGGCAUGAGCCACCGUG	0.0755561	0.850508	7.66514	7.78996	7.50362	0.151291	0.49941	0.617491	6.40649	10.3206	9.97375	11.7678	12.958	5.20248	10.8839	8.21496	13.2774	8.67065	7.05456	6.59676	0	2.88087	3.07138	7.92722	3.90269	9.21982	17.4431	9.91287	9.44924	6.26262	0	9.60686	5.0597	4.61252	8.29534	5.95072	10.9286	9.26021	16.652	5.0982	12.756	10.2539	5.09893
hsa-miR-148b-5p	miRNA	chr12	54337240	54337261	+	AAGUUCUGUUAUACACUCAGGC	0.0524061	0.850508	31.9261	31.5012	32.4759	0.105018	0.499021	0.617764	38.439	39.0248	31.3461	46.1661	40.4937	34.1052	43.5358	37.6519	22.7613	26.012	23.5152	29.3189	19.2061	39.1798	46.0707	29.2316	31.2215	24.1134	6.97722	32.4922	37.7969	45.2301	16.5366	17.467	27.8283	31.4737	27.6511	27.5897	23.6785	23.4592	35.3855	30.5892	21.26	22.4067	33.1431
hsa-miR-30d-3p	miRNA	chr8	134804879	134804900	-	CUUUCAGUCAGAUGUUUGCUGC	-0.0792444	0.850516	110.607	113.963	106.263	0.159194	-0.497785	0.618636	69.4037	96.4331	69.8163	67.8913	34.0147	39.3077	77.276	64.0082	89.1485	97.5449	83.479	91.2551	241.997	249.483	73.7132	70.8495	202.94	173.049	97.6811	85.3608	70.8693	66.8013	126.781	92.5752	145.888	171.206	56.6848	51.9335	67.3928	90.7501	158.194	176.525	39.3309	64.5615	179.737
hsa-miR-30e-3p	miRNA	chr1	40754413	40754434	+	CUUUCAGUCGGAUGUUUACAGC	-0.048927	0.850579	828.631	841.933	811.416	0.0988212	-0.495106	0.620525	799.744	982.715	1252.42	1424.36	503.742	553.776	769.495	859.49	847.859	886.033	773.65	843.652	1209.99	1352.28	1087.27	1054.32	878.105	951.06	865.175	764.393	992.17	1003.41	771.708	827.936	794.373	865.255	548.875	525.286	599.249	629.695	572.413	643.01	353.978	397.623	949.039
hsa-miR-1976	miRNA	chr1	26554574	26554593	+	CCUCCUGCCCUCCUUGCUGU	-0.0655811	0.850579	8.00376	8.12488	7.84701	0.132572	-0.494682	0.620825	3.20325	9.99808	12.8234	7.69434	8.09874	10.405	11.9723	9.58412	11.3807	3.79341	1.17576	4.39784	3.84122	8.06642	9.21414	8.42267	19.5135	5.67373	13.9544	7.71001	9.44924	3.47924	5.5122	11.3536	5.90298	8.13974	4.14767	10.8195	7.2857	5.55613	12.489	7.01002	9.56698	9.11457	12.7473
hsa-miR-576-5p	miRNA	chr4	109488713	109488734	+	AUUCUAAUUUCUCCACGUCUUU	0.0629925	0.850579	30.3951	29.5259	31.5198	0.127526	0.493958	0.621336	34.168	32.8969	25.6468	26.7039	19.437	29.4807	20.6795	22.9334	20.8645	22.7605	24.691	26.7535	46.0947	50.1271	12.2855	20.3135	35.1242	32.624	20.9317	28.6372	18.8985	22.2671	33.0732	35.8074	32.888	42.0553	24.886	29.7536	16.3928	19.7551	33.304	36.9619	17.008	19.7482	48.4398
hsa-miR-362-5p	miRNA	chrX	50008968	50008991	+	AAUCCUUGGAACCUAGGUGUGAGU	0.0832081	0.850579	5.76126	5.79926	5.71209	0.168997	0.492366	0.622461	5.33874	7.74045	8.54893	9.05217	3.2395	1.15611	4.35358	4.10748	7.58711	8.12874	3.52728	6.59676	7.68245	6.91408	6.14276	5.94541	3.90269	2.83687	6.97722	5.50715	4.72462	6.95847	5.5122	3.4934	5.0597	6.24047	5.53023	4.32779	5.46428	3.08674	4.163	6.37275	2.126	2.27864	12.11
hsa-miR-1273d	miRNA	chr1	10227727	10227751	+	GAACCCAUGAGGUUGAGGCUGCAGU	0.0743289	0.850579	8.97505	8.62035	9.43407	0.1512	0.491592	0.623008	13.8807	9.35305	5.69929	11.7678	4.85925	11.5611	7.61876	8.21496	17.071	10.8383	9.40608	5.13081	11.5237	4.60938	0	14.3681	7.80538	10.6383	20.9317	10.4636	0	6.95847	5.5122	12.2269	6.74627	8.68239	8.29534	7.03267	7.2857	11.7296	6.24451	7.6473	5.31499	11.773	5.09893
hsa_piR_000454	piRNA	chr11	63174732	63174761	+	ACCUGGUACCUGUGAAUGUGACCUUACAUA	-0.109326	0.85114	5.99594	6.11242	5.8452	0.22338	-0.489416	0.624547	1.06775	1.61259	4.27446	4.07348	8.09874	19.6538	2.17679	7.18809	1.89678	1.62575	3.52728	7.69622	0	0.576173	0	2.47726	11.7081	4.2553	6.97722	3.85501	0	7.65432	0	3.4934	7.58955	9.22504	13.8256	14.0653	1.82143	17.9031	16.652	17.8437	12.756	15.5707	5.09893
hsa_piR_016271	piRNA	Multiple	Multiple	Multiple	Multiple	UGUUAGCCAGGAUGGUCUCGAUCUCCUGA	-0.0693858	0.85114	9.48376	10.0661	8.73013	0.143482	-0.483585	0.62868	5.33874	7.74045	4.27446	5.4313	22.6765	15.6075	8.70715	8.55725	9.48388	8.67065	3.52728	4.39784	3.84122	2.88087	21.4997	6.93632	23.4161	12.0567	13.9544	10.4636	14.1739	10.4377	16.5366	8.73351	10.9627	6.24047	8.29534	8.65559	10.9286	15.4337	8.32601	9.55912	13.819	15.5707	8.92313
hsa-miR-155-5p	miRNA	chr21	25573983	25574005	+	UUAAUGCUAAUCGUGAUAGGGGU	-0.0361266	0.85114	205146	207426	202196	0.0747906	-0.483036	0.62907	197885	199456	236881	237449	184583	192185	187877	196355	209444	213241	200257	207766	212089	191108	237120	224555	217704	216822	161763	162691	132214	136333	196317	193007	241436	244081	214023	210836	181685	182097	234363	235199	106517	111410	203014
RNU6-1149P	snRNA	chr21	42417497	42417593	-	GUGCUCACUUUGGCAGCACAUAUAACUAAAAUUGGAAUGCUGCAGAGAAGAUUAGCAUGGCCCCUACAUUUAAAAAAUAAAUAAAUAAAAAAGAAUU	0.0903162	0.85114	7.14482	6.89806	7.46414	0.187347	0.482079	0.62975	0	5.1603	5.69929	6.78913	11.3382	11.5611	2.17679	4.10748	3.79355	5.96108	5.8788	7.32973	0	1.15235	6.14276	14.8635	3.90269	8.5106	6.97722	11.565	0	3.47924	5.5122	7.86016	4.21642	6.5118	2.76511	9.19656	20.0357	20.9898	6.24451	15.9319	7.44099	8.35502	3.8242
hsa_piR_004309	piRNA	chr2	47361402	47361433	-	UCCGUAGUGUAGUGGUUAUCACGUUCGCCUGA	-0.077832	0.85114	22.9541	23.8186	21.8354	0.162075	-0.480224	0.631068	38.439	33.542	31.3461	39.3769	14.5777	12.1391	11.9723	9.92641	5.69033	11.3802	21.1637	18.6908	57.6184	60.4982	21.4997	25.268	11.7081	36.1701	38.3747	33.0429	9.44924	17.3962	11.0244	11.3536	14.3358	18.1788	35.9465	29.7536	10.9286	17.9031	39.5485	34.4128	22.323	18.2291	27.4068
RNU6-179P	snRNA	chr1	154039916	154040022	-	GUGCUCACUUUGGCAACAUACCUACUAAAAUUGGAAUGAUACAGAGAAGAUUAGCAUGUCCCUUGCGCAAGGAUGACCUGCAAAUUCGUUAAGUGUUCUAUUUAAGA	0.103769	0.85114	17.2067	14.4608	20.7602	0.216288	0.479774	0.631388	0	0	52.7184	53.4078	0	0	0	0	155.536	151.736	32.9213	40.3135	0	0	0	0	0	0	0	0	0	0	0	0	0	0.271325	0	0	0	0	0	0.637275	24.449	29.6224	0.637366
hsa-miR-28-5p	miRNA	chr3	188688794	188688815	+	AAGGAGCUCACAGUCUAUUGAG	0.0831395	0.85114	10.3443	10.1005	10.6599	0.173291	0.479768	0.631393	12.813	17.416	18.5227	13.1256	3.2395	4.62443	16.3259	13.6916	1.89678	4.33533	7.05456	9.89513	11.5237	13.252	9.21414	7.43177	3.90269	9.92903	17.4431	8.26073	9.44924	2.08754	5.5122	15.7203	1.68657	9.22504	4.14767	4.32779	3.64285	3.08674	18.7335	26.1283	11.693	14.4314	17.2089
SNORD116-24	snoRNA	chr15	25094037	25094128	+	GGAUCGAUGAUGACUUUUAUACAUGCAUUCCUUGGAAAGCUGAACAAAAUGAGUGAAAACUCUAUACCGUCAUCUUCGUUGAACUGAGGUCC	0.0770469	0.85114	10.0266	10.0429	10.0055	0.160704	0.479434	0.63163	19.2195	17.0935	5.69929	4.97869	22.6765	14.4513	11.9723	9.24183	11.3807	11.3802	4.70304	4.76432	11.5237	5.76173	15.3569	12.8817	7.80538	16.312	13.9544	9.36216	14.1739	4.87093	5.5122	11.3536	9.27612	9.76769	8.29534	4.86877	3.64285	5.55613	4.163	3.82365	9.56698	15.9505	3.8242
RNU2-44P	snRNA	chr4	154790291	154790484	+	UUCUCUUGUGGGCAUUUAGUGCUAUAAAAUUCCCUCUACACACUGCUUUAAAUGUGUCCCAGGGAUUCUGAUAUGUUGUGCUGAGAACAGAUCUUAAAUGGAUUUUUGGAGCCAGGAGAG	0.0857646	0.85114	7.36803	7.24079	7.53269	0.178981	0.479184	0.631808	1.06775	4.51526	7.12411	6.33652	19.437	17.3416	10.8839	7.18809	0	7.58682	3.52728	6.23027	0	1.72852	3.07138	2.97271	19.5135	5.67373	6.97722	7.1593	0	4.17508	11.0244	6.98681	4.21642	4.3412	9.6779	9.73754	9.10713	8.02552	8.32601	8.92185	15.945	8.35502	1.9121
hsa_piR_000402	piRNA	Multiple	Multiple	Multiple	Multiple	ACCCCUUGUGAAGCCCAAGAUCGUCAAAA	0.0772933	0.85114	5.61156	5.58383	5.64744	0.161933	0.477316	0.633137	11.7452	8.38549	4.27446	5.4313	3.2395	4.04638	5.44197	13.6916	11.3807	5.41916	4.70304	4.03135	3.84122	1.72852	3.07138	8.91812	15.6108	7.09217	3.48861	7.71001	4.72462	2.78339	5.5122	5.2401	2.52985	4.06987	6.91278	4.86877	7.2857	7.40817	0	1.91182	5.31499	5.31683	3.18683
hsa-miR-10b-5p	miRNA	chr2	176150329	176150351	+	UACCCUGUAGAACCGAAUUUGUG	-0.0963218	0.85114	49.5396	51.1752	47.4229	0.202005	-0.476829	0.633484	7.47424	10.9656	14.2482	21.7252	24.2962	22.5441	37.0054	41.4171	20.8645	19.509	44.6789	41.7795	88.3482	54.7364	30.7138	32.6998	97.5673	104.255	41.8633	34.1443	18.8985	29.9214	104.732	133.623	21.9254	17.0935	13.8256	23.8029	32.7857	34.5715	181.091	202.016	37.2049	37.2178	42.0662
hsa_piR_006701	piRNA	Multiple	Multiple	Multiple	Multiple	UGAAUAGCUGGGACUACAGGUGUGUGCCACU	-0.0671295	0.85114	12.8839	13.2481	12.4126	0.140918	-0.476372	0.633809	13.8807	13.2233	14.2482	19.4622	14.5777	11.5611	19.5911	12.6647	5.69033	14.0898	4.70304	6.96324	3.84122	7.49025	18.4283	15.8544	23.4161	20.5673	13.9544	14.8693	4.72462	16.0045	16.5366	11.3536	18.5522	8.13974	13.8256	13.5244	12.75	14.8163	16.652	15.2946	7.44099	11.0134	5.7363
SNORA66	snoRNA	chr1	93611511	93611643	+	GUGCAAACUCGAUCACUAGCUCUGCGUGAUGUGGCAGAAGCGAAGGGAACCAGGUUUGCAAAAGUAACUGUGGUGAUGGAAAUGUGUUAGCCUCAGACACUACUGAGGUGGUUCUUUCUAUCCUAGUACAGUC	-0.0733613	0.854708	36.329	37.3778	34.9718	0.155616	-0.471427	0.637336	28.8292	29.3492	21.3723	21.7252	48.5925	40.4638	19.5911	22.5911	117.6	69.9072	38.8001	31.1513	11.5237	17.2852	24.5711	22.7908	81.9565	75.8862	38.3747	39.6515	51.9708	49.4051	38.5854	31.4406	20.2388	18.7214	23.5035	24.3438	23.6785	17.2857	87.4231	54.1683	53.1499	41.7751	26.7694
hsa-miR-193b-5p	miRNA	chr16	14303980	14304001	+	CGGGGUUUUGAGGGCGAGAUGA	0.057437	0.854971	70.0807	68.367	72.2983	0.122361	0.469406	0.63878	72.6069	69.9866	105.437	106.363	149.017	111.564	75.0992	64.0082	79.6646	81.2874	69.3699	69.2659	80.6657	72.0216	30.7138	38.1497	31.2215	38.2977	118.613	71.0423	33.0723	64.7138	143.317	83.8417	53.1268	61.5907	20.7384	24.3438	60.1071	53.0919	45.793	40.1483	42.5199	39.4965	53.5388
hsa_piR_004014	piRNA	chr15	100132322	100132352	+	UCCCGACCUCAAGUAAUUCUCCUGCCUUAGC	0.070084	0.854971	12.2376	11.7899	12.8169	0.149523	0.468718	0.639271	7.47424	8.06297	7.12411	8.14695	12.958	22.5441	4.35358	11.6379	18.9678	9.21257	12.9334	9.16216	3.84122	7.49025	12.2855	4.95451	11.7081	14.1843	6.97722	12.6664	4.72462	2.78339	5.5122	17.467	5.90298	11.667	20.7384	18.9341	18.2143	12.9643	10.4075	15.2946	12.756	20.128	11.4726
hsa_piR_011537	piRNA	chr6	31429686	31429711	-	UGCUAUGAGAGGUUGAUGGAUUAAUU	0.0833389	0.855842	6.24698	6.10697	6.42817	0.179024	0.465519	0.64156	12.813	10.3206	7.12411	6.78913	8.09874	4.04638	8.70715	9.92641	11.3807	6.50299	5.8788	6.23027	0	1.72852	6.14276	5.44996	3.90269	11.3475	3.48861	5.50715	4.72462	4.87093	11.0244	16.5937	5.90298	4.3412	5.53023	4.86877	7.2857	4.93878	4.163	0.637275	4.25199	3.79774	5.7363
SCARNA12	snoRNA	chr12	6967337	6967606	-	CAGGCUGAUGAGACUAAGGCGAAUGCGACUCCGUGCUCUCUGGCCCUUGGCUCCUUGUUGGGGGUGGGGACUACAGAUGAGAUCUGAAAUCUUAGUGGUAGUACCUGAGCCAUGACUCCC	-0.0562922	0.855842	35.6251	35.9204	35.2429	0.121057	-0.465006	0.641927	66.2004	63.2137	45.5943	52.9552	32.395	21.388	20.6795	30.1215	20.8645	31.973	27.0425	37.0151	23.0473	32.2657	52.2135	46.5724	11.7081	19.1489	17.4431	26.985	28.3477	32.7048	66.1464	42.7942	23.6119	24.1479	26.2686	35.7043	36.4285	28.398	37.467	39.511	34.0159	41.0156	28.0441
hsa-miR-138-5p	miRNA	chr3	44114234	44114256	+	AGCUGGUGUUGUGAAUCAGGCCG	-0.097367	0.855842	307.503	318.568	293.184	0.210319	-0.46295	0.6434	560.568	568.278	353.356	348.961	1678.06	1712.2	124.077	144.789	123.29	130.602	262.195	251.41	445.582	305.948	135.141	170.435	245.87	244.68	111.636	113.447	685.07	713.243	143.317	140.609	131.552	139.19	142.403	139.571	220.393	222.862	160.276	172.064	401.813	395.345	129.385
hsa-miR-5095	miRNA	chr1	52934936	52934956	+	UUACAGGCGUGAACCACCGCG	0.0683138	0.855842	7.62639	7.5833	7.68215	0.147721	0.462452	0.643757	9.60974	7.74045	2.84964	5.4313	8.09874	6.93665	9.79555	6.16122	3.79355	10.8383	4.70304	5.13081	7.68245	1.72852	3.07138	9.90902	11.7081	6.38295	6.97722	7.71001	9.44924	6.95847	22.0488	7.86016	5.0597	4.3412	6.91278	3.78682	10.9286	11.1123	8.32601	7.01002	4.25199	5.69661	5.7363
hsa-miR-221-5p	miRNA	chrX	45746221	45746242	-	ACCUGGCAUACAAUGUAGAUUU	-0.059614	0.855842	25.9974	26.7596	25.0111	0.12911	-0.461729	0.644275	34.168	23.5439	65.5418	48.8817	16.1975	17.3416	31.5634	34.9136	34.142	32.515	38.8001	27.853	11.5237	39.1798	33.7852	30.2225	31.2215	23.4042	48.8405	28.0865	14.1739	16.7003	16.5366	29.6939	21.0821	31.2024	15.2081	17.8522	18.2143	9.87756	14.5705	19.7555	21.26	15.191	34.4178
hsa_piR_000015	piRNA	Multiple	Multiple	Multiple	Multiple	AAACUUAUAAUCAUGGUGGAAGGUGAAA	-0.0850144	0.856198	8.15565	8.64779	7.51875	0.185105	-0.459275	0.646036	4.271	3.22519	7.12411	9.95738	22.6765	34.6832	8.70715	7.87267	3.79355	3.79341	4.70304	8.42919	3.84122	2.88087	0	1.9818	11.7081	5.67373	3.48861	11.565	4.72462	2.78339	5.5122	10.4802	5.0597	5.96915	9.6779	9.19656	10.9286	9.26021	29.141	18.481	13.819	12.1528	3.18683
hsa_piR_003677	piRNA	chr5	111528162	111528191	-	UCCCAAAGUGCUGGGAUUAUAGGCCAUGGU	-0.0688977	0.856198	6.3017	6.30998	6.29098	0.150588	-0.457525	0.647294	9.60974	7.74045	2.84964	5.4313	4.85925	11.5611	5.44197	5.47664	5.69033	9.75449	5.8788	8.42919	0	1.15235	18.4283	11.8908	3.90269	1.41843	6.97722	6.05787	0	4.87093	5.5122	12.2269	3.37313	5.96915	9.6779	6.49169	5.46428	5.55613	8.32601	7.01002	6.37799	5.69661	5.09893
hsa_piR_010791	piRNA	Multiple	Multiple	Multiple	Multiple	UGCCAUGUUGGCCAGGGUGGUCUCGAACU	0.073302	0.856198	6.38362	6.3877	6.37833	0.160559	0.456544	0.647999	10.6775	4.51526	4.27446	5.88391	6.47899	4.62443	16.3259	7.53038	13.2774	7.58682	3.52728	4.39784	3.84122	3.45704	9.21414	8.42267	3.90269	6.38295	3.48861	3.85501	4.72462	6.26262	5.5122	6.98681	3.37313	5.15517	5.53023	4.86877	10.9286	9.26021	8.32601	10.1964	5.31499	5.69661	2.54947
hsa_piR_014954	piRNA	chr3	75538603	75538630	+	UGGUGUGAACCUGGGAGGCAGAGCAUGC	0.0624401	0.856198	17.1869	17.0762	17.3301	0.137207	0.45508	0.649052	14.9485	15.1584	11.3986	12.2204	48.5925	29.4807	10.8839	9.24183	18.9678	16.7994	14.1091	15.0259	19.2061	9.21877	9.21414	20.3135	23.4161	14.8936	13.9544	12.6664	4.72462	13.2211	5.5122	23.5805	15.1791	14.6515	17.9732	18.9341	29.1428	24.6939	8.32601	26.1283	27.6379	25.4448	11.4726
hsa-let-7b-5p	miRNA	chr22	46113691	46113712	+	UGAGGUAGUAGGUUGUGUGGUU	0.0822869	0.856198	240.27	233.434	249.118	0.180871	0.454948	0.649147	481.555	490.874	698.163	532.267	56.6912	54.3371	429.916	435.393	125.187	136.563	70.5456	72.9308	372.599	290.967	325.566	272.498	249.772	225.531	97.6811	111.795	14.1739	4.17508	159.854	210.478	215.037	197.524	59.4499	44.3599	276.857	304.97	272.677	268.93	165.828	180.013	517.542
hsa_piR_005280	piRNA	chr11	45671091	45671120	-	UCUAGACAGAGGUACAGGCGCAUGGCAGGG	-0.0872715	0.856198	5.9305	6.20121	5.58017	0.192193	-0.454083	0.649769	0	1.93511	4.27446	7.69434	9.71849	6.93665	2.17679	1.36916	3.79355	5.41916	2.35152	5.4973	0	2.88087	6.14276	8.42267	0	8.5106	10.4658	12.1157	4.72462	8.35017	5.5122	7.86016	4.21642	4.88385	16.5907	14.0653	3.64285	8.02552	4.163	10.1964	6.37799	10.6337	1.27473
hsa_piR_011370	piRNA	Multiple	Multiple	Multiple	Multiple	UGCGGUGAGCCGAGAUCACGCCAUUGCC	0.0574614	0.859845	18.051	17.7546	18.4347	0.128355	0.447678	0.654386	14.9485	14.5133	18.5227	18.1043	14.5777	19.6538	23.9447	18.8259	30.3484	17.8832	22.3394	12.0941	3.84122	9.21877	21.4997	26.2589	19.5135	16.312	27.9089	22.5793	4.72462	9.74186	11.0244	35.8074	9.27612	13.8376	20.7384	15.1473	20.0357	21.6072	20.815	21.0301	18.071	18.2291	12.7473
hsa_piR_017833	piRNA	Multiple	Multiple	Multiple	Multiple	UUCUACUUCUAGAUCCCUGAGGAAUCACCAC	0.0789881	0.859845	6.13451	6.20626	6.04166	0.17658	0.447321	0.654644	6.40649	7.41793	7.12411	4.07348	4.85925	1.73416	5.44197	4.44977	7.58711	3.79341	2.35152	5.86378	0	1.72852	9.21414	6.44086	7.80538	11.3475	13.9544	4.40572	0	11.1336	5.5122	9.60686	6.74627	5.69782	4.14767	7.03267	5.46428	9.87756	8.32601	5.73547	7.44099	10.2539	2.54947
hsa-miR-27b-5p	miRNA	chr9	95085463	95085484	+	AGAGCUUAGCUGAUUGGUGAAC	0.0862182	0.859845	12.1137	11.8933	12.3988	0.194246	0.443861	0.657143	21.355	16.1259	27.0716	18.1043	8.09874	8.67081	14.1491	9.92641	0	2.16766	7.05456	11.7276	53.7771	61.6505	3.07138	8.91812	3.90269	17.0212	3.48861	9.36216	0	6.95847	16.5366	7.86016	10.9627	12.7523	13.8256	9.73754	9.10713	10.4949	6.24451	12.7455	6.37799	3.41796	18.4836
RNU4-26P	snRNA	chr9	20418321	20418427	+	AGCUUUGUGCAGUGGCAGGAUCAUAGCCAAUGAGGUUUAUGCGAGGCACAAUUACUGCUAACUGAAACUACGAAUGGAGUAUUAAAAUUCAGAAUUCUGGGGUCAGG	-0.0816934	0.859845	10.8157	11.1131	10.4309	0.184275	-0.443324	0.657531	10.6775	5.48282	1.42482	8.59956	17.8172	10.983	4.35358	6.16122	9.48388	3.79341	10.5818	8.42919	3.84122	5.18556	9.21414	8.91812	11.7081	16.312	3.48861	12.1157	14.1739	9.74186	16.5366	10.4802	4.21642	4.06987	26.2686	22.1799	20.0357	17.9031	10.4075	23.5792	20.197	23.1662	7.6484
hsa_piR_017033	piRNA	chr20	17891355	17891384	-	CUCACAAAGAUGAGUGGUGAAAAUCUGAUC	0.0559275	0.859845	409.896	402.462	419.517	0.126231	0.443056	0.657725	554.162	555.7	453.093	379.738	576.63	560.712	273.187	233.099	204.852	188.587	259.843	261.305	668.373	675.851	442.279	390.911	433.199	391.488	345.372	359.617	401.593	408.462	231.512	250.652	455.373	476.446	279.276	223.422	333.321	321.021	358.018	342.854	240.238	245.714	479.3
hsa_piR_020388	piRNA	chr11	75624559	75624588	-	GGCUCGUUGGUCUAGGGGUAUGAUUCUCGG	-0.0727555	0.859845	1447.87	1483.24	1402.1	0.164244	-0.442972	0.657786	1842.93	1710	1473.27	1208.01	2257.93	2049.78	1473.69	1353.41	790.956	682.814	1690.74	1522.75	5370.03	5634.97	896.843	906.18	1877.19	1759.57	1091.93	1075	1053.59	1237.22	1201.66	1246.27	1964.85	1925.32	1406.06	1317.81	1060.07	966.766	917.942	910.028	820.634	702.961	3004.55
hsa_piR_005336	piRNA	Multiple	Multiple	Multiple	Multiple	UCUCAAAGUGAAAGGACCAGUUCGAAU	0.0694223	0.860354	6.80706	6.6565	7.00191	0.15754	0.440664	0.659456	9.60974	8.06297	4.27446	5.88391	1.61975	6.35859	11.9723	11.2956	7.58711	9.75449	7.05456	6.23027	3.84122	1.72852	3.07138	7.92722	7.80538	4.96452	13.9544	9.91287	18.8985	7.65432	5.5122	6.98681	6.74627	6.5118	2.76511	5.95072	7.2857	7.40817	0	2.5491	4.25199	5.69661	3.18683
hsa_piR_009011	piRNA	Multiple	Multiple	Multiple	Multiple	CAGAAUGGUAGAUCCACUGACAGCUUGCACU	-0.0767686	0.860354	11.4147	11.679	11.0726	0.174554	-0.439798	0.660083	5.33874	7.09542	8.54893	5.4313	12.958	12.1391	7.61876	9.24183	0	6.50299	8.23032	7.69622	3.84122	7.49025	9.21414	11.3954	11.7081	10.6383	0	7.71001	14.1739	11.1336	5.5122	6.98681	9.27612	9.49637	24.886	27.0487	21.8571	19.7551	16.652	19.1182	21.26	24.3055	12.7473
hsa_piR_019632	piRNA	Multiple	Multiple	Multiple	Multiple	GAUUGAGACCAUCCUGGCCAACAUGGUGU	-0.0596299	0.860354	16.7407	16.9716	16.4419	0.136175	-0.43789	0.661466	12.813	14.1908	9.97375	17.1991	17.8172	16.7636	23.9447	23.9603	24.6581	22.2186	12.9334	12.0941	3.84122	3.45704	12.2855	25.7635	23.4161	19.8581	17.4431	15.9707	18.8985	17.3962	22.0488	28.8206	10.9627	14.9229	12.443	13.5244	12.75	12.9643	8.32601	19.7555	17.008	26.2044	11.4726
SNORD35B	snoRNA	chr19	49497720	49497806	+	GGCAGAUGAUGUUUGUUUUCACGAUGGUCUUCAGAUGCCCACGUGGGCACUGCUGAGAAAGCCACUUGGUAAAACUGAUGCCGGAAA	-0.0481078	0.860354	19.3526	20.1831	18.2778	0.110124	-0.436853	0.662218	29.897	23.2214	25.6468	14.4835	27.5357	15.6075	19.5911	20.8797	41.7291	30.8892	30.5698	25.6541	26.8886	14.4043	21.4997	15.359	15.6108	21.2765	24.4203	7.71001	18.8985	19.4837	33.0732	20.0871	17.7089	17.6361	13.8256	12.4424	9.10713	12.347	29.141	23.5792	17.008	18.6089	19.7584
hsa-miR-320a	miRNA	chr8	22244975	22244996	-	AAAAGCUGGGUUGAGAGGGCGA	-0.0403555	0.860354	1542.28	1560.81	1518.29	0.092868	-0.434547	0.663891	1774.6	1989.62	1705.51	1831.25	2411.81	2508.18	1471.51	1635.12	1561.05	1651.76	1662.52	1718.45	1613.31	1671.48	1293.05	1341.19	944.451	945.386	1402.42	1504.55	1067.76	1199.64	1130	1101.3	1937.02	2183.89	1096.37	1106.29	1659.32	1705.11	1394.61	1361.22	1019.42	995.767	1412.4
hsa-miR-1468-5p	miRNA	chrX	63786055	63786075	-	CUCCGUUUGCCUGUUUCGCUG	-0.0476586	0.860354	39.2657	39.6053	38.8262	0.109849	-0.433856	0.664393	30.9647	31.2843	54.1432	58.8391	59.9307	46.8224	50.0661	50.3166	18.9678	30.8892	43.5031	39.214	42.2535	45.5177	21.4997	25.7635	54.6377	43.2622	38.3747	39.6515	33.0723	45.2301	38.5854	28.8206	32.0448	37.7141	11.0605	12.4424	43.7142	46.3011	22.8965	31.8637	31.8899	32.2808	31.231
hsa_piR_005035	piRNA	Multiple	Multiple	Multiple	Multiple	UCGGAAGGUGUCUUGAGAUUAUCAUCCGCU	-0.0746375	0.860354	14.0691	14.6162	13.3612	0.172607	-0.432414	0.665441	12.813	7.09542	4.27446	9.50478	9.71849	18.4977	15.2375	15.0608	13.2774	22.2186	11.7576	7.69622	0	4.03321	9.21414	18.3317	11.7081	27.6595	24.4203	17.6229	18.8985	12.5252	33.0732	27.0739	7.58955	6.5118	27.6511	22.1799	27.3214	21.6072	4.163	16.5691	8.50398	12.5325	3.8242
hsa_piR_018883	piRNA	chr12	9395056	9395086	-	UUUUAGUAGAGAUGGGGUCUCUCUCUGUUGC	-0.0617331	0.860354	9.41322	9.63385	9.12771	0.143243	-0.430967	0.666492	8.54199	5.48282	4.27446	8.59956	11.3382	12.1391	5.44197	9.24183	9.48388	12.4641	10.5818	11.7276	0	5.18556	12.2855	6.44086	3.90269	10.6383	6.97722	10.4636	0	12.5252	16.5366	10.4802	7.58955	9.76769	2.76511	11.9014	29.1428	14.199	12.489	10.8337	12.756	16.3303	4.46157
hsa_piR_022559	piRNA	chr7	158276576	158276604	-	UAGACAGAAGCGGAAUGGUGGUUGCCAGG	-0.095534	0.860354	5.947	6.16818	5.66075	0.221794	-0.430734	0.666662	2.1355	3.54771	2.84964	3.62087	37.2542	35.8393	3.26518	4.79206	13.2774	2.16766	4.70304	7.32973	0	1.15235	0	0.495451	7.80538	4.96452	0	2.20286	4.72462	9.04601	5.5122	4.36675	0.843283	3.52722	4.14767	7.57364	1.82143	6.17348	6.24451	15.9319	9.56698	11.0134	2.54947
hsa-miR-140-5p	miRNA	chr16	69933103	69933124	+	CAGUGGUUUUACCCUAUGGUAG	0.0491828	0.860354	35.5418	35.2458	35.9248	0.114479	0.429624	0.667469	32.0325	21.2862	54.1432	44.8082	19.437	21.388	32.6518	19.5105	30.3484	18.4251	27.0425	29.3189	26.8886	48.9747	46.0707	43.5997	27.3188	39.7161	31.3975	25.3329	70.8693	53.5802	66.1464	47.1609	37.1045	25.7759	37.329	32.4585	36.4285	28.398	47.8745	41.4229	29.7639	16.3303	39.5167
hsa-miR-7-1-3p	miRNA	chr9	83969771	83969792	-	CAACAAAUCACAGUCUGCCAUA	-0.0590313	0.860354	21.0446	21.452	20.5174	0.137573	-0.429091	0.667857	20.2872	27.0916	28.4964	32.5878	8.09874	9.82691	28.2982	20.8797	26.5549	15.1736	11.7576	23.8216	15.3649	31.1133	18.4283	12.8817	23.4161	30.4963	20.9317	14.8693	9.44924	18.7879	27.561	13.9736	16.8657	18.9927	24.886	27.5897	10.9286	6.79082	35.3855	30.5892	12.756	17.4696	35.0552
hsa-miR-26b-5p	miRNA	chr2	218402657	218402677	+	UUCAAGUAAUUCAGGAUAGGU	0.0410776	0.860354	3499.9	3455.13	3557.83	0.0963177	0.42648	0.669758	2916.02	3336.78	4334.31	4509.79	1702.36	1886.19	3032.27	3221.29	3465.41	3630.29	2952.33	3225.81	5492.95	5287.54	4149.44	3573.19	3375.83	3346.08	3101.37	3006.35	3756.07	3868.91	3610.49	3497.77	3582.27	4021.58	2120.84	2103.31	2183.89	2253.32	3382.44	3554.72	1864.5	2057.61	4318.16
hsa-miR-16-2-3p	miRNA	chr3	160404797	160404818	+	CCAAUAUUACUGUGCUGCUUUA	0.0433727	0.860354	174.724	172.343	177.805	0.101854	0.425833	0.67023	170.84	185.126	176.678	171.086	123.101	157.809	148.022	146.5	121.394	141.982	148.146	146.595	288.092	267.344	101.356	109.495	132.691	175.886	136.056	144.838	132.289	114.815	203.951	168.557	225.157	216.789	160.377	113.605	122.036	121.617	264.351	257.459	141.379	145.074	225.628
hsa_piR_022298	piRNA	Multiple	Multiple	Multiple	Multiple	UACUCAGGAUGCUGAGGCAGGAGAAUGGCGU	-0.0647332	0.860354	8.14862	8.36589	7.86745	0.152113	-0.42556	0.670428	3.20325	8.38549	2.84964	9.50478	9.71849	10.405	7.61876	6.16122	5.69033	7.58682	5.8788	9.89513	0	2.88087	24.5711	11.3954	3.90269	2.83687	3.48861	7.1593	14.1739	13.2211	11.0244	8.73351	6.74627	5.4265	11.0605	12.4424	10.9286	9.87756	16.652	17.2064	6.37799	11.3932	2.54947
RNU4-34P	snRNA	chr17	29388560	29388683	+	AACUUUGUGCAGUGGCAGUAUUGUAGCCAAUGAGAUUUAUCCGAGGUGUGAUUAUUGCUCAUUGAAAAAUCAUAGGCUGGGCACGGUGGCUCACAUCUGUAAUCUUAGUACUUUGGGAGG	0.0644597	0.860429	10.6465	10.1562	11.281	0.152223	0.423455	0.671963	9.60974	9.67557	7.12411	9.05217	16.1975	15.0294	10.8839	12.3224	17.071	15.7156	7.05456	5.86378	3.84122	6.91408	6.14276	11.8908	7.80538	7.09217	10.4658	14.3186	9.44924	7.65432	0	18.3404	3.37313	5.15517	12.443	10.2785	23.6785	18.5204	2.0815	12.1082	12.756	9.49434	3.18683
hsa_piR_000045	piRNA	chr10	70184970	70184999	+	AAAUGCAGUGUGGAACACAAUGAACUGAAC	-0.0372426	0.860429	198.162	200.989	194.505	0.0880276	-0.423079	0.672238	203.94	241.889	260.742	261.155	226.765	263.014	138.226	161.219	136.568	136.021	209.285	198.269	222.791	235.079	218.068	193.226	144.4	198.581	212.805	179.533	198.434	224.063	181.903	196.504	199.858	223.572	193.558	177.981	180.321	161.745	176.928	191.82	181.773	224.826	217.979
hsa-miR-23a-5p	miRNA	chr19	13836630	13836651	-	GGGGUUCCUGGGGAUGGGAUUU	0.0868122	0.86261	8.19718	7.71967	8.81514	0.207372	0.41863	0.675487	13.8807	9.35305	5.69929	3.16826	3.2395	10.983	8.70715	7.53038	11.3807	1.62575	1.17576	4.39784	23.0473	19.5899	3.07138	7.92722	11.7081	4.96452	0	6.60858	4.72462	10.4377	0	0	19.3955	20.3494	1.38256	4.86877	7.2857	8.64287	2.0815	3.82365	3.18899	4.93706	14.6594
hsa-miR-335-3p	miRNA	chr7	130496162	130496183	+	UUUUUCAUUAUUGCUCCUGACC	0.0958162	0.86261	22.2	21.4637	23.1529	0.230172	0.416281	0.677205	41.6422	43.54	2.84964	1.81043	1.61975	3.46832	35.917	13.007	5.69033	18.9671	4.70304	4.39784	23.0473	8.06642	46.0707	26.7544	3.90269	5.67373	20.9317	13.7679	99.217	90.4601	11.0244	2.62005	16.8657	11.1243	20.7384	28.1307	23.6785	24.6939	54.119	48.4329	8.50398	11.3932	17.8463
hsa_piR_008252	piRNA	Multiple	Multiple	Multiple	Multiple	UGAGUGACCUACAAAGAGACUUAGACUCCCA	-0.0755936	0.86261	23.2261	23.9747	22.2573	0.18228	-0.41471	0.678354	7.47424	9.35305	11.3986	14.9361	22.6765	23.1222	15.2375	12.6647	9.48388	15.1736	8.23032	10.9946	3.84122	8.06642	21.4997	19.3226	39.0269	23.4042	24.4203	30.2893	9.44924	22.963	11.0244	29.6939	13.4925	15.1942	56.6848	61.1301	52.8214	48.7705	33.304	38.8738	32.9529	45.9526	19.121
hsa-miR-20a-5p	miRNA	chr13	91351072	91351094	+	UAAAGUGCUUAUAGUGCAGGUAG	0.042839	0.86261	1264.37	1247.51	1286.18	0.103351	0.414501	0.678507	1243.93	1331.68	2018.97	2092.86	839.03	888.469	1000.23	1140.85	1238.6	1303.31	1401.51	1451.29	1421.25	1432.94	1520.33	1422.44	1135.68	1037.58	1175.66	1285.37	1332.34	1441.1	887.464	976.406	1443.7	1625.78	949.817	892.608	1200.32	1229.76	1192.7	1315.97	797.248	870.442	1441.09
SNORD46	snoRNA	chr7	134246020	134246123	+	UGCUGGAGUGAUGAAAAAGUAUCUUCAGGUGUGGCUGUGGCCACCUUGGCCACCUGUGUGUCACUUGCCAAUGCAAGGACUUGUCAUAGUUACACUGACUGUUA	0.0708114	0.86261	32.8788	31.8271	34.2398	0.170939	0.41425	0.678691	89.6909	107.721	31.3461	27.1565	53.4517	37.5735	29.3866	24.6449	9.48388	13.5479	27.0425	30.0519	30.7298	26.504	30.7138	16.8453	31.2215	36.1701	6.97722	15.9707	14.1739	19.4837	16.5366	14.847	30.3582	34.7296	22.1209	20.557	25.5	19.1378	12.489	12.7455	35.0789	37.2178	15.9342
hsa-miR-1249-3p	miRNA	chr22	45200958	45200979	-	ACGCCCUUCCCCCCCUUCUUCA	-0.0789404	0.86261	5.88682	6.11834	5.58721	0.190886	-0.413546	0.679206	6.40649	7.74045	5.69929	6.78913	11.3382	6.35859	6.53036	9.24183	24.6581	13.5479	1.17576	3.29838	15.3649	8.06642	12.2855	9.90902	0	4.96452	6.97722	3.30429	9.44924	4.87093	5.5122	1.7467	3.37313	6.24047	1.38256	0.540974	5.46428	4.32143	2.0815	3.82365	3.18899	0.759548	8.92313
hsa_piR_016376	piRNA	chr5	1402870	1402898	+	UGUUGCCCGCACUGUGUCCAAGUGUUCUC	-0.0861221	0.865941	7.52606	7.70852	7.28995	0.210687	-0.408768	0.68271	4.271	3.22519	11.3986	4.52608	19.437	20.8099	10.8839	15.0608	7.58711	6.50299	10.5818	6.96324	0	1.72852	3.07138	1.48635	3.90269	2.83687	0	6.60858	4.72462	2.78339	0	10.4802	3.37313	2.98457	6.91278	9.73754	5.46428	6.17348	39.5485	19.7555	9.56698	14.4314	0
hsa-miR-34a-3p	miRNA	chr1	9151693	9151714	-	CAAUCAGCAAGUAUACUGCCCU	0.0651764	0.869227	8.12	7.69806	8.66605	0.161586	0.403355	0.686687	7.47424	8.38549	8.54893	9.05217	6.47899	10.405	6.53036	9.58412	7.58711	11.9222	8.23032	4.03135	7.68245	10.3711	3.07138	6.44086	15.6108	7.09217	0	1.65215	0	4.17508	5.5122	5.2401	4.21642	5.96915	8.29534	15.1473	3.64285	11.1123	16.652	11.4709	8.50398	6.45615	7.01103
hsa_piR_019949	piRNA	Multiple	Multiple	Multiple	Multiple	GCCUGGAUAGCUCAGUUGGUAGAGCAUCAGA	-0.0459038	0.869227	27.5681	28.1554	26.8081	0.114276	-0.401693	0.68791	22.4227	24.1889	39.895	46.6187	42.1135	32.9491	26.1215	32.5175	17.071	15.7156	42.3274	36.2822	38.4122	66.8361	27.6424	19.818	46.8323	36.1701	27.9089	17.0722	4.72462	28.5297	16.5366	27.9472	30.3582	27.4038	40.0941	32.4585	27.3214	32.7194	24.978	22.9419	21.26	21.2673	28.0441
hsa-miR-424-5p	miRNA	chrX	134546680	134546701	-	CAGCAGCAAUUCAUGUUUUGAA	-0.0863759	0.869227	15.049	15.7555	14.1347	0.215061	-0.401634	0.687954	12.813	18.3836	18.5227	16.7465	14.5777	20.2319	3.26518	3.76519	7.58711	18.9671	0	2.56541	3.84122	5.76173	9.21414	13.3772	15.6108	17.7304	17.4431	11.0143	103.942	77.239	16.5366	6.98681	16.0224	14.1089	2.76511	8.11461	7.2857	6.79082	35.3855	28.0401	9.56698	2.65842	7.01103
SNORD20	snoRNA	chr2B	236714158	236714237	-	UGGAUAUGAUGACUGAUUACCUGAGAAAUAAUUGAUGAAAUCUCAAGAAAAUUCCUCUAGAUAGUCAAGUUCUGAUCCAG	0.0517891	0.869477	791.468	778.294	808.516	0.129492	0.399942	0.6892	681.224	722.765	604.124	654.019	1480.45	1604.68	656.302	684.58	844.066	819.919	805.396	876.269	253.521	205.694	629.633	671.336	897.619	956.733	753.54	779.813	826.808	841.279	948.098	1015.71	284.186	292.488	824.004	859.608	846.963	877.251	455.849	571.635	1439.3	1597.33	311.672
ebv-miR-BART3-5p	miRNA	HHV507799	139087	139107	+	ACCUAGUGUUAGUGUUGUGCU	0.1082	0.869477	7.67145	7.21986	8.25587	0.271204	0.398963	0.689921	4.271	8.70801	0	0	1.61975	0	16.3259	15.7453	0	0	15.2849	17.9578	7.68245	5.76173	9.21414	13.3772	0	8.5106	0	0	47.2462	25.0505	0	0	0	5.4265	0	4.32779	0	0	8.32601	0	25.512	22.7864	8.92313
hsa-miR-574-5p	miRNA	chr4	38868056	38868078	+	UGAGUGUGUGUGUGUGAGUGUGU	0.0654685	0.872617	21.8649	20.8017	23.2407	0.16603	0.394318	0.693346	37.3712	29.9943	34.1957	32.5878	51.8319	39.3077	17.4143	20.1951	7.58711	16.7994	16.4606	9.52865	26.8886	31.6895	15.3569	13.3772	3.90269	9.21982	20.9317	17.6229	4.72462	16.0045	11.0244	10.4802	37.1045	33.9156	24.886	18.3931	29.1428	19.7551	20.815	19.1182	21.26	17.8494	23.5826
hsa-miR-5196-3p	miRNA	chr19	35345581	35345601	+	UCAUCCUCGUCUCCCUCCCAG	0.0631709	0.872617	9.52203	9.15717	9.99421	0.161828	0.390357	0.696272	8.54199	9.67557	5.69929	4.52608	11.3382	2.31222	5.44197	8.55725	1.89678	7.58682	14.1091	11.3611	7.68245	8.6426	3.07138	6.93632	3.90269	6.38295	10.4658	13.2172	0	2.08754	16.5366	6.11345	7.58955	6.5118	9.6779	9.73754	3.64285	7.40817	14.5705	15.2946	11.693	13.6719	7.01103
SNORD72	snoRNA	chr5	74273172	74273251	+	AGCUUAUCAGUGAUGUUGUAAAAAUAAAUGUCUGAACAUAUGAAUGCAGUAUUGAUUUCAGCAUUUAACUGAGAUAAGCG	0.0673889	0.872617	23.9457	23.6031	24.3891	0.174125	0.387015	0.698745	35.2357	37.4122	8.54893	17.1991	21.0567	28.3246	13.0607	10.2687	9.48388	13.5479	21.1637	18.3243	49.9359	63.379	24.5711	30.2225	31.2215	28.3687	52.3292	42.4051	14.1739	22.2671	0	14.847	10.1194	21.1633	41.4767	28.6716	25.5	28.398	16.652	13.3828	17.008	16.71	31.8683
hsa_piR_002469	piRNA	chr14	54922505	54922533	-	UCAGAAGCUUUACAGUCGAGCACAACGGC	-0.0958697	0.872617	5.64221	5.93305	5.26583	0.247747	-0.386966	0.698781	3.20325	0.322519	1.42482	1.35783	3.2395	3.46832	3.26518	0.34229	0	0	3.52728	1.09946	0	2.88087	3.07138	2.97271	3.90269	2.12765	10.4658	6.60858	14.1739	6.95847	0	2.62005	12.6492	11.9383	11.0605	7.57364	12.75	11.1123	14.5705	10.8337	26.5749	24.3055	7.01103
RNA5SP434	rRNA	chr17	4056756	4056876	-	AACUGUGGCCAUACCACCCUGAAUGCACCUGAUCUCGUCUGAAAUGGGGAGACUGAGGACCAGGGCUGAGUCAUGUGUCAAGGUCUCACAGCAGCUGGUGGUAGAGCUGAAGUCACAGUG	0.0715558	0.872617	119.142	116.247	122.888	0.185232	0.386304	0.699272	193.263	207.702	145.332	118.583	195.99	195.96	31.5634	42.7862	24.6581	39.5599	111.697	129.003	119.078	56.465	239.568	96.613	124.886	46.8083	205.828	69.9408	89.7677	34.7924	71.6586	43.6675	139.142	163.066	152.081	153.637	183.964	194.464	116.564	98.1403	77.5988	72.9166	117.275
hsa_piR_006055	piRNA	chr15	60322405	60322435	+	UCUUCUUGUUCAGGCUCCACACUGUGGGAGA	-0.103011	0.872617	5.15508	7.56442	4.64491	0.267614	-0.384924	0.700294	0	0.967557	1.42482	0.905217	1.61975	1.15611	0	0	0	0.541916	0	0.366486	0	9.79494	3.07138	48.5542	0	30.4963	0	89.2159	4.72462	46.6218	0	73.3615	1.68657	1.62795	0	1.62292	0	1.85204	0	0	2.126	1.13932	3.18683
hsa-miR-32-5p	miRNA	chr9	109046272	109046293	-	UAUUGCACAUUACUAAGUUGCA	0.054852	0.872617	91.857	90.0844	94.1509	0.142581	0.384707	0.700454	113.181	89.9828	75.5155	105.005	24.2962	30.6368	95.7787	97.8949	73.9743	74.2425	89.3578	99.6843	138.284	119.268	82.9273	69.3632	124.886	133.333	83.7266	90.868	56.6954	68.8889	55.122	73.3615	74.2089	78.1415	64.9802	63.835	30.9642	48.1531	118.646	110.249	82.9138	93.0446	130.66
hsa-miR-548e-5p	miRNA	chr10	110988940	110988961	+	CAAAAGCAAUCGCGGUUUUUGC	-0.0512301	0.872617	16.9928	17.3981	16.4684	0.133631	-0.383371	0.701445	8.54199	9.03053	29.9213	9.50478	16.1975	8.09275	16.3259	8.55725	13.2774	8.67065	9.40608	9.16216	38.4122	19.0137	27.6424	18.8271	27.3188	20.5673	13.9544	14.8693	28.3477	11.8294	16.5366	20.0871	10.9627	17.0935	27.6511	21.098	10.9286	15.4337	39.5485	12.7455	13.819	8.7348	23.5826
hsa_piR_008803	piRNA	chr22	17385461	17385491	+	CAAGUGCAUGGUAACCAAAACAGCAUGGUCC	0.0605127	0.872617	6.33109	6.33495	6.32608	0.158761	0.381157	0.703087	4.271	6.7729	9.97375	4.52608	1.61975	9.24886	7.61876	5.47664	11.3807	4.87724	0	5.4973	0	1.15235	3.07138	10.4045	3.90269	9.21982	3.48861	4.95644	4.72462	6.95847	5.5122	6.98681	3.37313	4.88385	15.2081	9.73754	14.5714	10.4949	2.0815	7.01002	7.44099	12.1528	3.8242
hsa-miR-874-3p	miRNA	chr5	137647582	137647603	-	CUGCCCUGGCCCGAGGGACCGA	0.0436759	0.872617	177.981	175.753	180.865	0.114785	0.380502	0.703573	187.924	179.966	257.893	321.805	103.664	86.7081	201.353	207.085	275.033	286.132	199.879	193.138	192.061	192.442	205.783	234.348	109.275	121.985	143.033	165.215	132.289	172.57	121.268	160.697	181.306	172.02	146.551	169.866	136.607	183.352	124.89	155.495	122.245	105.197	216.067
hsa-miR-5010-3p	miRNA	chr17	42514267	42514288	+	UUUUGUGUCUCCCAUUCCCCAG	-0.0662522	0.872617	7.70066	7.57331	7.86547	0.175622	-0.377243	0.705993	12.813	11.9332	11.3986	10.8626	9.71849	14.4513	3.26518	4.44977	7.58711	10.8383	3.52728	2.56541	3.84122	4.03321	6.14276	5.44996	0	4.2553	0	3.30429	4.72462	9.04601	0	9.60686	7.58955	8.95372	9.6779	8.11461	9.10713	5.55613	18.7335	8.92185	8.50398	7.59548	4.46157
hsa-miR-98-5p	miRNA	chrX	53556299	53556320	-	UGAGGUAGUAAGUUGUAUUGUU	-0.0398074	0.872617	3549.37	3593.64	3492.08	0.105747	-0.376439	0.706591	3493.67	3572.54	4529.51	4176.67	1682.92	1696.01	3965.02	4061.27	4203.26	4129.4	3844.74	3911.51	5715.74	5254.7	4054.22	3495.41	3699.75	3038.99	2522.27	2340.54	4351.37	4186.22	3119.9	2714.37	4665.04	4645.89	2339.29	2273.71	2360.57	2307.65	2882.88	2679.1	1875.13	1835.45	4811.48
hsa-miR-98-3p	miRNA	chrX	53556241	53556262	-	CUAUACAACUUACUACUUUCCC	0.0536285	0.872617	11.3252	11.6135	10.9521	0.142657	0.375927	0.706971	12.813	8.38549	5.69929	12.2204	9.71849	12.1391	11.9723	19.8528	9.48388	4.87724	18.8122	10.6281	15.3649	14.4043	9.21414	6.44086	19.5135	9.21982	0	4.95644	23.6231	21.5713	11.0244	6.98681	9.27612	13.0236	11.0605	7.03267	7.2857	11.7296	10.4075	10.8337	3.18899	6.07638	12.11
hsa-miR-3653-3p	miRNA	chr22	29333176	29333193	-	CUAAGAAGUUGACUGAAG	-0.0600232	0.872617	10.1952	10.2473	10.1278	0.159893	-0.375395	0.707367	6.40649	8.06297	11.3986	8.14695	16.1975	26.0124	4.35358	10.2687	11.3807	5.96108	8.23032	6.96324	15.3649	6.91408	0	10.4045	7.80538	16.312	10.4658	9.36216	0	6.95847	16.5366	9.60686	1.68657	5.96915	20.7384	18.3931	7.2857	8.02552	8.32601	12.7455	21.26	25.4448	6.37366
hsa-miR-744-5p	miRNA	chr17	12081909	12081930	+	UGCGGGGCUAGGGCUAACAGCA	-0.0370015	0.872617	207.896	210.241	204.862	0.0985901	-0.375307	0.707432	180.45	177.385	277.84	248.482	132.819	167.636	330.872	348.793	261.755	233.024	198.703	210.73	334.186	346.856	245.711	195.703	156.108	138.297	226.76	211.475	259.854	307.564	159.854	185.15	193.112	213.533	120.282	125.506	167.571	156.189	162.357	167.603	105.237	133.301	257.496
hsa_piR_012443	piRNA	chr6	27306323	27306352	-	UGGACAGGUGUCCGCGUGGGUUCGAGCCCC	0.062964	0.872617	27.0472	26.4138	27.8668	0.168253	0.374222	0.708239	30.9647	19.3511	65.5418	40.2821	66.4097	33.5271	38.0938	25.6717	3.79355	12.4641	81.1275	30.0519	26.8886	39.1798	15.3569	26.2589	39.0269	38.2977	34.8861	39.6515	51.9708	22.2671	27.561	35.8074	12.6492	13.2949	23.5035	11.3605	34.6071	23.4592	10.4075	7.01002	34.0159	16.3303	17.8463
hsa-let-7a-5p	miRNA	chr22	46112752	46112773	+	UGAGGUAGUAGGUUGUAUAGUU	-0.0365565	0.872617	20962.8	21201.8	20653.5	0.0978021	-0.37378	0.708568	24307.3	24756.5	27095.8	25462.4	11088.8	10743.7	21257.4	21640.6	21782.6	21341.2	21568.1	21104.5	31302.1	29848.6	26905.3	23057.3	19365.2	17386.4	18015.2	16931.2	17915.8	17124.8	19408.5	17776.2	31535.4	31247.9	11223.6	10511.7	16423.8	15659.6	16895.6	15905.7	12304.2	11863.8	29584
hsa_piR_000794	piRNA	chr6	26664752	26664783	+	AGCCCGGCUAGCUCAGUCGGUAGAGCAUGAGA	-0.073661	0.872617	22.4511	22.9996	21.7413	0.197168	-0.373594	0.708706	8.54199	6.7729	54.1432	47.5239	19.437	21.388	63.1269	64.0082	9.48388	21.6766	37.6243	32.9838	26.8886	15.5567	12.2855	19.3226	11.7081	9.21982	73.2608	46.2601	18.8985	18.092	38.5854	47.1609	2.52985	10.3103	17.9732	29.2126	25.5	28.398	4.163	3.82365	12.756	16.3303	8.28576
hsa_piR_001356	piRNA	chr11	84872755	84872780	+	CAACAAGUACCGUAAGGGAAAGUUGA	0.0732936	0.872617	671.994	654.546	694.575	0.19659	0.372825	0.709279	309.647	293.815	420.322	362.992	1015.58	927.198	1022	1040.56	1141.86	1156.45	534.971	555.593	42.2535	51.8556	589.705	629.223	1170.81	1168.79	565.155	542.454	689.794	718.81	909.513	868.984	152.634	167.136	558.553	507.434	863.356	753.781	297.655	320.549	728.154	714.354	131.297
hsa_piR_014539	piRNA	chr15	90926280	90926308	+	UGGUCAACAAGAGUGAAACUCCGUCAAAA	-0.0709584	0.87394	7.24299	7.341	7.11616	0.191683	-0.370187	0.711243	9.60974	4.51526	7.12411	9.95738	25.916	29.4807	2.17679	7.18809	3.79355	4.87724	16.4606	11.7276	0	4.60938	9.21414	3.96361	0	5.67373	0	4.95644	0	4.87093	0	5.2401	3.37313	4.61252	15.2081	9.73754	12.75	4.32143	8.32601	14.6573	11.693	11.773	3.18683
hsa-miR-301a-3p	miRNA	chr17	59151149	59151171	-	CAGUGCAAUAGUAUUGUCAAAGC	-0.0397667	0.875599	341.313	345.623	335.736	0.108303	-0.367181	0.713484	192.195	238.986	245.069	297.816	208.948	253.188	315.634	390.211	309.175	348.994	340.97	343.398	234.315	320.352	362.423	384.47	292.702	400.707	345.372	321.618	661.446	675.668	181.903	185.15	258.045	346.482	225.357	252.635	295.071	296.944	335.122	437.808	224.293	280.653	319.958
hsa-miR-151a-5p	miRNA	chr8	140732623	140732643	-	UCGAGGAGCUCACAGUCUAGU	0.0699391	0.877725	254.391	248.131	262.491	0.192318	0.363664	0.716109	248.786	236.084	66.9666	80.1117	14.5777	20.8099	383.115	365.908	138.465	141.982	138.74	160.888	284.251	289.239	313.281	291.821	230.259	197.162	160.476	150.345	9.44924	26.4422	93.7074	124.889	398.873	347.296	847.507	784.954	202.178	125.939	430.871	404.669	189.214	247.233	414.926
ebv-miR-BHRF1-2-3p	miRNA	HHV507799	42888	42909	+	UAUCUUUUGCGGCAGAAAUUGA	0.0923106	0.878327	109.693	100.355	121.777	0.255136	0.36181	0.717494	67.2682	79.3396	0	0	90.7059	0	292.778	309.43	0	0	295.116	300.885	61.4596	51.2794	187.354	160.031	0	140.425	0	0	174.811	148.911	0	0	0	70.5444	0	165.538	0	0	397.567	0	277.442	243.435	69.4729
hsa_piR_009206	piRNA	chr16	29727438	29727467	+	CAGUACGACACGAGGAGAAAGUGCCAUGUC	0.0661413	0.879572	17.2285	17.0282	17.4878	0.184573	0.358348	0.720083	12.813	17.7385	15.673	10.41	29.1555	23.7002	18.5027	24.9872	15.1742	34.1407	8.23032	10.9946	3.84122	0	21.4997	21.3044	15.6108	26.241	13.9544	15.9707	0	16.7003	49.6098	32.314	21.9254	11.3956	5.53023	11.3605	10.9286	18.5204	10.4075	7.01002	23.386	30.3819	7.01103
hsa_piR_001382	piRNA	Multiple	Multiple	Multiple	Multiple	CAAGAAAGAAUUCAGGGUGAUGCCACA	0.067879	0.879572	11.084	10.914	11.3039	0.189576	0.358057	0.720301	1.06775	2.25763	14.2482	12.673	27.5357	28.3246	6.53036	11.9801	3.79355	10.2964	10.5818	9.52865	11.5237	5.18556	18.4283	9.90902	19.5135	14.8936	13.9544	6.60858	18.8985	5.56678	5.5122	8.73351	0.843283	2.1706	12.443	10.2785	16.3928	9.87756	10.4075	18.481	17.008	18.2291	3.8242
hsa-miR-4767	miRNA	chrX	7147869	7147891	+	CGCGGGCGCUCCUGGCCGCCGCC	0.0640801	0.879607	8.85262	8.4726	9.3444	0.179585	0.356823	0.721224	6.40649	8.06297	12.8234	16.7465	3.2395	10.405	7.61876	13.6916	7.58711	5.96108	5.8788	5.4973	11.5237	9.79494	0	2.47726	11.7081	17.7304	13.9544	5.50715	9.44924	2.08754	11.0244	12.2269	3.37313	5.4265	2.76511	12.4424	3.64285	8.64287	10.4075	9.55912	9.56698	7.59548	19.121
hsa-miR-500a-3p	miRNA	chrX	50008482	50008503	+	AUGCACCUGGGCAAGGAUUCUG	-0.0374987	0.885057	144.535	146.59	141.876	0.107543	-0.348685	0.727326	134.536	126.105	265.017	292.838	102.044	150.872	204.618	203.32	149.845	166.368	124.631	161.621	145.967	166.514	104.427	107.513	81.9565	112.056	125.59	163.562	203.159	208.754	165.366	171.177	109.627	114.77	103.692	119.014	76.4999	86.4287	106.157	129.367	81.8508	81.2716	163.803
hsa_piR_009356	piRNA	chr18	11642155	11642183	-	CCACAGUGGCUGAGAGCUUUGUACAGGGG	-0.0542267	0.885057	10.16	9.74105	10.7022	0.155714	-0.348246	0.727656	0	3.54771	14.2482	9.95738	14.5777	9.24886	9.79555	7.18809	15.1742	4.87724	8.23032	10.2616	3.84122	5.18556	9.21414	6.44086	7.80538	8.5106	10.4658	9.91287	4.72462	7.65432	11.0244	10.4802	5.0597	5.4265	16.5907	11.3605	16.3928	16.6684	14.5705	10.8337	12.756	12.1528	8.28576
hsa-miR-1294	miRNA	chr5	154347153	154347174	+	UGUGAGGUUGGCAUUGUUGUCU	-0.0681248	0.885057	6.53454	6.63618	6.40301	0.196177	-0.347263	0.728394	2.1355	6.45038	22.7971	17.6517	1.61975	1.15611	4.35358	6.50351	3.79355	4.33533	18.8122	11.3611	11.5237	12.0996	3.07138	5.94541	3.90269	3.54608	3.48861	7.1593	9.44924	6.26262	11.0244	5.2401	7.58955	4.88385	1.38256	3.78682	1.82143	4.32143	2.0815	4.46092	4.25199	2.27864	4.46157
hsa_piR_001812	piRNA	Multiple	Multiple	Multiple	Multiple	UAUUCCACUGUGCACAGUUUGAAUUUGGAGCC	-0.0623345	0.887591	6.52442	6.89553	6.04415	0.182177	-0.342164	0.732227	4.271	3.87023	2.84964	9.50478	6.47899	7.5147	5.44197	7.53038	0	2.70958	5.8788	7.32973	0	4.03321	6.14276	4.95451	0	6.38295	3.48861	6.60858	4.72462	2.08754	22.0488	6.98681	5.90298	5.4265	8.29534	7.03267	10.9286	11.7296	10.4075	12.7455	9.56698	13.6719	4.46157
hsa-miR-30e-5p	miRNA	chr1	40754371	40754392	+	UGUAAACAUCCUUGACUGGAAG	0.0300957	0.887591	8430.13	8351.44	8531.96	0.0879769	0.342087	0.732285	9123.91	9250.16	12605.4	12221.8	7110.7	7408.92	7466.38	7333.56	6769.6	6575.07	7126.28	7119	13125.5	11780.4	9352.36	7863.31	7867.83	7504.22	10169.3	8973.35	11235.1	10176.1	6708.35	6271.53	8146.12	8503.59	5682.31	5851.18	6522.53	6351.89	8246.91	8110.59	4531.56	4841.36	9520.34
hsa_piR_023017	piRNA	Multiple	Multiple	Multiple	Multiple	UAGGACUGAGUCAAAUGUUAGUCUGGUC	-0.089578	0.888155	5.10313	5.44013	4.66702	0.263257	-0.340269	0.733654	1.06775	0.322519	0	1.35783	1.61975	1.15611	0	0.34229	0	1.62575	1.17576	2.19892	3.84122	3.45704	0	0.495451	3.90269	3.54608	0	4.95644	4.72462	4.17508	0	1.7467	5.90298	6.5118	12.443	13.5244	20.0357	12.9643	31.2225	19.1182	19.134	29.2426	1.27473
hsa-miR-32-3p	miRNA	chr9	109046231	109046252	-	CAAUUUAGUGUGUGUGAUAUUU	-0.0693108	0.888949	6.35715	6.40399	6.29654	0.205466	-0.337334	0.735865	0	7.74045	7.12411	3.62087	3.2395	6.93665	7.61876	5.13435	5.69033	2.16766	4.70304	6.96324	23.0473	24.1993	3.07138	1.48635	0	7.80138	10.4658	7.1593	0	2.78339	0	8.73351	10.1194	9.22504	6.91278	3.24585	1.82143	2.46939	4.163	5.0982	5.31499	4.93706	15.2968
hsa-let-7c-5p	miRNA	chr21	16539838	16539859	+	UGAGGUAGUAGGUUGUAUGGUU	-0.0791944	0.888949	116.92	120.395	112.423	0.235666	-0.336046	0.736837	216.753	186.093	61.2673	56.1234	63.1702	53.759	223.121	217.696	34.142	27.0958	17.6364	20.8897	676.055	176.885	644.99	129.313	366.853	30.4963	188.385	15.9707	297.651	45.9259	209.464	21.8338	107.097	125.352	58.0674	54.6384	72.857	79.6378	29.141	36.3247	34.0159	29.2426	121.737
SNORA74A	snoRNA	chr5	139278781	139278978	+	UCCAGCGGUUGUCAGCUAUCCAGGCUCAUGUGGUGCCUGUGAUGGUGUUACACUGUUGGAAGAGCAAACACUGUCUUUAUUGAGGUUUGGCUCCAAGCACUGUUUUGGUGUUGUAGCUGA	-0.032008	0.888949	322.025	325.834	317.095	0.0953325	-0.335752	0.737058	317.121	323.164	333.408	373.402	427.614	442.211	389.645	371.385	220.026	212.973	286.885	317.377	280.409	323.233	264.139	275.966	335.631	365.247	401.19	371.182	349.622	403.591	292.147	262.879	238.649	258.844	154.846	204.488	335.142	304.97	183.172	236.429	265.749	276.475	272.793
hsa_piR_014879	piRNA	Multiple	Multiple	Multiple	Multiple	UGGUGGCGCAUGCCUGUAAUCCCAGCUACUC	0.0591145	0.888949	18.8625	18.8136	18.9258	0.176672	0.3346	0.737927	19.2195	17.7385	5.69929	14.0309	79.3677	59.5395	16.3259	15.0608	17.071	20.0509	36.4486	26.387	3.84122	2.30469	15.3569	9.41357	15.6108	13.4751	13.9544	14.3186	9.44924	15.3086	16.5366	13.9736	21.9254	14.1089	17.9732	16.7702	27.3214	17.9031	33.304	36.9619	30.8269	36.0785	7.6484
hsa_piR_011574	piRNA	chr1	2608789	2608814	-	UGCUCAAGGAUGUCAGAUGCUCGCCU	-0.0532354	0.891755	86.3113	87.7543	84.4439	0.161545	-0.32954	0.741747	53.3874	49.9904	122.535	144.835	59.9307	45.6662	59.8617	56.4778	68.284	74.2425	65.8426	57.9049	34.571	54.7364	49.1421	41.6179	46.8323	60.2834	34.8861	43.5065	80.3185	69.5847	132.293	76.8549	59.8731	55.0789	237.8	248.848	189.428	142.607	108.238	130.641	64.8429	75.9548	109.627
hsa_piR_019565	piRNA	Multiple	Multiple	Multiple	Multiple	GAUCAUAGCUCACUGCAGCCUCGACUUCC	-0.0404873	0.891755	49.4189	50.2813	48.3028	0.123397	-0.328105	0.742832	34.168	43.54	39.895	25.7987	40.4937	54.3371	51.1545	42.1017	51.213	40.6437	50.5577	35.9157	11.5237	18.4375	61.4276	49.5451	27.3188	51.0636	31.3975	55.6222	28.3477	43.8384	88.1952	84.715	43.0074	42.598	63.5976	64.3759	74.6785	67.2909	77.0156	79.0221	72.2839	76.7143	29.9562
hsa_piR_002320	piRNA	Multiple	Multiple	Multiple	Multiple	UCACCUGGGUGCAGGUGGGCUGAGUCCGAA	0.0525494	0.891755	9.86573	9.77833	9.97883	0.160254	0.327913	0.742978	5.33874	8.70801	11.3986	9.50478	17.8172	24.8563	8.70715	5.47664	5.69033	11.3802	12.9334	10.2616	0	3.45704	0	11.3954	0	6.38295	3.48861	7.1593	23.6231	6.26262	16.5366	20.0871	7.58955	6.5118	12.443	15.6883	1.82143	12.347	16.652	9.55912	8.50398	16.3303	5.09893
hsa_piR_018053	piRNA	Multiple	Multiple	Multiple	Multiple	UUGAAUUGUAAUCCCCAAUGCUGUAGGUGG	-0.0587598	0.893003	6.53486	6.77853	6.21952	0.181588	-0.323588	0.74625	4.271	5.1603	4.27446	4.07348	17.8172	14.4513	7.61876	5.13435	0	2.16766	7.05456	10.9946	3.84122	4.03321	9.21414	4.45906	3.90269	4.96452	6.97722	6.60858	9.44924	6.26262	0	2.62005	1.68657	5.4265	13.8256	10.2785	10.9286	6.79082	16.652	10.8337	8.50398	12.5325	1.27473
hsa-miR-5096	miRNA	chr4	78820764	78820784	+	GUUUCACCAUGUUGGUCAGGC	0.0294002	0.893003	74.3566	73.7174	75.1838	0.0909041	0.32342	0.746377	75.8102	70.3091	66.9666	76.9434	92.3257	84.3958	72.9224	83.1765	87.2517	99.7125	58.788	75.1297	46.0947	35.1466	61.4276	89.6767	31.2215	65.2479	87.2153	79.8537	80.3185	64.0179	71.6586	99.562	65.7761	63.7613	87.1011	74.6545	94.7142	95.6889	68.6896	76.473	76.5359	95.703	50.9893
hsa_piR_009973	piRNA	chr7	127457875	127457904	-	UGCACCACCACACCUGGAAUGCCAUCCUGC	-0.0739908	0.893003	5.98215	6.01802	5.93573	0.229119	-0.322937	0.746743	5.33874	8.70801	0	2.71565	11.3382	23.1222	3.26518	2.73832	7.58711	14.0898	1.17576	2.56541	3.84122	1.15235	0	4.45906	3.90269	2.83687	0	1.10143	0	5.56678	5.5122	3.4934	1.68657	1.35662	16.5907	10.8195	5.46428	3.70409	27.0595	14.6573	10.63	14.8112	1.27473
hsa-miR-374a-3p	miRNA	chrX	74287295	74287316	-	CUUAUCAGAUUGUAUUGUAAUU	0.0489829	0.897796	130.832	129.224	132.912	0.155169	0.315674	0.75225	144.146	174.483	142.482	156.15	58.3109	74.5689	101.221	118.775	83.4582	94.2934	94.0608	116.176	338.028	285.206	107.498	109.495	175.621	175.886	118.613	115.65	198.434	180.224	88.1952	89.9551	141.672	166.593	88.4836	90.3427	96.5356	93.8368	91.5861	117.259	66.9689	80.8918	195.671
hsa_piR_015800	piRNA	Multiple	Multiple	Multiple	Multiple	UGUGAUUGCACCACUGCACUCCAGCCUGGU	-0.0451383	0.897796	10.0119	10.1864	9.78615	0.143289	-0.315016	0.752749	17.084	10.3206	14.2482	8.59956	14.5777	19.0758	7.61876	9.92641	13.2774	11.9222	8.23032	7.69622	0	2.88087	0	11.3954	7.80538	12.7659	17.4431	10.4636	4.72462	12.5252	0	12.2269	6.74627	10.3103	6.91278	10.8195	12.75	10.4949	6.24451	7.6473	15.945	9.87412	10.1979
hsa_piR_008683	piRNA	Multiple	Multiple	Multiple	Multiple	UGAUGCCUAAGAAGAACCGGAUUGCC	0.0528472	0.897796	9.03011	9.0569	8.99545	0.168282	0.31404	0.753491	24.5582	26.4465	5.69929	9.05217	6.47899	4.62443	11.9723	17.1145	11.3807	7.58682	8.23032	5.4973	0	4.60938	9.21414	8.42267	7.80538	3.54608	20.9317	11.565	0	5.56678	5.5122	12.2269	10.9627	9.49637	11.0605	9.19656	7.2857	7.40817	12.489	5.0982	2.126	7.59548	5.7363
hsa-miR-146b-3p	miRNA	chr10	102436556	102436577	+	UGCCCUGUGGACUCAGUUCUGG	-0.0308362	0.90175	286.632	289.574	282.824	0.100577	-0.306593	0.759153	429.235	371.219	235.096	199.6	264.019	183.821	302.574	283.074	301.587	265.539	306.873	262.038	284.251	342.247	190.426	183.812	355.145	227.659	369.793	346.951	226.782	189.966	270.098	200.871	318.761	306.054	587.587	474.975	244.071	219.776	353.855	302.068	284.883	257.866	267.694
hsa-miR-130b-5p	miRNA	chr22	21653316	21653336	+	ACUCUUUCCCUGUUGCACUAC	-0.0271363	0.90175	129.037	130.152	127.594	0.0888594	-0.305384	0.760074	129.198	136.425	106.862	150.719	98.8047	135.843	108.839	119.459	110.013	126.266	85.8305	86.4908	207.426	181.494	101.356	99.5857	101.47	122.694	163.965	154.2	141.739	150.303	110.244	117.029	126.492	120.197	138.256	136.866	83.7856	79.6378	151.95	193.094	73.3469	80.512	131.935
SNORD116-10	snoRNA	chr15	25074114	25074215	+	AGGUUGAUGAUGACUUACAUAUAUACGUUUUUUUUUUUUUUUUGGAAAGGUGAACAAAAUGAGUGAAAACUCAGUACCAUCAUCCUCAUCUAACUGAGGUCC	-0.0372509	0.90175	32.5914	33.1334	31.89	0.122933	-0.303017	0.761877	29.897	26.7691	21.3723	25.3461	50.2122	49.1346	57.6849	47.9206	20.8645	16.7994	44.6789	36.2822	30.7298	54.1603	15.3569	18.3317	23.4161	32.624	20.9317	30.2893	23.6231	28.5297	55.122	27.9472	22.7686	24.4192	66.3627	49.2287	40.0714	30.25	29.141	24.2164	21.26	20.5078	47.1651
SNORD104	snoRNA	chr17	64146083	64146152	+	GCUGUGAUGACAUUCCAAUUAAAGCACGUGUUAGACUGCUGACGCGGGUGAUGCGAACUGGAGUCUGAGC	-0.0284395	0.90175	5725.63	5776.14	5660.27	0.0939622	-0.30267	0.762141	7199.83	4190.17	6621.15	6112.93	10646.6	9546.56	5101.3	4654.12	4616.75	4203.64	5443.77	4949.4	7509.59	5987.59	6044.48	5798.26	5042.28	4502.11	5812.02	5493.93	5310.47	5097.78	5005.08	4662.82	7027.08	3971.65	4713.14	4430.58	6132.74	5435.13	4802.02	4409.94	4923.81	4362.84	5319.46
SNORD1C	snoRNA	chr17	76558791	76558868	+	CUGAGCUGAGGAUGAUUUAAAGUUAUCCCUGUCUGAAAUGGUAUCUUUUGUGAGGAGGUCUGACUUGCUGAGGCUCAG	-0.0329441	0.90175	108.769	109.61	107.681	0.108898	-0.302523	0.762253	170.84	158.679	128.234	123.109	161.975	167.058	67.4804	75.6461	49.3162	52.0239	102.291	85.7578	134.443	114.658	138.212	143.681	85.8592	95.7443	122.101	135.476	118.115	113.423	148.829	111.789	136.612	135.12	89.8662	104.408	136.607	135.816	64.5266	75.1984	109.489	105.577	83.495
hsa_piR_003672	piRNA	Multiple	Multiple	Multiple	Multiple	UCCCAAAGUGCUAGGAUUACAGGAGUGAG	-0.0368481	0.90175	16.5778	17.1209	15.8749	0.122295	-0.301304	0.763183	19.2195	14.8359	14.2482	15.3887	17.8172	23.7002	14.1491	16.0876	17.071	13.5479	9.40608	15.3924	3.84122	7.49025	30.7138	14.3681	19.5135	12.0567	17.4431	24.7822	9.44924	16.7003	11.0244	13.1003	12.6492	14.1089	20.7384	24.3438	23.6785	23.4592	27.0595	26.7655	15.945	18.2291	10.1979
hsa-miR-93-3p	miRNA	chr7	100093777	100093798	-	ACUGCUGAGCUAGCACUUCCCG	-0.0431344	0.90175	12.0644	12.0376	12.0991	0.143594	-0.300392	0.763878	8.54199	13.2233	7.12411	16.7465	4.85925	6.93665	7.61876	12.3224	18.9678	18.4251	10.5818	9.89513	15.3649	23.0469	9.21414	6.44086	0	4.96452	3.48861	14.3186	9.44924	11.8294	16.5366	7.86016	14.3358	11.1243	9.6779	15.1473	9.10713	4.32143	22.8965	16.5691	6.37799	8.7348	19.121
hsa-miR-335-5p	miRNA	chr7	130496126	130496148	+	UCAAGAGCAAUAACGAAAAAUGU	0.0712355	0.90175	6.4026	6.28691	6.55231	0.237422	0.300038	0.764148	19.2195	15.4809	1.42482	0	0	1.15611	9.79555	13.3493	1.89678	2.16766	0	0.732973	7.68245	9.21877	6.14276	4.45906	15.6108	2.83687	0	1.10143	4.72462	18.092	0	0	9.27612	10.039	5.53023	10.2785	5.46428	4.32143	10.4075	12.1082	6.37799	3.79774	13.3847
hsa_piR_021162	piRNA	chr15	60329064	60329090	+	UAACCAAUGGAAUCCUCUAGGGGGUAA	0.0559124	0.904059	7.41193	7.13245	7.77361	0.189994	0.294286	0.768539	7.47424	5.1603	2.84964	5.88391	17.8172	25.4344	8.70715	8.55725	5.69033	3.2515	10.5818	9.52865	0	5.76173	0	1.48635	0	16.312	17.4431	8.81144	4.72462	10.4377	5.5122	7.86016	0.843283	3.79855	8.29534	10.2785	7.2857	6.17348	14.5705	10.1964	6.37799	9.49434	4.46157
hsa_piR_003324	piRNA	chr7	44588846	44588877	+	UCCAGACCCACACUCUGUCACGUCGGGAGAGC	0.0665896	0.904059	79.784	77.7008	82.48	0.226912	0.29346	0.76917	81.1489	63.5362	59.8425	36.6613	4.85925	1.73416	54.4197	26.6986	115.703	78.0359	76.4244	51.3081	491.677	280.02	61.4276	40.1315	31.2215	26.241	34.8861	22.5793	94.4924	47.3176	88.1952	38.4274	276.597	157.64	69.1278	54.6384	43.7142	19.7551	66.6081	52.8938	17.008	15.9505	247.298
hsa_piR_005021	piRNA	Multiple	Multiple	Multiple	Multiple	UCGCUUAAACCCAGGAAGCAGAGGUUGC	-0.0497481	0.904059	6.47279	6.83001	6.01051	0.169624	-0.293285	0.769305	4.271	5.48282	4.27446	4.07348	19.437	12.1391	10.8839	9.24183	3.79355	7.04491	5.8788	6.59676	3.84122	2.30469	3.07138	3.96361	0	7.09217	6.97722	2.20286	4.72462	5.56678	11.0244	7.86016	5.0597	3.2559	8.29534	7.03267	12.75	8.02552	8.32601	11.4709	5.31499	11.0134	3.8242
hsa_piR_020541	piRNA	chr14	20163369	20163394	+	GGUAGUGUGGCCGAGCGGUCUAAGGC	-0.0477447	0.904059	415.356	421.973	406.793	0.163147	-0.292649	0.76979	1219.37	987.23	323.435	278.807	417.895	402.325	304.75	291.973	193.471	182.626	257.491	213.662	1286.81	1481.92	196.568	234.844	347.34	341.842	300.02	280.314	297.651	256.768	198.439	229.691	724.38	743.701	515.694	430.075	431.678	341.393	299.736	261.92	338.033	304.958	792.246
hsa-miR-155-3p	miRNA	chr21	25574022	25574043	+	CUCCUACAUAUUAGCAUUAACA	0.054656	0.904059	12.9329	12.7362	13.1874	0.187941	0.290815	0.771193	19.2195	15.8034	5.69929	8.14695	4.85925	6.93665	8.70715	6.8458	3.79355	5.96108	14.1091	13.9265	34.571	28.2325	12.2855	7.43177	23.4161	17.0212	13.9544	8.81144	9.44924	9.74186	0	18.3404	17.7089	13.0236	15.2081	23.8029	5.46428	6.17348	24.978	12.1082	9.56698	11.0134	26.132
hsa_piR_022017	piRNA	Multiple	Multiple	Multiple	Multiple	UACCAUCUUGGCUCACUGCAACCUCCGCCU	-0.0350949	0.904059	79.6366	81.0979	77.7454	0.120912	-0.290253	0.771623	81.1489	58.0534	69.8163	68.3439	152.256	109.252	75.0992	65.3774	106.219	99.1706	62.3153	77.3286	34.571	21.3184	49.1421	83.7312	42.9296	64.5387	94.1925	106.288	85.0431	73.064	170.878	126.636	50.597	54.8076	94.0139	79.5232	65.5713	93.2195	79.0971	85.3948	107.363	103.678	53.5388
hsa_piR_004987	piRNA	Multiple	Multiple	Multiple	Multiple	UCGCCGUGAUCGUAUAGUGGUUAGUACUCUG	-0.0434989	0.904151	14.9472	15.3311	14.4504	0.150543	-0.288948	0.772621	9.60974	5.1603	19.9475	17.1991	16.1975	24.2783	28.2982	13.3493	15.1742	7.58682	30.5698	14.293	26.8886	20.7422	9.21414	18.8271	7.80538	17.0212	10.4658	15.9707	9.44924	21.5713	38.5854	21.8338	10.1194	8.68239	6.91278	14.6063	27.3214	18.5204	6.24451	5.0982	18.071	11.0134	9.5605
hsa_piR_020496	piRNA	Multiple	Multiple	Multiple	Multiple	GGGGGAUUAGCUCAAAUGGUAGAGCGCUCG	0.0529276	0.904439	57.5568	56.3341	59.1392	0.184145	0.287424	0.773788	52.3197	54.1832	68.3914	66.0808	24.2962	32.9491	53.3313	59.9007	51.213	65.5718	56.4365	53.8735	211.267	239.688	36.8566	30.718	50.735	45.3899	52.3292	31.3908	28.3477	36.1841	33.0732	35.8074	77.5821	91.1651	62.2151	64.9169	38.2499	29.0153	35.3855	59.9038	21.26	27.7235	137.671
hsa-miR-548e-3p	miRNA	chr10	110988978	110988999	+	AAAAACUGAGACUACUUUUGCA	0.0411077	0.905618	13.7613	13.4401	14.1771	0.144661	0.284166	0.776283	10.6775	12.9008	19.9475	19.9148	9.71849	10.983	10.8839	12.6647	7.58711	10.2964	8.23032	9.89513	23.0473	28.8087	9.21414	8.42267	7.80538	12.7659	10.4658	7.71001	4.72462	11.1336	0	4.36675	14.3358	17.9074	16.5907	12.9834	9.10713	8.64287	16.652	15.9319	12.756	9.49434	19.7584
hsa_piR_019812	piRNA	chr17	34371780	34371805	-	GCAUGGUGUCCAAAACAGUCAGCCAA	-0.0615962	0.905618	6.57011	6.65163	6.46463	0.217871	-0.282718	0.777393	2.1355	1.93511	4.27446	5.88391	1.61975	2.89027	8.70715	3.4229	1.89678	1.62575	3.52728	2.19892	0	2.30469	6.14276	4.45906	7.80538	5.67373	0	8.26073	0	2.08754	5.5122	5.2401	2.52985	4.3412	20.7384	20.016	10.9286	12.347	12.489	15.2946	20.197	9.49434	0.637366
hsa-miR-324-3p	miRNA	chr17	7223308	7223327	-	ACUGCCCCAGGUGCUGCUGG	-0.0315971	0.905618	41.9166	41.8859	41.9564	0.111848	-0.2825	0.77756	40.5745	39.9923	42.7446	41.1874	21.0567	28.3246	52.2429	48.2629	45.5226	73.1586	41.1516	49.4757	46.0947	51.8556	36.8566	36.1679	19.5135	29.0779	62.795	49.0136	37.7969	35.4882	22.0488	44.5409	36.2612	43.9546	26.2686	40.0321	29.1428	45.0664	37.467	46.5211	42.5199	55.0672	42.7036
hsa_piR_003674	piRNA	Multiple	Multiple	Multiple	Multiple	UCCCAAAGUGCUGGAAUUACAGGCGUGA	-0.0527148	0.907852	13.9265	14.4555	13.2419	0.189314	-0.278451	0.780666	13.8807	8.70801	11.3986	17.6517	64.7899	54.3371	13.0607	16.4299	7.58711	4.33533	23.5152	26.7535	19.2061	9.79494	12.2855	9.90902	11.7081	24.1134	20.9317	10.4636	14.1739	12.5252	0	6.98681	5.0597	8.95372	9.6779	16.7702	10.9286	13.5816	14.5705	22.3046	19.134	20.8876	3.8242
hsa-miR-3620-5p	miRNA	chr1	228097285	228097306	+	GUGGGCUGGGCUGGGCUGGGCC	-0.0466977	0.907852	6.66343	6.73537	6.57033	0.169058	-0.276223	0.782377	9.60974	9.99808	9.97375	6.33652	3.2395	6.93665	3.26518	3.08061	3.79355	4.87724	12.9334	4.76432	19.2061	13.8282	12.2855	2.97271	0	7.09217	0	7.1593	9.44924	4.17508	5.5122	5.2401	10.9627	8.13974	9.6779	6.49169	9.10713	8.02552	10.4075	4.46092	4.25199	4.93706	5.09893
hsa-miR-942-5p	miRNA	chr1	117094655	117094676	+	UCUUCUCUGUUUUGGCCAUGUG	-0.0280401	0.907852	40.5904	40.5436	40.6509	0.10172	-0.27566	0.782809	36.3035	35.4771	41.3198	44.3556	72.8887	57.8054	28.2982	35.2559	34.142	36.8503	34.097	35.5492	26.8886	33.418	21.4997	20.3135	42.9296	37.5885	31.3975	34.1443	42.5216	37.5757	71.6586	34.934	42.1642	42.8693	17.9732	18.3931	32.7857	33.3368	54.119	43.3347	21.26	28.483	48.4398
SNORD15A	snoRNA	chr11	75400391	75400538	+	CUUCGAUGAAGAGAUGAUGACGAGUCUGACUUGGGGAUGUUCUCUUUGCCCAGGUGGCCUACUCUGUGCUGCGUUCUGUGGCACAGUUUAAAGAGCCCUGGUUGAAGUAAUUUCCUAAAG	0.0331003	0.907852	12.4709	12.0411	13.027	0.120283	0.275187	0.783173	10.6775	13.5458	4.27446	8.14695	14.5777	12.1391	7.61876	10.611	11.3807	18.9671	11.7576	13.56	3.84122	16.709	12.2855	24.7726	15.6108	20.5673	3.48861	17.6229	4.72462	24.3547	5.5122	19.2137	7.58955	10.853	11.0605	15.6883	5.46428	12.9643	18.7335	9.55912	11.693	15.191	8.28576
hsa_piR_007540	piRNA	Multiple	Multiple	Multiple	Multiple	UGAGACGCAGUUUCGCUCUUGUUGCCCAG	-0.0429453	0.907894	12.317	12.6224	11.9218	0.15677	-0.273938	0.784132	9.60974	9.67557	9.97375	8.14695	27.5357	28.3246	3.26518	13.3493	11.3807	8.12874	16.4606	11.3611	3.84122	4.03321	15.3569	2.97271	0	11.3475	3.48861	10.4636	18.8985	11.8294	27.561	7.86016	13.4925	6.78312	13.8256	21.639	16.3928	18.5204	16.652	18.481	23.386	18.9887	7.6484
hsa-miR-4677-3p	miRNA	chr1	243346225	243346246	+	UCUGUGAGACCAAAGAACUACU	-0.0346538	0.910602	31.5489	32.2749	30.6094	0.128649	-0.269367	0.787647	25.626	35.1546	38.4702	40.2821	17.8172	15.6075	22.8563	32.5175	22.7613	31.4311	35.2728	28.9524	46.0947	51.8556	12.2855	29.7271	46.8323	39.7161	34.8861	30.84	51.9708	36.8799	49.6098	17.467	30.3582	32.0163	33.1814	29.7536	21.8571	23.4592	29.141	38.2365	20.197	18.9887	47.8025
SNORD42B	snoRNA	chr17	28720550	28720616	+	GUGCAUAUGAUGGAAAAGUUUUAAUCUCCUGACACUUGUGAUGUCUUCAAAGGAACCACUGAUGCAC	0.0301756	0.910602	29.0901	28.9251	29.3036	0.112777	0.267569	0.789031	29.897	25.8015	22.7971	22.1778	19.437	38.7296	18.5027	28.4101	9.48388	24.3862	21.1637	19.7903	23.0473	39.1798	30.7138	62.4268	7.80538	43.2622	31.3975	55.0715	42.5216	41.055	27.561	48.0343	29.5149	24.1479	31.7988	32.4585	40.0714	33.9541	20.815	19.7555	37.2049	28.8628	10.8352
efu-miR-9277	miRNA	JH977651.1	51715	51737	+	GGUUCGAAUCCUGCCGACUACGC	0.0686189	0.910602	40.8233	38.2945	44.0958	0.257411	0.266574	0.789797	8.54199	7.41793	0	0	6.47899	0	162.171	155.4	0	0	275.128	277.797	80.6657	76.0548	21.4997	33.1952	0	34.0424	0	0	61.42	45.9259	0	0	0	45.0399	0	13.5244	0	0	12.489	0	36.1419	45.5729	61.1872
hsa-miR-148a-3p	miRNA	chr7	25949922	25949943	-	UCAGUGCACUACAGAACUUUGU	0.0386286	0.910602	57696.2	56964.7	58642.9	0.145176	0.266081	0.790176	69627.9	74346.4	109627	108122	58994.5	59259.2	41762.8	41650.2	46569.7	45895.9	57997.9	57274.9	49340.5	45467.5	83750.4	69011.4	47605	39537.4	67016.2	57836.1	122098	111146	55127.5	45712	52365.4	53559.8	15610.4	15983.1	33696.4	32121.2	35445.9	33880.7	24925.2	24692.9	31904.7
SNORD92	snoRNA	chr2	28913664	28913748	+	GUGCUGUGAUGAUGCCUUAAUAUUGUGGUUUCGACUCACUGAGAGUAAAAUGAGGACCUACAAUUCCUUGGCUGUGUCUGAGCAC	-0.0246225	0.910925	354.739	357.733	350.864	0.0936317	-0.262972	0.792572	401.474	424.435	394.676	442.198	251.061	328.335	380.938	374.808	496.955	514.82	366.837	391.408	145.967	144.619	393.137	478.11	308.313	298.58	331.418	362.371	330.723	285.993	534.683	473.356	281.657	288.418	255.773	273.733	327.857	326.577	287.247	289.323	419.884	458.767	244.111
RNA5SP399	rRNA	chr15	71858570	71858686	+	GUCUAUGGCCAUACUACCCUGAAUGCGCCCGAUCUCUUCUGAUCUCAGAAGCUAAGCAGGGUCAGGCCUGGUUAGUACUUGGAUGGGAGAACACUUGGACACAGGAAGGGGAACAUC	0.0417356	0.910925	25.7143	25.1997	26.3802	0.158738	0.262921	0.792612	11.7452	15.8034	15.673	18.5569	90.7059	74.5689	29.3866	28.4101	13.2774	14.0898	18.8122	27.12	0	5.76173	6.14276	13.3772	19.5135	22.6949	27.9089	23.6808	18.8985	17.3962	16.5366	31.4406	14.3358	20.078	37.329	38.4092	32.7857	24.6939	62.4451	55.4429	23.386	27.7235	7.6484
RNU4ATAC10P	snRNA	chr11	122449210	122449331	+	AAAGUCAACUUAAGGUUUACUACUGUCCAAUGAGUGCACAGUGAGGGCACUACUGCUAACGCCUACACAAGACACCCACAUCAAUUAGAGCUUUGCUUUACUUUGGUGCAAUUUUUGGAA	-0.035423	0.910925	90.0403	91.1226	88.6396	0.135146	-0.262109	0.793237	93.9619	81.2748	68.3914	47.5239	217.046	169.37	43.5358	43.1285	43.6259	37.9341	62.3153	68.533	115.237	85.2736	113.641	105.036	140.497	165.247	76.7494	71.0423	113.391	91.8518	38.5854	60.2612	59.0298	51.823	73.2755	71.4086	69.2142	63.5868	158.194	112.798	83.9768	90.7659	89.2313
hsa-miR-642a-5p	miRNA	chr19	45674943	45674964	+	GUCCCUCUCCAAAUGUGUCUUG	-0.0388846	0.912333	10.2216	10.1611	10.3	0.149965	-0.259292	0.79541	16.0162	5.48282	8.54893	4.97869	6.47899	8.67081	11.9723	6.50351	5.69033	5.41916	5.8788	5.86378	3.84122	6.91408	3.07138	4.95451	15.6108	9.92903	6.97722	10.4636	28.3477	16.0045	11.0244	10.4802	10.1194	5.96915	9.6779	7.03267	7.2857	7.40817	20.815	17.8437	18.071	11.773	6.37366
hsa_piR_019544	piRNA	Multiple	Multiple	Multiple	Multiple	GAGUUUGAGACCAGCCUGGCCAACAUGGU	-0.0299664	0.912333	72.0751	73.0494	70.8141	0.116098	-0.258114	0.796319	71.5392	73.5343	41.3198	68.3439	80.9874	63.5859	97.9555	84.8879	87.2517	94.8353	52.9092	52.4076	19.2061	28.2325	70.6418	91.163	85.8592	82.2691	108.147	82.0566	47.2462	84.8934	93.7074	124.889	67.4627	57.7922	48.3895	64.3759	94.7142	80.8725	45.793	67.5511	90.3548	94.9434	48.4398
hsa_piR_020591	piRNA	chr16	24991278	24991308	+	GUAAUUGAUGCCAAUAACUUGUAGUUUGCUG	0.0565687	0.915217	10.6125	10.5237	10.7275	0.223743	0.252829	0.8004	11.7452	8.38549	2.84964	4.97869	3.2395	1.73416	6.53036	11.6379	62.5936	42.2694	11.7576	6.23027	0	0.576173	6.14276	9.41357	23.4161	15.6028	13.9544	6.60858	18.8985	7.65432	27.561	12.2269	4.21642	4.3412	4.14767	5.95072	3.64285	12.347	0	1.27455	2.126	6.07638	12.11
hsa-miR-340-5p	miRNA	chr5	180015361	180015382	-	UUAUAAAGCAAUGAGACUGAUU	-0.0586538	0.915217	81.2713	83.2164	78.7542	0.232345	-0.252443	0.800699	115.317	152.551	75.5155	90.0691	32.395	48.5565	165.436	199.213	20.8645	33.0569	19.9879	24.5546	249.68	211.455	101.356	88.6858	195.135	164.538	10.4658	14.3186	9.44924	6.26262	49.6098	53.2744	75.8955	98.2196	163.142	196.915	21.8571	33.3368	33.304	22.3046	22.323	34.1796	101.341
SNORD38B	snoRNA	chr1	44778390	44778456	+	UCUCAGUGAUGAAAACUUUGUCCAGUUCUGCUACUGACAGUAAGUGAAGAUAAAGUGUGUCUGAGGA	0.0370067	0.916568	5.50197	5.18424	5.91314	0.1482	0.249708	0.802813	5.33874	7.74045	5.69929	6.78913	3.2395	5.78054	4.35358	5.81893	5.69033	5.96108	4.70304	3.66486	0	4.03321	3.07138	5.94541	11.7081	12.7659	0	6.60858	4.72462	7.65432	0	6.98681	1.68657	6.24047	4.14767	6.49169	7.2857	7.40817	0	2.5491	3.18899	3.41796	7.01103
hsa-miR-26a-5p	miRNA	chr12	57824658	57824679	-	UUCAAGUAAUCCAGGAUAGGCU	-0.0222042	0.917875	7760.2	7813.9	7690.71	0.0898879	-0.247021	0.804892	8509.96	8193.27	8310.98	7837.37	4418.67	4400.15	10988.4	10955	6060.2	5787.66	5651.88	5348.87	12679.9	10289.9	9128.15	7785.52	7660.98	6586.5	7158.63	5698.8	7918.46	6985.61	6862.69	5674.16	8167.2	8525.84	6934.91	6768.13	4677.42	4465.89	8482.12	8636.98	4506.05	4664	10980.5
hsa-miR-339-5p	miRNA	chr7	1022990	1023012	-	UCCCUGUCCUCCAGGAGCUCACG	0.0272086	0.919482	229.216	227.075	231.987	0.112251	0.242392	0.808477	212.482	195.446	259.318	259.797	79.3677	65.8981	186.115	187.233	417.291	408.605	190.473	167.118	288.092	308.829	261.067	233.853	226.356	239.715	136.056	140.983	297.651	283.21	165.366	199.997	235.276	229.541	156.229	182.308	178.5	187.056	278.921	235.154	214.726	205.458	207.144
hsa_piR_004918	piRNA	Multiple	Multiple	Multiple	Multiple	UCGAACUCCUGACCUCAGGUGAUCCGCCUGC	-0.0286174	0.919482	21.9291	22.4183	21.2959	0.118162	-0.242187	0.808635	16.0162	15.8034	22.7971	17.6517	30.7752	34.6832	11.9723	14.0339	30.3484	16.7994	25.8667	17.9578	26.8886	17.2852	30.7138	21.7999	27.3188	17.7304	34.8861	17.6229	14.1739	13.9169	22.0488	27.0739	23.6119	17.0935	26.2686	18.9341	23.6785	16.6684	33.304	21.0301	34.0159	38.3572	14.6594
hsa_piR_002587	piRNA	chr15	98157407	98157434	-	UCAGCAUCAUCGGCAACAUCAACACGAA	0.0466454	0.919482	8.03887	8.16396	7.877	0.193086	0.241579	0.809107	7.47424	4.19275	7.12411	9.50478	6.47899	10.405	8.70715	10.611	1.89678	1.62575	2.35152	4.03135	11.5237	15.5567	6.14276	2.47726	0	9.92903	27.9089	19.8257	4.72462	8.35017	5.5122	6.11345	2.52985	7.05444	24.886	22.7209	9.10713	9.26021	6.24451	5.0982	2.126	5.69661	3.8242
SNORD44	snoRNA	chr13	112807511	112807571	+	CCUGGGUGAUGAUAAGCAAAUGAUGCCUGAAUGUGAAGGUCAUACUCGGCUUUAGCUGAUU	-0.0427858	0.921125	1998.51	2028.27	1960.01	0.179391	-0.238505	0.811489	3476.59	3633.5	2236.97	2122.73	3754.58	3796.66	1293.01	1318.84	707.498	678.479	2296.26	2350.28	3606.91	1337.87	3031.45	1017.66	1881.1	635.458	2836.24	1039.2	1724.49	658.967	1951.32	629.686	2668.99	2718.95	2130.52	2184.45	3418.82	3151.56	1330.08	1349.11	941.816	928.167	2554.56
hsa_piR_000838	piRNA	chr6	25835488	25835517	+	AGCUCCAAGUAAGCCUGCUAAGUAAACGUC	0.0628581	0.921536	11.638	11.1113	12.3197	0.268304	0.234279	0.814768	0	0	19.9475	17.6517	0	0	31.5634	17.7991	5.69033	20.0509	11.7576	14.293	26.8886	12.0996	0	0.495451	0	0	13.9544	16.5215	14.1739	18.092	55.122	30.5673	7.58955	7.59709	17.9732	11.9014	0	0	27.0595	30.5892	0	0	17.8463
hsa-miR-92a-3p	miRNA	chrX	134169544	134169565	-	UAUUGCACUUGUCCCGGCCUGU	-0.0182965	0.921536	168967	169920	167733	0.0783618	-0.233488	0.815383	150873	162255	200737	214299	131446	142568	164125	175188	162565	168257	153140	161124	168065	173215	188460	192255	117752	124164	191239	197963	158450	166042	150406	152186	217104	234391	125614	128955	166245	173132	180214	186268	121206	131143	173523
hsa-miR-769-5p	miRNA	chr19	46018961	46018982	+	UGAGACCUCUGGGUUCUGAGCU	0.018887	0.921536	831.914	827.36	837.806	0.0812556	0.232439	0.816197	982.329	967.234	1226.77	1150.98	660.857	668.808	1050.3	1017.97	756.814	753.263	772.474	756.428	1060.18	1008.3	1081.13	963.157	815.662	635.458	725.631	650.945	1374.86	1321.41	843.366	625.319	846.656	780.33	729.99	656.202	701.249	668.587	559.924	569.086	505.987	465.603	729.785
RNU6-416P	snRNA	chr16	30675300	30675402	-	GUGGGCCACCACACCCAGCCACAUAUACUAAAACAUUAUACAGAGGUCAGCAUGGCCCCUUAGCAAGGAUGACUUGCAAAUUCGUGAAGCUUUCCAUAUUUUU	-0.0379874	0.921536	5.04401	5.41855	4.55931	0.163507	-0.23233	0.816282	5.33874	7.74045	8.54893	7.69434	4.85925	4.04638	2.17679	5.13435	15.1742	7.58682	3.52728	6.23027	3.84122	1.15235	3.07138	4.95451	11.7081	6.38295	10.4658	4.40572	4.72462	6.95847	5.5122	4.36675	2.52985	3.52722	2.76511	5.40974	5.46428	6.79082	4.163	5.0982	7.44099	6.07638	3.8242
hsa-miR-874-5p	miRNA	chr5	137647618	137647640	-	CGGCCCCACGCACCAGGGUAAGA	-0.0338135	0.921536	12.6574	12.7492	12.5385	0.145748	-0.231999	0.816539	8.54199	18.3836	24.222	19.9148	12.958	5.20248	23.9447	17.4568	18.9678	11.9222	4.70304	4.39784	23.0473	22.4707	12.2855	11.3954	3.90269	9.92903	13.9544	12.1157	4.72462	13.9169	5.5122	5.2401	16.8657	18.9927	6.91278	15.6883	14.5714	5.55613	12.489	17.2064	6.37799	9.49434	19.121
hsa-miR-221-3p	miRNA	chrX	45746180	45746202	-	AGCUACAUUGUCUGCUGGGUUUC	-0.0263811	0.927452	1985.17	2001.84	1963.6	0.118091	-0.223396	0.823227	1427.58	1603.89	2326.73	2540.49	842.269	971.13	2906.01	3352.05	2437.36	2717.71	2099.91	2279.91	1947.5	1980.31	1882.76	1844.56	1444	1678.72	2878.1	2862.07	878.779	925.477	2822.25	2922.23	1981.72	2290.8	2419.47	2633.46	1054.61	1127.89	2131.46	2335.61	2390.68	2761.71	1277.92
hsa-miR-652-3p	miRNA	chrX	110055389	110055409	+	AAUGGCGCCACUAGGGUUGUG	-0.0239572	0.927452	74.235	73.629	75.0191	0.108668	-0.220462	0.825512	82.2167	81.5973	99.7375	101.384	19.437	25.4344	69.6572	73.2501	81.5614	86.7065	95.2366	83.1924	84.5069	85.8498	85.9987	82.7403	62.4431	65.9572	55.8178	46.8108	37.7969	45.2301	22.0488	64.6279	73.3656	71.0871	45.6244	66.5398	60.1071	65.4388	97.8306	92.4048	58.4649	61.9031	80.3082
hsa_piR_013624	piRNA	chr11	84872688	84872714	+	UGGGAAUGCAGCCCAAAGCGGGUGGUA	-0.0491699	0.927452	15.8868	16.162	15.5306	0.225205	-0.218334	0.827169	3.20325	5.48282	17.0979	9.50478	32.395	31.2149	15.2375	16.0876	55.0065	34.1407	25.8667	15.7589	0	1.72852	6.14276	11.8908	7.80538	5.67373	13.9544	16.5215	23.6231	16.7003	33.0732	34.0607	2.52985	0.54265	13.8256	24.3438	7.2857	17.9031	6.24451	4.46092	31.8899	27.3437	4.46157
hsa-miR-301b-3p	miRNA	chr22	21653025	21653047	+	CAGUGCAAUGAUAUUGUCAAAGC	0.0304595	0.927452	69.5282	68.6782	70.6282	0.140711	0.216468	0.828623	52.3197	45.1526	52.7184	53.8604	27.5357	33.5271	60.9501	59.2162	68.284	76.4101	59.9638	70.7319	61.4596	58.7696	52.2135	67.3814	62.4431	75.8862	27.9089	63.3322	155.912	132.211	27.561	21.8338	57.3433	60.7768	33.1814	36.7863	34.6071	44.449	66.6081	81.5712	35.0789	35.6987	60.5498
hsa-miR-1180-3p	miRNA	chr17	19344513	19344534	-	UUUCCGGCUCGCGUGGGUGUGU	-0.0284588	0.927452	20.3561	19.8052	21.0691	0.131869	-0.21581	0.829135	29.897	26.124	35.6205	25.3461	16.1975	9.82691	42.4474	19.5105	26.5549	18.9671	36.4486	24.1881	19.2061	16.709	18.4283	15.359	11.7081	13.4751	20.9317	22.0286	18.8985	17.3962	11.0244	7.86016	26.1418	19.5354	16.5907	13.5244	40.0714	19.7551	12.489	7.01002	20.197	13.2921	13.3847
bta-miR-2898	miRNA	chr8	74354027	74354044	+	UGGUGGAGAUGCCGGGGA	-0.0527502	0.927452	342.739	361.857	317.999	0.244712	-0.21556	0.829331	667.343	637.62	0	0	80.9874	0	451.684	450.111	0	0	529.092	463.972	2446.86	2472.93	402.351	349.789	0	446.097	0	0	491.36	527.452	0	0	0	763.779	0	417.632	0	0	420.463	0	365.671	336.1	984.731
hsa_piR_004343	piRNA	Multiple	Multiple	Multiple	Multiple	UCCUAACCUCAGGUUAUCCACCCACCUUGGC	-0.0423932	0.927452	10.5725	10.8331	10.2352	0.197158	-0.215021	0.829751	7.47424	7.74045	12.8234	10.41	40.4937	46.8224	20.6795	12.3224	9.48388	4.87724	14.1091	20.1568	0	4.60938	6.14276	1.9818	7.80538	9.92903	10.4658	10.4636	4.72462	3.47924	5.5122	5.2401	4.21642	7.86842	13.8256	16.2292	3.64285	11.1123	20.815	24.8537	17.008	16.3303	3.8242
hsa_piR_011374	piRNA	Multiple	Multiple	Multiple	Multiple	UGCGGUGGCUCAUGUCUGUAAUCCCAGCAU	0.0281766	0.927452	19.9472	20.1481	19.6872	0.131464	0.214329	0.83029	24.5582	21.9313	11.3986	13.1256	25.916	16.7636	18.5027	20.8797	24.6581	21.6766	21.1637	17.2249	11.5237	6.3379	30.7138	24.7726	27.3188	10.6383	45.3519	32.4922	23.6231	24.3547	33.0732	28.8206	10.1194	13.5662	8.29534	20.016	16.3928	19.1378	2.0815	20.3928	17.008	25.0651	12.11
SNORD26	snoRNA	chr11	60782578	60782654	-	CUACGGGGAUGAUUUUACGAACUGAACUCUCUCUUUCUGAUGGAUUAGUGGAGAAAACACAGAAAAUUCUGAGUAGC	0.0196296	0.927452	1418.19	1409.77	1429.08	0.0918628	0.213684	0.830794	1894.19	1938.98	1706.94	1631.65	2462.02	2390.25	1213.56	1145.64	1090.65	988.997	1394.45	1337.31	1217.67	1420.84	1729.19	1689.98	1373.75	1470.21	1238.46	1392.76	1195.33	1177.37	1289.85	1217.45	1425.99	1445.89	1050.74	961.852	1462.61	1448.91	755.585	744.337	1172.49	1158.31	1302.78
hsa-miR-222-3p	miRNA	chrX	45747036	45747056	-	AGCUACAUCUGGCUACUGGGU	0.0225432	0.927452	759.696	754.453	766.481	0.105766	0.213143	0.831215	669.479	801.782	1075.74	1022.89	531.277	590.771	1341.99	1360.94	698.014	725.625	707.808	743.601	1040.97	1012.34	853.844	745.159	476.128	527.657	1147.75	1003.95	387.419	294.343	793.757	831.43	901.47	1019.91	671.923	591.826	402.535	396.954	670.244	690.168	650.555	584.472	553.871
hsa-miR-223-5p	miRNA	chrX	66018895	66018916	+	CGUGUAUUUGACAAGCUGAGUU	0.0429771	0.927564	16.2293	16.4847	15.8989	0.207145	0.207473	0.83564	8.54199	7.41793	22.7971	17.6517	6.47899	4.04638	7.61876	14.3762	9.48388	8.12874	11.7576	17.2249	46.0947	39.7559	15.3569	10.8999	23.4161	12.7659	31.3975	19.8257	42.5216	39.6633	33.0732	28.8206	11.806	8.95372	12.443	14.0653	7.2857	5.55613	6.24451	5.73547	11.693	13.2921	37.6046
hsa_piR_013393	piRNA	chr8	123070845	123070872	+	UGGCUGAGGCAGGAGGAUCACUUGAAUC	-0.024666	0.927564	25.0342	25.0512	25.0121	0.119369	-0.206636	0.836294	27.7615	29.9943	22.7971	19.9148	40.4937	38.1515	21.7679	22.5911	22.7613	28.7215	15.2849	18.6908	7.68245	9.79494	27.6424	26.2589	15.6108	23.4042	27.9089	29.7386	9.44924	20.1796	0	15.7203	19.3955	21.706	34.5639	41.114	40.0714	24.6939	31.2225	37.5992	37.2049	42.5347	15.2968
hsa-miR-345-5p	miRNA	chr14	100307876	100307897	+	GCUGACUCCUAGUCCAGGGCUC	-0.0255863	0.927564	170.992	172.096	169.564	0.12433	-0.205793	0.836952	123.859	121.912	208.024	229.472	64.7899	71.6787	241.623	251.241	193.471	182.626	165.782	173.348	272.727	286.934	122.855	119.404	105.373	133.333	188.385	190.547	132.289	141.953	226	200.871	113.843	129.693	96.779	102.244	140.25	148.163	79.0971	90.493	129.686	154.188	216.067
hsa-miR-9-5p	miRNA	chr15	89368032	89368054	+	UCUUUGGUUAUCUAGCUGUAUGA	0.0370777	0.927564	702.887	693.714	714.758	0.180284	0.205663	0.837054	810.421	806.942	331.983	338.551	466.488	388.452	1583.61	1475.95	242.787	244.946	296.292	273.765	687.579	692.56	884.558	715.431	753.219	616.309	184.896	153.65	1303.99	1125.88	226	199.124	936.044	907.581	497.72	504.188	362.464	334.602	2066.93	1844.91	623.98	621.69	749.543
hsa_piR_020705	piRNA	Multiple	Multiple	Multiple	Multiple	GUGAGCCAAACUGCAGUGAUUGUUGUCUC	0.0391221	0.927564	5.9501	5.95341	5.94582	0.191239	0.204572	0.837907	5.33874	5.48282	1.42482	4.97869	1.61975	4.04638	1.08839	3.76519	1.89678	4.33533	10.5818	5.86378	3.84122	3.45704	9.21414	12.3863	3.90269	4.2553	6.97722	11.0143	0	5.56678	11.0244	6.11345	1.68657	6.24047	2.76511	8.11461	9.10713	12.9643	10.4075	9.55912	14.882	11.773	3.8242
hsa_piR_018570	piRNA	Multiple	Multiple	Multiple	Multiple	UUGGUGGUUCAGUGGUAGAAUUCUCGCCUGCC	0.0355334	0.927564	371.605	367.077	377.466	0.174543	0.20358	0.838682	576.584	598.918	250.769	246.672	184.651	178.041	204.618	208.455	229.51	222.186	237.504	225.023	1121.64	1234.16	310.21	330.961	339.534	330.495	509.337	485.18	264.579	222.671	154.342	177.29	511.03	550.518	399.559	438.73	136.607	155.572	297.655	308.441	227.482	213.433	875.741
hsa_piR_021830	piRNA	Multiple	Multiple	Multiple	Multiple	UACAGCACACUGAUGGGUCUUGACUC	-0.0307747	0.927564	7.68884	7.77325	7.5796	0.152094	-0.20234	0.839651	6.40649	8.38549	5.69929	6.78913	4.85925	8.67081	6.53036	6.16122	13.2774	14.0898	7.05456	6.59676	0	1.15235	3.07138	16.3499	0	6.38295	6.97722	5.50715	14.1739	4.17508	16.5366	10.4802	10.9627	7.86842	8.29534	5.40974	10.9286	7.40817	2.0815	5.73547	7.44099	6.83593	6.37366
hsa-let-7g-5p	miRNA	chr3	52268336	52268357	-	UGAGGUAGUAGUUUGUACAGUU	-0.016745	0.927564	8809.35	8854.82	8750.49	0.0828035	-0.202226	0.83974	9849.98	9948.42	10637.7	10170.6	5332.21	5210.58	8813.81	8886.19	8749.83	8608.33	8453.72	8556.73	13179.2	12267.3	10636.2	9304.08	8929.36	8006.35	8404.06	7426.94	8320.05	7912.48	8637.62	7821.73	12348.2	12681.2	5568.94	5310.74	7609.92	7125.43	7832.69	7376.45	5849.68	5813.2	10730.1
hsa_piR_000203	piRNA	Multiple	Multiple	Multiple	Multiple	ACAAAAAAUUACCCGGGCGUGGUGGCAGG	0.0345078	0.927564	7.50855	7.39275	7.65842	0.171506	0.201204	0.840539	3.20325	8.70801	5.69929	4.97869	24.2962	13.2952	7.61876	4.10748	17.071	9.75449	8.23032	5.4973	3.84122	1.15235	3.07138	7.92722	0	9.92903	27.9089	6.60858	4.72462	7.65432	11.0244	8.73351	1.68657	5.15517	9.6779	8.65559	9.10713	7.40817	4.163	5.0982	11.693	7.59548	3.18683
hsa_piR_020828	piRNA	chr2	149355860	149355890	-	GUUUAGACGGGCUCACAUCACCCCAUAAACA	-0.0344972	0.927564	7724.45	7814.91	7607.39	0.172564	-0.19991	0.841551	3803.32	4022.13	8714.21	8474.64	2492.79	2649.8	8578.72	8929.32	12018	11851.2	10666.5	10438.3	20569.8	20403.4	7936.45	7082.47	8183.94	8331.88	2986.25	2998.64	6269.57	6392.75	5126.35	5282.9	16192.7	17053.8	3626.45	3653.74	9972.31	9881.26	6885.61	7006.2	1780.52	1704.04	17773.6
SNORD116-23	snoRNA	chr15	25091786	25091877	+	GGAUCGAUGAUGACCUCAAUACAUGCAUUCCUUGGAAAGCUGAACAAAAUGAGUGAAAACUCUAUACCGUCGUCCUCGUCAAACUGAGGUCC	0.0241468	0.927564	30.265	30.0998	30.4788	0.1209	0.199725	0.841695	30.9647	24.1889	21.3723	25.3461	16.1975	27.7466	41.359	23.2757	39.8323	34.6826	29.394	32.6173	15.3649	9.79494	46.0707	35.177	31.2215	32.624	20.9317	20.3765	28.3477	24.3547	33.0732	57.6411	25.2985	29.3031	33.1814	33.5404	54.6428	34.5715	54.119	39.511	36.1419	45.1931	14.6594
hsa_piR_013581	piRNA	chr8	42679873	42679901	-	UGGGAAGUCCAAGAUCAUGAGCAUCUGGU	0.0330787	0.929676	10.8386	10.7332	10.975	0.168712	0.196066	0.844558	5.33874	5.48282	12.8234	8.59956	16.1975	13.2952	4.35358	6.50351	9.48388	4.33533	5.8788	8.0627	3.84122	6.91408	12.2855	6.44086	7.80538	7.09217	24.4203	9.36216	0	9.74186	0	12.2269	7.58955	7.05444	20.7384	22.1799	14.5714	8.64287	22.8965	18.481	28.7009	22.7864	8.92313
RNU7-179P	snRNA	chr1	15608078	15608145	-	UAGUGCUACAGUUCUUUUAGAAUUUGUCUAGCAGGGCCAGGCGCGGUGGCUCACGCCUGUAAUCCCAG	0.0241369	0.930634	21.5874	21.7857	21.3308	0.124955	0.193164	0.84683	21.355	26.124	27.0716	34.8508	21.0567	22.5441	25.0331	22.5911	30.3484	31.973	16.4606	20.8897	7.68245	10.9473	39.928	25.7635	15.6108	17.7304	20.9317	33.0429	28.3477	22.963	27.561	39.3008	11.806	14.6515	29.0337	21.639	34.6071	18.5204	10.4075	14.6573	31.8899	23.9257	15.2968
hsa-miR-625-3p	miRNA	chr14	65471153	65471174	+	GACUAUAGAACUUUCCCCCUCA	-0.0259571	0.930634	28.7642	29.1457	28.2706	0.136066	-0.190768	0.848708	35.2357	49.0229	54.1432	47.9765	22.6765	28.9027	21.7679	28.7524	9.48388	23.3024	30.5698	31.1513	26.8886	33.418	24.5711	28.2407	7.80538	19.8581	38.3747	30.84	28.3477	52.1885	44.0976	34.934	44.694	34.4582	22.1209	30.2946	25.5	16.6684	18.7335	23.5792	10.63	11.3932	18.4836
hsa-let-7i-3p	miRNA	chr12	62603747	62603768	+	CUGCGCAAGCUACUGCCUUGCU	0.025302	0.930634	47.221	46.4949	48.1607	0.132668	0.190717	0.848748	43.7777	42.895	75.5155	67.4387	19.437	14.4513	35.917	33.5444	62.5936	49.3143	43.5031	42.8789	49.9359	52.4317	39.928	38.6452	31.2215	34.7516	76.7494	49.0136	23.6231	15.3086	33.0732	54.1477	53.9701	47.2105	76.0406	68.7037	27.3214	28.398	49.956	60.5411	43.5829	47.4717	52.9014
oan-miR-1386	miRNA	Ultra33	1842797	1842814	+	CUCCUGGCUGGCUCGCCA	-0.0465572	0.930634	239.063	250.421	224.364	0.247381	-0.1882	0.85072	119.588	110.301	0	0	29.1555	0	970.847	827.999	0	0	1175.76	967.524	629.961	576.173	264.139	350.284	0	312.765	0	0	524.433	535.802	0	0	0	283.806	0	218.554	0	0	289.329	0	322.088	294.704	502.245
RNU4-86P	snRNA	chr11	126214260	126214478	-	AGUUUUUUGCAGUGGCAGUAUUGCAGCCAAUGAGGUUUAUCUGAGGGGUGAUUAUUGCUCUUUGAAAAUUGGAAAAAAAAAAAAAAAAAAGACAUGACAUUUGCAUAAAUUCUUUUUUUU	0.027243	0.930634	21.883	21.7301	22.0809	0.1466	0.185832	0.852576	8.54199	10.3206	28.4964	21.7252	66.4097	39.3077	23.9447	23.2757	18.9678	9.75449	29.394	19.0573	11.5237	9.79494	6.14276	22.2953	11.7081	21.2765	20.9317	13.7679	4.72462	16.0045	22.0488	20.9604	24.4552	18.7214	37.329	36.2453	34.6071	39.5102	4.163	12.1082	21.26	13.2921	22.3078
hsa-miR-15a-5p	miRNA	chr13	50049167	50049188	-	UAGCAGCACAUAAUGGUUUGUG	0.0217378	0.930634	893.153	887.106	900.98	0.117295	0.185326	0.852973	777.321	819.843	995.95	973.108	251.061	315.617	936.019	979.976	789.059	759.766	810.099	932.342	1317.54	1250.87	752.488	755.563	1287.89	1243.97	746.563	741.263	703.968	589.383	953.61	932.739	812.082	879.364	666.392	659.448	511.821	538.327	1049.08	1082.73	888.666	964.625	1109.65
hsa-miR-215-5p	miRNA	chr1	220117916	220117936	-	AUGACCUAUGAAUUGACAGAC	-0.0451116	0.930634	14.8063	14.8742	14.7185	0.24342	-0.185324	0.852975	10.6775	5.48282	9.97375	11.3152	9.71849	1.15611	10.8839	13.6916	7.58711	8.12874	10.5818	8.0627	76.8245	10.9473	30.7138	5.94541	78.0538	6.38295	27.9089	2.20286	42.5216	13.9169	93.7074	2.62005	5.0597	5.69782	2.76511	3.24585	5.46428	5.55613	6.24451	12.7455	3.18899	5.31683	9.5605
hsa_piR_006394	piRNA	chr2	111172010	111172038	+	UGAACAAUGAGAACACACGGACCUAGGGA	-0.0349113	0.930634	8.74618	8.98782	8.43347	0.188586	-0.185121	0.853134	3.20325	9.35305	1.42482	9.50478	3.2395	8.09275	4.35358	4.79206	17.071	5.41916	9.40608	5.86378	3.84122	0.576173	3.07138	11.8908	7.80538	14.1843	3.48861	6.05787	4.72462	3.47924	11.0244	7.86016	13.4925	7.86842	8.29534	16.7702	20.0357	13.5816	18.7335	15.9319	18.071	18.9887	8.28576
SNORA59B	snoRNA	chr17	19557560	19557711	+	AACAUAGAGUACACAUUUUCUGUUUUGUUUAAGAAUUAUUCUCUUGCAGACCUAUGUUUUUUGUUUUUGUUUUUCUAUCCUUGGCAGAGUUUUUUAACAUGGAUUUUUUACUUCACUUUU	0.0338229	0.930634	7.73037	7.99648	7.386	0.184032	0.183788	0.85418	5.33874	2.25763	8.54893	7.69434	12.958	14.4513	5.44197	3.4229	1.89678	3.79341	7.05456	6.23027	0	2.30469	18.4283	8.42267	3.90269	4.2553	27.9089	14.3186	14.1739	4.17508	11.0244	6.98681	3.37313	4.06987	13.8256	12.4424	7.2857	12.347	10.4075	8.28457	6.37799	6.45615	2.54947
hsa-miR-152-3p	miRNA	chr17	48037174	48037194	-	UCAGUGCAUGACAGAACUUGG	0.0260566	0.930634	64.7825	63.9988	65.7968	0.142827	0.182435	0.855242	62.9972	59.666	128.234	104.553	48.5925	54.9151	66.392	57.847	68.284	66.1137	47.0304	48.7427	76.8245	65.6837	104.427	67.8768	42.9296	37.5885	66.2836	68.2887	174.811	103.681	55.122	58.5145	96.9776	80.0408	16.5907	14.6063	50.9999	31.4847	12.489	19.7555	20.197	29.6224	54.8135
hsa_piR_014880	piRNA	Multiple	Multiple	Multiple	Multiple	UGGUGGCGGGCGCCUGUGGUCCCAGC	0.0233777	0.930634	13.0633	13.5772	12.3983	0.128776	0.181538	0.855945	8.54199	14.5133	21.3723	12.673	16.1975	23.1222	10.8839	13.3493	15.1742	18.4251	10.5818	10.9946	7.68245	5.18556	15.3569	14.3681	15.6108	12.0567	27.9089	16.5215	23.6231	10.4377	16.5366	12.2269	10.1194	11.9383	13.8256	12.4424	12.75	13.5816	12.489	9.55912	19.134	14.0516	9.5605
hsa_piR_007832	piRNA	Multiple	Multiple	Multiple	Multiple	UGAGCCGAGAUCGUGCCACUGCACCCCAGC	-0.0173599	0.930634	45.2627	45.1835	45.3651	0.0967991	-0.179339	0.857671	44.8455	37.7347	59.8425	49.7869	45.353	39.8857	46.8009	45.1823	64.4904	48.7724	45.8546	34.8162	19.2061	18.4375	27.6424	59.4541	35.1242	51.7728	41.8633	51.7672	51.9708	50.7968	71.6586	65.5013	37.1045	25.5045	42.8593	38.9501	45.5357	48.7705	35.3855	35.6874	57.4019	48.9908	29.9562
hsa-miR-375	miRNA	chr2	219001648	219001669	-	UUUGUUCGUUCGGCUCGCGUGA	0.0384698	0.930634	14.9687	14.8645	15.1036	0.215672	0.178372	0.858431	22.4227	24.5114	19.9475	14.9361	14.5777	8.67081	9.79555	9.58412	11.3807	8.67065	8.23032	6.96324	7.68245	6.91408	15.3569	17.3408	7.80538	4.96452	17.4431	14.3186	94.4924	70.9764	16.5366	6.11345	10.1194	5.96915	1.38256	0	9.10713	6.17348	14.5705	7.01002	5.31499	5.31683	19.121
hsa-miR-548o-3p	miRNA	chr20	38516607	38516628	+	CCAAAACUGCAGUUACUUUUGC	-0.0267332	0.930634	10.3867	10.3086	10.4877	0.150143	-0.178051	0.858683	5.33874	13.8683	14.2482	20.3674	11.3382	8.09275	3.26518	9.58412	11.3807	5.96108	4.70304	8.0627	19.2061	18.4375	6.14276	2.97271	0	10.6383	17.4431	6.05787	9.44924	9.04601	5.5122	6.98681	8.43283	14.1089	8.29534	10.2785	9.10713	14.199	14.5705	8.92185	7.44099	4.93706	20.3957
RNA5SP492	rRNA	chr21	42221173	42221286	+	AUGCACAGCUGUCCCACCCUGAAAGCAAUAAUCUGAUGGUAGAAGCUAAGCAGAGUUAGGCCCCGGCUAGUCCUUGAAUGAGAGACCACCUGGGAAUUCUGGGGGCUGUAGGGU	-0.0363666	0.932195	5.48209	5.53807	5.40963	0.209733	-0.173395	0.862341	2.1355	4.51526	1.42482	5.4313	32.395	18.4977	6.53036	7.87267	1.89678	2.16766	7.05456	6.23027	0	0.576173	3.07138	3.46816	3.90269	7.80138	0	7.71001	4.72462	6.95847	5.5122	4.36675	1.68657	2.1706	8.29534	7.57364	7.2857	4.32143	10.4075	9.55912	2.126	9.11457	4.46157
hsa-miR-16-5p	miRNA	chr3	160404754	160404775	+	UAGCAGCACGUAAAUAUUGGCG	-0.0171849	0.932195	13051.2	13121.6	12960.2	0.0991334	-0.173352	0.862375	12715.8	13451.9	14484.7	15298.2	8592.77	8928.04	11360.7	11788.8	9901.17	10205.9	12265.5	11644.7	16329	16000.9	11631.3	11186.3	13007.7	12774.4	13720.7	13297	10928	11035.4	13808.1	11143.1	13217.6	14585.6	7609.59	7636.93	7839.42	8049.59	13981.4	14677.7	8914.3	8643.65	17944.4
cel-miR-39-3p	miRNA	chrII	11538143	11538164	+	UCACCGGGUGUAAAUCAGCUUG	0.0449244	0.932195	46.6906	44.9382	48.9584	0.260679	0.172336	0.863173	109.978	107.076	0	0	48.5925	0	32.6518	45.1823	0	0	47.0304	50.5751	99.8718	104.287	30.7138	38.1497	0	39.0069	0	0	108.666	109.248	0	0	0	78.9555	0	149.85	0	0	147.787	0	115.867	117.73	92.4181
RNU6-875P	snRNA	chr8	123342414	123342519	+	GUGCUCACUUCAGCAGCACAUAUACUAAAAUUGGAACAAUACAGAAGAUUAGCAUGACCCCUUUGUAAGUUAAAAAAAAAAAGAAAGAGAAAUGAAAGCCUCCUUC	-0.0305795	0.932195	6.8732	7.16571	6.49464	0.179962	-0.169922	0.865071	2.1355	1.93511	8.54893	9.50478	11.3382	10.983	4.35358	2.39603	3.79355	1.62575	9.40608	6.23027	3.84122	8.06642	6.14276	6.44086	3.90269	9.21982	10.4658	7.1593	9.44924	6.26262	11.0244	9.60686	4.21642	3.79855	12.443	13.5244	12.75	16.051	4.163	8.28457	9.56698	6.45615	3.8242
hsa-miR-148b-3p	miRNA	chr12	54337278	54337299	+	UCAGUGCAUCACAGAACUUUGU	0.013379	0.932195	846.513	843.262	850.72	0.0794554	0.168384	0.866281	785.863	873.381	1285.19	1250.1	683.534	611.003	1003.5	933.425	716.982	677.937	927.675	809.202	1140.84	981.223	1351.41	993.38	686.874	630.494	788.426	635.525	1303.99	1052.82	749.659	736.235	866.052	831.611	555.788	653.497	664.821	634.633	645.266	563.351	494.294	449.272	946.489
hsa-miR-619-5p	miRNA	chr12	108836962	108836983	-	GCUGGGAUUACAGGCAUGAGCC	-0.0186089	0.932195	154.612	156.172	152.595	0.11134	-0.167136	0.867263	155.891	159.969	126.809	124.92	273.737	309.837	133.872	150.608	151.742	158.781	157.552	149.526	34.571	50.1271	178.14	141.699	117.081	138.297	188.385	186.692	132.289	157.957	198.439	192.137	128.179	142.717	168.672	165.538	189.428	188.291	195.661	180.349	193.466	201.28	84.1324
hsa-miR-1269b	miRNA	chr17	12917313	12917334	-	CUGGACUGAGCCAUGCUACUGG	-0.0317442	0.932195	5.78273	5.73849	5.83999	0.190347	-0.16677	0.867551	2.1355	2.25763	2.84964	11.3152	6.47899	5.20248	3.26518	3.08061	5.69033	4.87724	7.05456	9.52865	0	1.15235	6.14276	4.45906	7.80538	9.92903	0	6.60858	0	5.56678	5.5122	6.11345	1.68657	1.89927	6.91278	9.73754	20.0357	8.64287	4.163	4.46092	12.756	11.3932	2.54947
hsa_piR_010738	piRNA	chr9	96928639	96928664	-	UGCCAUAUUCCGGGUUGUUGAUGAGA	0.0304025	0.932195	12.8534	12.8672	12.8356	0.183338	0.165827	0.868293	19.2195	13.8683	5.69929	10.41	4.85925	5.78054	15.2375	10.2687	17.071	31.973	21.1637	9.89513	3.84122	6.91408	9.21414	9.41357	15.6108	13.4751	17.4431	9.91287	14.1739	9.74186	11.0244	4.36675	20.2388	26.3185	5.53023	8.65559	9.10713	19.1378	10.4075	8.28457	12.756	14.8112	31.231
hsa-miR-3613-5p	miRNA	chr13	49996465	49996486	-	UGUUGUACUUUUUUUUUUGUUC	-0.0267386	0.932195	10.3173	10.7213	9.79453	0.161695	-0.165364	0.868657	13.8807	8.70801	11.3986	11.3152	3.2395	6.35859	9.79555	9.58412	18.9678	10.2964	7.05456	10.2616	26.8886	16.1328	3.07138	7.43177	27.3188	17.0212	20.9317	7.71001	4.72462	9.04601	5.5122	12.2269	5.0597	8.95372	5.53023	5.40974	7.2857	8.64287	16.652	12.7455	8.50398	7.59548	10.8352
hsa_piR_006695	piRNA	chr18	74761302	74761332	-	UGAAUACCUAAAGAGGUGAUGGUAUAUGGUA	-0.0316759	0.934008	6.5975	6.88751	6.2222	0.197647	-0.160265	0.872672	4.271	8.06297	7.12411	8.14695	11.3382	13.2952	5.44197	2.05374	17.071	9.21257	5.8788	9.52865	15.3649	7.49025	6.14276	4.95451	15.6108	4.2553	3.48861	12.6664	14.1739	9.04601	0	1.7467	6.74627	9.22504	1.38256	1.08195	10.9286	2.46939	2.0815	5.0982	4.25199	6.07638	10.1979
hsa_piR_007812	piRNA	Multiple	Multiple	Multiple	Multiple	UGAGCCAAGAUUGCGCCACUGCAUUC	0.029333	0.934008	5.27517	5.38964	5.12702	0.183953	0.159459	0.873308	1.06775	6.12786	5.69929	3.62087	6.47899	4.04638	6.53036	5.13435	9.48388	9.75449	5.8788	3.66486	3.84122	2.88087	9.21414	5.44996	3.90269	2.12765	6.97722	6.60858	9.44924	5.56678	5.5122	0	5.0597	4.61252	4.14767	4.86877	10.9286	8.02552	8.32601	3.82365	3.18899	5.31683	3.8242
hsa_piR_019485	piRNA	Multiple	Multiple	Multiple	Multiple	GAGGUCAGGAGAUCGAGACCGUCCUGGCUA	-0.0188073	0.934008	18.5231	18.7156	18.2739	0.118708	-0.158433	0.874115	23.4905	15.1584	15.673	19.0096	9.71849	15.6075	23.9447	24.3026	34.142	20.0509	11.7576	7.69622	7.68245	15.5567	12.2855	24.2771	23.4161	18.4396	20.9317	23.6808	14.1739	32.7048	16.5366	18.3404	23.6119	16.8221	17.9732	15.1473	18.2143	18.5204	22.8965	13.3828	19.134	17.8494	11.4726
RNU4-53P	snRNA	chr9	36267783	36267922	+	AGCUUUGUGCAGUGGCAGUAUCGUAGCCAAUGAGGUUUAUCCAAGGUGCGAUUAUUGCUAAUUGAAAGUAUCAUACUGUAAACCAGGCUGAGUGCAGUGGCUCAUGCCUGUCUUCCCAAC	0.0222744	0.934008	7.48316	7.56552	7.37657	0.140926	0.158058	0.874411	3.20325	9.35305	7.12411	5.4313	3.2395	11.5611	8.70715	10.2687	9.48388	7.58682	14.1091	7.32973	3.84122	2.88087	6.14276	6.44086	7.80538	9.92903	6.97722	7.1593	14.1739	5.56678	0	9.60686	5.90298	4.88385	8.29534	15.1473	5.46428	4.93878	6.24451	10.8337	5.31499	7.59548	5.7363
hsa-miR-532-3p	miRNA	chrX	50003204	50003225	+	CCUCCCACACCCAAGGCUUGCA	-0.0234321	0.934008	8.72698	8.68268	8.7843	0.149073	-0.157186	0.875098	11.7452	10.6431	12.8234	10.41	6.47899	9.24886	5.44197	8.55725	5.69033	7.04491	5.8788	5.4973	11.5237	19.0137	9.21414	6.44086	7.80538	9.92903	0	7.71001	14.1739	9.04601	11.0244	8.73351	2.52985	8.13974	12.443	10.2785	3.64285	6.79082	10.4075	9.55912	2.126	8.35502	14.0221
hsa_piR_020097	piRNA	Multiple	Multiple	Multiple	Multiple	GCUGGUCUUGAAUUCCUGACCUCAGGUGAU	0.0228244	0.937983	11.0901	11.0409	11.1538	0.150902	0.151253	0.879776	6.40649	8.70801	9.97375	10.8626	16.1975	17.9197	13.0607	8.21496	11.3807	16.2575	17.6364	8.42919	0	4.60938	6.14276	9.90902	3.90269	7.80138	10.4658	13.2172	4.72462	4.17508	22.0488	12.2269	6.74627	9.49637	20.7384	15.6883	12.75	16.6684	10.4075	8.28457	11.693	15.9505	1.27473
p-hsa-miR-208	novelmirna	chr16	26874569	26874591	+	UGGUUGACACAGCGAGACUCUGU	-0.0227305	0.939815	6.64634	6.86236	6.36678	0.156487	-0.145255	0.88451	3.20325	5.80534	8.54893	10.8626	3.2395	9.24886	3.26518	6.50351	5.69033	4.33533	7.05456	8.42919	7.68245	4.60938	9.21414	4.45906	11.7081	4.2553	17.4431	9.91287	4.72462	5.56678	0	13.9736	3.37313	8.41107	4.14767	9.19656	10.9286	7.40817	8.32601	11.4709	5.31499	4.93706	7.01103
hsa_piR_003755	piRNA	chr19	19715403	19715432	-	UCCCACGAUUCAGAGUUAUGAAUUCUCAUC	-0.032998	0.939815	5.50856	5.67177	5.29734	0.228118	-0.144653	0.884985	4.271	1.61259	4.27446	5.4313	6.47899	2.31222	0	1.71145	1.89678	2.70958	7.05456	4.76432	0	2.30469	6.14276	6.93632	0	4.96452	6.97722	2.75358	9.44924	2.78339	0	2.62005	5.0597	6.5118	19.3558	12.4424	16.3928	19.1378	2.0815	5.0982	18.071	13.2921	1.9121
hsa-miR-185-5p	miRNA	chr22	20033153	20033174	+	UGGAGAGAAAGGCAGUUCCUGA	-0.0206455	0.939815	24.942	24.9589	24.9202	0.142859	-0.144517	0.885092	33.1002	22.5763	29.9213	28.9669	21.0567	20.2319	20.6795	17.1145	37.9355	42.2694	16.4606	27.853	38.4122	25.3516	27.6424	23.2862	15.6108	12.7659	52.3292	28.6372	14.1739	27.138	27.561	18.3404	22.7686	20.3494	23.5035	14.0653	23.6785	12.9643	18.7335	29.9519	17.008	11.3932	34.4178
hsa-miR-296-5p	miRNA	chr20	58817661	58817681	-	AGGGCCCCCCCUCAAUCCUGU	-0.023972	0.939815	8.03691	8.14126	7.90187	0.167106	-0.143454	0.885931	19.2195	13.5458	19.9475	12.2204	8.09874	8.09275	8.70715	4.79206	5.69033	5.96108	3.52728	5.13081	7.68245	12.6758	0	14.8635	11.7081	4.96452	13.9544	8.26073	14.1739	11.8294	11.0244	9.60686	10.1194	7.05444	9.6779	5.95072	7.2857	3.08674	0	3.18637	5.31499	4.93706	6.37366
[truncated: 57 more rows]
[truncated: 43 more columns]
