# Supplementary material for: Establishing mRNA and microRNA interactions driving disease heterogeneity in amyotrophic lateral sclerosis patient survival
Source: Brain Commun. 2023 Dec 7;6(1):fcad331. doi: 10.1093/braincomms/fcad331 (PMC10754318; doi:10.1093/braincomms/fcad331)
Supplement: fcad331_Supplementary_Data [file fcad331_supplementary_data.zip › Supplementary Table 2.xlsx]

## Sheet: Supplementary Table 2
Supplementary Table 2 – Qlucore generated differentially expressed genelist (FC +1.2/-1.2 p0.05) long vs short disease duration
					Sample ID	Long-13	Long-20	Long-10	Long-17	Long-15	Long-7	Long-12	Long-16	Long-18	Long-5	Long-19	Long-3	Long-8	Long-2	Long-4	Long-9	Long-6	Long-11	Long-14	Long-1	Short-12	Short-3	Short-20	Short-11	Short-15	Short-13	Short-18	Short-16	Short-4	Short-5	Short-8	Short-9	Short-14	Short-6	Short-2	Short-19	Short-7	Short-1	Short-21	Short-22	Short-10	Short-17
					Disease Duration	Long	Long	Long	Long	Long	Long	Long	Long	Long	Long	Long	Long	Long	Long	Long	Long	Long	Long	Long	Long	Short	Short	Short	Short	Short	Short	Short	Short	Short	Short	Short	Short	Short	Short	Short	Short	Short	Short	Short	Short	Short	Short
					Sex	F	M	M	M	F	M	F	M	M	M	F	F	M	M	M	F	M	F	M	M	M	M	F	M	M	M	F	M	F	M	M	F	M	M	M	M	M	F	M	F	M	M
					Disease Type	Sporadic	Sporadic	Familial	Familial	Familial	Familial	Familial	Familial	Familial	Familial	Familial	Familial	Familial	Sporadic	Sporadic	Sporadic	Sporadic	Sporadic	Sporadic	Sporadic	Sporadic	Familial	Familial	Familial	Familial	Familial	Familial	Sporadic	Sporadic	Sporadic	Sporadic	Sporadic	Sporadic	Sporadic	Sporadic	Sporadic	Sporadic	Sporadic	Sporadic	Sporadic	Sporadic	Sproadic
					Age	47	64	58	62	63	65	60	47	46	56	41	44	49	83	72	68	73	62	71	66	62	54	51	67	41	33	62	66	67	49	77	77	73	62	50	52	45	63	48	66	72	64
					Array	Al 2_(HuEx-1_0-st-v2).rma-gene-core-Signal	Al 3_(HuEx-1_0-st-v2).rma-gene-core-Signal	F013.rma-gene-core-Signal	F081.rma-gene-core-Signal	F091.rma-gene-core-Signal	F102.rma-gene-core-Signal	F119.rma-gene-core-Signal	F54.rma-gene-core-Signal	JO_F15.rma-gene-core-Signal	JO_F22.rma-gene-core-Signal	JO_F67.rma-gene-core-Signal	JO_F69.rma-gene-core-Signal	JO_F86.rma-gene-core-Signal	JO_S155.rma-gene-core-Signal	JO_S17.rma-gene-core-Signal	JO_S196.rma-gene-core-Signal	JO_S198.rma-gene-core-Signal	JO_S218.rma-gene-core-Signal	JO_S219.rma-gene-core-Signal	JO_S52.rma-gene-core-Signal	Al 1_(HuEx-1_0-st-v2).rma-gene-core-Signal	F077.rma-gene-core-Signal	F115.rma-gene-core-Signal	JO_F112.rma-gene-core-Signal	JO_F38.rma-gene-core-Signal	JO_F60.rma-gene-core-Signal	JO_F65.rma-gene-core-Signal	JO_S146.rma-gene-core-Signal	JO_S169.rma-gene-core-Signal	JO_S174.rma-gene-core-Signal	JO_S20.rma-gene-core-Signal	JO_S21.rma-gene-core-Signal	JO_S249.rma-gene-core-Signal	JO_S36.rma-gene-core-Signal	JO_S62.rma-gene-core-Signal	JO_S64.rma-gene-core-Signal	JO_S7.rma-gene-core-Signal	JO_S79.rma-gene-core-Signal	JO_S9.rma-gene-core-Signal	S026.rma-gene-core-Signal	S171.rma-gene-core-Signal	S205.rma-gene-core-Signal
Gene Symbol	Probe Set ID	p-value	q-value	Fold change
GOLGA6L10	4039017	0.0354833	0.264189	1.55001		3.98099	2.44148	3.6948	2.83984	3.47835	1.81605	3.13073	2.18686	1.83492	5.13105	4.80913	4.46326	3.30533	3.5765	2.89732	4.10075	4.11619	2.06752	1.59553	2.28976	4.94237	2.20547	1.57707	1.78813	2.79997	1.79489	2.89732	2.21008	3.26121	3.76909	1.85592	2.16313	1.95979	2.80769	2.44563	2.1659	3.61451	1.66298	1.77973	3.21169	2.55783	2.7516
PCDH11X	4028716	0.00608278	0.257667	1.54752		6.2334	5.89814	3.11388	5.23972	5.01951	6.13202	4.87975	6.07839	4.79703	5.5534	5.56658	4.88666	5.31607	4.67317	5.54303	5.83354	4.32871	4.43373	5.64324	5.52988	5.70102	4.83473	4.57906	4.95992	5.01168	4.16102	3.69016	3.86808	4.68128	5.44226	4.51856	4.91327	5.08649	4.99902	6.12966	4.10864	3.85845	4.62762	4.41198	4.13283	4.08119	3.51376
TUBA3E	2575949	0.0120203	0.257667	1.46105		6.61537	6.31692	6.25047	5.8108	5.18563	6.78719	5.60225	6.29034	5.45513	5.71151	4.51807	6.06754	5.56415	5.80221	5.28732	5.88808	5.64003	6.40676	4.5155	5.1917	6.12195	4.74785	5.64964	4.87302	4.96488	3.78223	5.70293	5.57494	5.66236	4.26623	5.76614	5.52012	5.24832	5.8723	5.4646	4.96286	4.59834	3.50135	5.52778	6.39766	5.2906	4.86755
GPR22	3018484	0.0015593	0.257667	1.35931		5.81119	5.43411	5.28774	5.49094	5.22332	5.17455	5.68711	5.20789	4.39435	5.09206	5.204	5.53796	5.77067	3.97206	4.97923	5.1662	5.01641	4.78743	5.41267	4.6759	4.86902	4.79107	5.04046	4.80307	5.10551	5.06133	4.97209	3.97715	5.24355	3.73085	4.72449	5.14163	4.55323	4.34185	4.11927	4.73661	4.67055	4.83258	4.72842	4.88469	4.49562	5.09216
SPRR2D	2435849	0.00641151	0.257667	1.34601		5.9394	5.44019	6.32247	5.31014	5.8041	4.97501	6.11073	5.26475	5.19179	5.46636	4.94062	5.10713	5.69939	5.08127	5.78966	5.27582	5.52698	5.36418	5.55534	4.98495	5.92954	5.3831	4.90235	5.44915	4.98104	4.44154	5.53855	4.7525	5.7974	4.76651	5.89624	5.17319	4.35644	4.85043	4.52012	5.56795	4.4129	4.12867	4.3906	5.17511	5.62239	4.59834
SPINT3	3907311	0.00314826	0.257667	1.3254		5.02073	4.68858	4.29366	4.49656	4.57969	5.59402	3.91443	4.43093	4.1717	4.70191	4.99229	4.47604	4.8334	5.1188	4.63122	5.30489	4.1018	4.88331	4.9828	4.70099	4.31518	4.55816	5.05823	4.50475	4.31348	3.8694	4.39184	3.62035	4.29261	5.11479	4.36011	4.73999	3.39607	4.23476	4.41083	4.43428	4.16366	3.875	4.10861	4.58291	4.33839	3.68467
FOXD4L6	3173479	0.0165443	0.257667	1.31795		6.77621	5.95187	7.55376	6.4667	6.61444	6.70967	6.27064	5.68245	5.52675	5.69936	5.76063	5.90573	6.0962	5.6169	5.39538	6.22041	6.55126	6.90848	6.13901	6.42745	6.79378	5.71256	5.83767	5.74233	5.89544	6.00309	5.91673	4.49912	5.92115	5.61291	6.02782	6.21886	6.22912	5.1305	6.31084	5.42114	5.66016	6.08486	5.46314	6.485	5.40273	5.56916
RPL23AP32	2482683	0.00103407	0.257667	1.26631		6.86262	6.26965	6.61347	6.00813	6.66053	6.02773	6.32802	6.51064	6.36866	6.71429	6.42853	6.0299	6.12844	6.3777	6.06239	6.91216	6.62562	6.26565	6.48765	6.2469	6.17144	5.71301	5.97198	6.65372	5.95027	6.41277	5.78794	6.54472	6.4213	6.03014	6.18765	5.76426	6.03248	6.18158	5.90019	6.6323	5.67483	5.69433	5.923	5.76294	5.42759	6.3893
CXCL13	2732508	0.0275653	0.25886	1.25609		3.74779	4.18657	4.52287	4.23341	4.2633	4.15494	5.37768	3.66531	3.82423	4.15677	4.2676	3.9279	5.05236	3.62999	4.64293	5.30468	3.77721	5.02487	4.2287	5.2744	3.96233	4.09128	3.51611	3.58297	4.00141	4.62554	4.23866	3.92972	3.71947	4.09992	4.73813	4.21233	4.10578	4.05114	4.00907	3.8932	3.65218	4.61865	3.52391	3.69528	4.33802	4.14816
OR7A17	3853008	0.022222	0.25886	1.24966		4.6939	4.43813	4.39887	4.86793	4.73589	4.39054	4.14812	4.47606	3.93254	4.24215	3.86516	4.29953	3.86361	4.47716	3.593	3.74517	4.41421	4.12596	4.2165	4.21024	5.33432	4.10644	3.72514	3.40802	3.22473	4.59221	3.73919	3.98309	4.97673	3.89718	4.02753	3.70978	4.05212	3.61658	3.56165	4.00854	4.23181	3.80943	3.54667	3.55241	3.31971	4.15099
OR7C2	3822949	0.0278047	0.25886	1.23361		4.52622	5.46112	4.52146	5.31018	5.67612	5.32171	4.22723	4.60841	4.31993	4.24977	4.66462	5.17225	5.21754	4.82546	5.03919	4.79142	5.00909	4.50273	4.25059	5.01113	4.18583	5.05211	4.24902	3.25803	5.12689	5.0579	4.76655	4.46552	4.49475	4.42954	4.83323	4.52328	4.54358	4.17866	5.12598	4.54081	4.59807	4.2822	4.30808	4.84188	4.15685	4.69446
PAGE2	3978658	0.00323827	0.257667	1.22281		4.32354	3.73995	3.87119	3.63612	3.87827	3.85412	4.03779	3.87933	3.55666	4.06754	3.57499	4.42975	4.74451	3.79968	4.03214	3.90135	3.45299	4.18504	3.72842	3.50696	3.23339	3.24114	3.76791	3.74982	3.69563	3.65434	3.77976	3.39535	3.77976	3.73858	3.32696	3.41635	3.4756	3.23665	4.11758	3.87119	3.50508	4.04222	3.47589	4.03639	3.31666	3.77976
OR6K2	2439460	0.0361231	0.264387	1.21666		3.48612	3.60047	4.53849	3.73785	4.13224	3.34421	3.79486	3.84934	3.36931	3.01507	4.29508	4.08646	3.28493	3.88146	3.3711	3.93854	3.57111	3.22018	2.87778	3.22023	3.6912	3.25814	3.44785	3.30933	3.01884	3.84702	3.08587	3.07256	3.17293	3.35439	3.671	3.063	2.91267	3.57435	3.62262	3.03264	2.83063	2.71212	3.57355	4.13781	3.02323	4.24011
ALG1L	2693332	0.0243912	0.25886	1.21637		6.00455	6.2029	6.38327	5.57198	5.64563	6.1665	5.61378	6.20155	5.68208	5.96943	5.82213	5.35754	6.34689	5.92746	5.21171	5.50589	5.83594	5.16624	5.9472	4.89151	5.73631	5.06997	6.15987	5.30861	5.67537	5.19629	5.53383	4.89594	5.70115	5.86948	5.70552	5.067	5.4035	5.79995	5.79246	5.56026	4.98725	4.91666	5.15099	5.71506	5.42869	6.10863
ZFP90	3666282	0.0300987	0.259907	-1.20002		6.31832	5.87696	6.71163	7.20954	6.96614	6.54418	6.66253	6.33598	6.62389	6.96194	6.26136	6.7982	6.74804	7.1257	7.1736	6.49339	6.91799	7.29609	7.37057	6.82037	6.69537	7.10066	6.96486	7.26848	7.16725	7.23466	6.51516	6.33439	6.60009	6.96779	7.28708	6.63989	6.65357	7.30138	6.66645	6.82289	7.509	6.94562	7.4075	7.44119	7.25022	7.75177
ANKEF1	3876142	0.00960698	0.257667	-1.20007		4.74307	4.5831	4.41094	4.43292	4.76456	4.74439	4.46577	4.48167	4.09837	4.70141	4.51368	4.81647	4.56523	4.81394	4.44908	4.86479	4.55067	4.77615	4.85961	5.16333	4.88325	5.84926	5.16304	4.67776	4.64504	4.34901	4.59613	4.55535	5.58274	4.52786	4.74974	4.71066	4.64369	5.40184	4.87128	4.51761	5.0282	5.20954	4.96146	4.98494	5.13921	4.82013
UPF3B	4019570	0.0253992	0.25886	-1.20016		6.71435	6.58591	7.53737	7.48608	7.5675	7.38227	7.40847	7.28735	7.72747	7.69532	6.92331	7.39955	7.74666	8.0157	7.79677	7.21595	8.02999	7.99197	7.735	7.15505	7.04178	7.86612	7.50076	7.924	7.62461	7.61891	7.56168	8.09438	7.42603	7.5143	7.2574	7.83205	8.26636	7.97924	7.14968	7.7002	8.06535	7.80509	8.17182	7.96752	7.8228	7.94316
CDC5L	2908572	0.00711142	0.257667	-1.20024		8.31315	7.81121	8.37482	8.14696	8.57019	8.19022	8.42162	8.02446	8.23152	8.38579	7.62674	8.47656	8.76146	8.79809	8.65581	8.54667	8.86898	8.8911	8.9547	8.68105	8.69825	8.92134	8.36377	8.76841	8.72175	8.65024	8.46443	8.36438	8.85092	8.45212	8.58995	8.51486	8.62787	8.98976	8.54781	8.46574	9.05256	8.69063	9.24855	8.65547	8.97834	8.78023
RGPD2	2499158	0.0447212	0.273545	-1.2003		7.60877	7.57493	7.76655	7.54526	8.05687	7.07088	7.82425	7.01318	7.8139	7.68408	7.06728	8.33806	8.02511	7.82314	8.30132	7.81142	8.38991	8.57898	8.32365	8.42649	7.9477	8.61515	7.6811	8.51173	8.04155	8.22496	7.58329	7.6656	8.07878	7.35481	7.88962	8.04605	8.67072	8.31615	7.90205	8.20757	8.46667	8.22951	8.37037	7.96324	8.66289	8.11356
DPP8	3629698	0.0231566	0.25886	-1.20033		7.5709	7.48265	7.83736	8.26087	8.51622	8.01896	8.41591	7.87526	8.14387	8.1194	7.30084	8.06761	8.29498	8.43369	8.57146	7.92278	8.39759	8.79364	8.34629	8.30342	7.93404	8.69247	8.37495	8.61753	8.29306	8.54248	8.20678	8.16555	8.42743	7.79234	8.19999	8.32741	8.70658	8.63564	7.58939	8.22778	8.91515	8.60445	8.79875	8.23872	8.66289	8.78305
AASDHPPT	3347234	0.015216	0.257667	-1.20037		7.58767	7.71873	7.61876	8.356	8.47301	8.30758	8.0212	8.04532	7.79361	8.0332	7.12093	8.10997	8.2873	8.58929	8.33078	8.11492	8.4209	8.52781	8.46966	8.20824	7.8828	8.52834	8.2593	8.39913	8.32798	8.46868	8.19567	7.98429	8.52495	7.97161	8.11938	8.25123	8.44215	8.75328	7.88409	8.18134	8.68233	8.55167	8.90419	8.40823	8.65399	8.77023
SP1	3415969	0.0028768	0.257667	-1.2004		8.5886	8.35732	8.7355	9.18909	9.22206	9.13872	9.1205	9.17873	8.90737	8.94012	8.28559	8.99384	9.19722	9.25435	9.20749	8.89901	9.18438	9.5019	9.3729	8.97418	9.11557	9.29651	9.1789	9.13234	9.05851	9.56787	9.14773	8.80881	9.24241	8.98446	9.22773	9.2344	9.38627	9.47113	9.05507	9.12776	9.56022	9.4534	9.61234	9.5408	9.43849	9.43029
MX2	3922037	0.0252397	0.25886	-1.20055		9.5645	9.97993	9.67539	10.4312	10.4363	10.2177	10.1413	9.73711	9.9399	10.4181	9.69875	10.0769	9.89343	10.3222	9.98396	8.73555	10.197	10.5264	10.091	9.62498	9.70611	9.95943	10.0223	9.79144	10.3664	10.2506	10.1769	10.4487	10.0606	10.1259	10.0667	10.482	10.4489	10.2584	9.80847	10.3616	10.5787	9.82189	10.607	10.663	10.724	10.7326
MAPK9	2890605	0.0339745	0.263134	-1.20059		7.4246	7.11082	7.94716	8.1569	8.568	7.78334	8.33607	7.95981	7.81996	7.99148	7.54165	8.30357	8.18163	8.53092	8.43376	8.31368	8.63315	8.90668	8.59128	8.42774	8.19531	8.64508	8.22716	8.69544	8.13552	8.63091	8.15661	7.55606	8.51965	8.01178	8.22538	8.29222	8.5409	8.66248	8.22616	8.18824	8.78903	8.52182	8.96042	8.48301	8.61931	8.77834
THAP2	3422215	0.00956555	0.257667	-1.20079		5.239	5.04878	5.28152	4.9226	5.00746	4.89122	4.6103	4.82068	5.16048	5.27484	4.77063	5.08705	5.23884	5.65558	5.57963	5.16258	5.20268	4.96978	5.61839	5.2384	5.16849	4.96757	5.06516	5.17519	5.76354	5.72436	5.1089	5.20196	5.53957	5.38223	5.34717	5.1305	5.04017	5.50636	4.86623	5.46841	5.99496	5.95754	5.95118	5.1802	5.50513	5.82142
TRIM37	3764680	0.00579965	0.257667	-1.20086		6.22917	6.59967	7.0921	7.3411	7.21536	6.76293	7.09924	6.9111	6.87152	7.05003	6.82132	6.98242	7.2982	7.3936	7.42411	7.00291	7.43353	7.45003	7.34533	7.00939	6.95064	7.61231	7.17768	7.3804	7.45613	7.36873	7.0106	7.08236	7.41231	6.9852	7.08859	7.32724	7.69976	7.77354	6.80098	7.10509	7.62817	7.4884	7.62127	7.31771	7.5721	7.41665
MRPS28	3141809	0.0215837	0.25886	-1.2009		6.26913	6.21755	6.61063	6.63684	6.86425	5.57772	6.06519	6.17539	6.33033	6.52983	5.85888	6.5814	6.56538	6.65476	6.92593	6.25633	7.01521	6.64927	6.8652	6.18505	6.78103	6.98385	6.11749	6.82001	6.86004	7.12558	6.43261	6.4004	6.77451	6.55667	6.29745	6.34447	6.96395	7.13825	6.15185	6.55474	7.02761	7.16226	7.11673	6.26822	7.0294	6.62122
RIOK1	2893721	0.0102563	0.257667	-1.20102		7.10525	7.24794	7.59039	7.15827	7.68429	7.29585	7.63595	6.92698	7.47337	7.25117	6.72457	7.6215	7.85082	7.80064	7.70585	7.27458	7.80452	8.27228	7.60986	7.40823	7.9172	7.88419	7.40017	7.92574	7.67891	7.57673	7.64492	7.33683	7.84821	7.30858	7.60816	7.53402	7.88708	7.99049	7.28721	7.65143	7.83975	7.7548	8.40185	7.66284	8.06714	7.99401
EIF2AK4	3589570	0.016193	0.257667	-1.20108		7.15433	7.23822	7.49177	7.90255	7.97975	7.97324	7.59074	7.71553	7.72217	7.81515	7.11758	7.45491	8.05872	8.19798	8.1364	7.72907	8.32131	8.37236	8.03877	7.74749	7.47872	8.35659	7.96791	8.63176	7.93351	8.18412	7.74725	8.27815	7.9527	7.73644	7.6147	7.94377	8.36459	8.18082	7.44118	8.24906	8.346	8.37949	8.36805	7.94804	7.92817	8.11814
ZDHHC2	3087501	0.0145638	0.257667	-1.2011		7.16729	6.69781	7.44893	7.20504	7.4752	6.28044	7.32843	7.00278	6.87758	7.31353	6.77494	7.16383	7.2885	7.0931	7.07709	6.73918	7.20133	7.57223	7.77289	7.67853	7.04626	7.43391	6.95872	7.44476	7.34278	7.61186	7.2502	6.91759	7.58785	7.24117	7.05741	7.38683	7.32549	7.72335	7.50649	7.12424	7.85396	7.73662	7.72828	7.32839	8.13995	7.54415
ZNF519	3800165	0.00169353	0.257667	-1.2011		4.27574	4.39358	4.70954	4.55152	4.51212	4.2617	4.60794	4.01283	4.17261	4.37171	4.11815	4.186	4.57872	4.59585	4.69257	3.98749	4.55086	4.29789	4.84705	4.31711	4.57218	5.04852	4.42032	4.60358	4.50125	5.08716	4.29065	4.63863	4.67133	4.39218	4.64368	4.58992	4.61372	4.53228	4.25219	4.75314	5.27735	4.89194	5.08892	4.55185	4.53467	4.70543
SLC35B4	3074039	0.028677	0.25886	-1.2011		8.22414	7.65108	7.77363	8.05981	8.60032	7.66894	8.70256	8.47334	8.27143	8.31532	7.62698	8.43335	8.30814	8.18023	8.52724	7.75473	8.43853	8.89225	8.94402	8.93034	8.36544	8.6252	8.20262	8.63866	8.59475	8.80075	8.31611	8.19933	8.46408	7.90723	8.02523	8.65164	8.69096	9.15427	8.56705	8.30052	8.97028	8.64169	8.93792	8.44104	9.11127	8.56382
USP37	2599433	0.0253717	0.25886	-1.20127		7.3002	6.95313	7.6523	7.31088	7.78252	7.16245	7.5523	7.05498	7.73609	7.84185	7.08207	8.00629	7.96164	7.95726	8.51107	7.25002	8.00036	8.05895	8.14498	7.75494	7.52007	7.96155	7.51844	7.65343	8.10395	8.40673	7.53518	7.58562	7.98408	7.51921	8.08381	7.66336	7.71633	8.20359	7.76382	7.82208	8.42882	8.15723	8.37131	7.94485	8.03473	8.22389
RRN3	3681705	0.01203	0.257667	-1.20141		6.95729	7.42807	7.63081	8.00795	8.02899	7.69567	7.67778	7.45267	7.68641	7.59319	7.55781	7.37478	7.89582	7.79403	7.8891	7.49686	8.25254	8.05173	8.24965	7.607	7.79642	8.38754	7.84665	8.03426	7.85752	7.87908	7.58127	7.80255	7.81676	7.74657	7.52933	8.05553	8.66116	8.14601	7.25654	7.80741	8.17718	8.40543	8.49884	7.96045	8.07161	8.26681
CTNNA1	2830946	0.00315619	0.257667	-1.20156		8.77045	8.6187	8.66088	8.97937	9.3947	8.7	9.08275	8.83254	8.84356	9.0808	8.25799	8.75758	9.22663	9.26575	9.05943	8.78289	9.5188	9.51256	9.23425	9.17698	9.05293	9.21337	8.96276	9.19341	9.14992	9.32206	8.96259	8.85306	9.28499	9.32773	9.04444	9.20176	9.46211	9.68876	9.32625	9.10498	9.52312	9.37167	9.56892	9.3236	9.47744	9.14427
CMAS	3407926	0.0423677	0.271391	-1.2016		6.98863	7.4731	7.84932	8.50897	8.60181	8.55163	8.2771	7.91405	8.02275	8.18373	7.28186	8.3241	8.78938	8.79184	8.57135	8.24804	8.72573	8.87107	8.55267	8.17594	8.15064	8.70659	8.24468	8.56136	8.60279	8.67628	8.33903	8.04129	8.70691	8.24511	8.41036	8.66078	8.72611	8.81211	7.84747	8.27946	8.72603	8.65911	8.90409	8.48713	8.53945	8.67575
INADL	2339139	0.00473248	0.257667	-1.20162		7.20957	7.11889	7.78682	7.31727	7.21234	6.76975	7.25905	7.081	7.53935	7.2608	7.41794	6.70488	7.56625	7.40619	7.359	6.9723	7.85076	7.726	7.6534	6.90317	7.29631	7.38435	7.02347	7.60905	7.45406	7.93153	7.39378	7.92464	7.44106	7.29163	7.57298	7.51861	7.77829	7.67655	7.4027	7.7067	7.74921	7.57227	7.90819	7.4441	8.01758	7.45855
KPNA6	2328674	0.0327711	0.260868	-1.20176		8.45487	8.13875	8.63266	9.0947	9.49486	9.02907	9.31917	8.92934	9.0615	9.20662	8.26493	9.45771	9.31575	9.42662	9.41406	9.19951	9.49474	9.71549	9.60552	9.44032	8.87875	9.57866	9.07279	9.35634	9.20996	9.50639	9.12826	8.82923	9.55217	8.85115	9.18725	9.39563	9.71433	9.85156	9.56056	9.16029	9.83822	9.44646	9.99292	9.60923	9.51769	9.56114
MAD2L1	2783715	0.0439076	0.273116	-1.20177		7.40546	6.39584	7.50056	7.5705	7.59412	6.81661	7.27755	7.12802	7.50351	7.70726	6.73385	7.79322	7.75151	7.84717	7.93261	7.15638	8.06238	7.88937	8.00101	7.78541	7.64832	7.81319	7.19353	7.83024	8.23214	8.3094	7.62512	6.82265	7.92926	7.31815	8.04946	7.39211	7.69987	8.0305	7.77409	7.50485	8.36702	7.86509	8.06703	7.60658	7.96436	7.62805
CEP350	2369843	0.0165827	0.257667	-1.20181		8.26806	7.97366	8.80362	8.60015	8.82333	8.04037	8.77908	8.1928	8.92728	8.95552	8.4279	9.20687	8.99666	8.83938	9.26196	8.45012	9.10371	9.27598	9.29173	9.14216	8.38302	9.3378	8.579	9.261	8.8626	9.26365	8.77272	9.02705	9.0275	8.72739	9.00364	9.14056	9.26651	9.19159	9.1168	8.84805	9.37392	9.10531	9.28538	9.08514	9.18434	8.88789
PIP5K1A	2358761	0.0491264	0.280143	-1.20181		7.68931	6.84086	8.18467	7.52051	7.79613	7.51593	7.5132	6.60887	7.34486	7.79399	7.32914	7.61019	7.60172	7.70154	8.21665	7.12415	7.76128	8.09738	8.04567	7.71706	7.5861	8.15263	7.30165	8.21167	7.56583	8.135	7.72053	7.9238	7.76907	7.51802	7.21665	7.74948	8.14646	7.9699	7.68372	7.1968	8.30881	7.90302	8.512	7.44339	8.93439	8.10017
GSTO1	3262509	0.0103405	0.257667	-1.20189		7.19616	7.44837	7.46306	7.79663	8.16479	7.11057	7.2983	7.98705	7.4953	7.30657	7.16125	7.68995	7.79083	8.21613	7.75302	7.23964	7.44417	7.95145	7.44534	7.31453	7.9888	7.77618	7.61065	7.55378	8.0549	7.93373	7.51929	7.8783	7.61454	7.87311	7.66611	7.85177	7.80147	8.23683	6.94312	7.70576	8.03766	8.18372	8.0229	7.76685	8.43595	7.78157
ZNF569	3860824	0.00228133	0.257667	-1.2019		5.4022	4.99055	5.1205	5.67912	5.75188	5.717	5.4977	5.12762	5.4041	5.60959	5.47936	5.37548	5.28413	5.86415	5.73032	5.68179	5.63133	5.92627	5.48141	5.38733	5.40309	5.90396	5.60216	5.71323	5.59447	6.33862	5.70922	5.38298	5.93517	5.48971	5.70889	5.54874	5.73796	5.87068	5.32197	5.6399	6.19959	6.02891	6.17291	5.81444	5.8457	6.03085
PRIMPOL	2754371	0.0250263	0.25886	-1.20204		5.75214	5.36902	6.46468	5.92532	5.73323	5.47816	5.85448	5.77576	5.9604	5.45255	5.6705	5.95533	5.94056	5.95388	6.34966	5.90012	6.3594	6.56169	6.43765	6.35614	6.00303	6.6735	5.49401	6.19143	6.03683	6.52906	5.93382	5.97367	6.50543	5.79395	6.01524	5.9467	6.50366	6.56932	6.04424	5.87221	6.7611	6.70838	6.94284	5.92885	6.0373	6.55192
KPNA1	2691982	0.00513952	0.257667	-1.20213		7.78005	7.30823	8.0141	7.94639	8.26229	7.74468	8.14336	7.85212	7.96049	8.14292	7.54775	8.20265	8.2323	8.34436	8.2954	8.00896	8.31086	8.54381	8.47912	8.19151	8.23744	8.45903	8.05641	8.30735	8.34646	8.33537	7.99887	8.09642	8.43754	7.94365	7.90052	8.27556	8.50654	8.70894	8.06078	8.11288	8.80777	8.32672	8.81026	8.32635	8.74927	8.48134
MRS2	2898452	0.0200293	0.258012	-1.20221		8.14407	7.14474	8.61049	8.30806	8.70302	7.71984	8.46177	7.92485	8.22005	8.49326	7.74718	8.4141	8.38607	8.42398	8.45057	7.92622	8.58405	8.89019	8.8076	8.53645	8.21943	8.5249	8.11668	8.36987	8.51535	8.68078	8.45151	8.23439	8.78959	8.1705	8.26868	8.89539	8.74305	8.81201	8.58444	8.28949	9.09394	8.78278	8.98528	8.49168	8.78571	8.52599
WDR3	2354082	0.0242329	0.25886	-1.20235		7.1878	7.11941	7.59105	7.28614	7.89265	6.87716	7.47109	7.02323	7.43494	7.15468	6.65719	7.42807	7.40704	7.52143	7.75021	6.78336	7.89989	7.99015	7.94175	7.51701	7.68912	7.87866	7.2974	7.72049	7.54639	7.89851	7.33826	7.08028	7.67315	6.95331	7.39295	7.53546	7.97321	8.15568	7.51947	7.35235	8.0709	7.95317	8.25235	7.58096	8.07911	7.6354
GCC2	2498977	0.0306331	0.260833	-1.20236		6.90281	6.84811	7.79176	7.46747	7.59091	7.2853	7.24616	6.68916	7.54596	7.67531	7.11835	7.93929	7.6985	7.60475	8.19685	7.24425	8.10315	8.02997	7.88655	7.94462	6.73579	7.95224	7.35742	7.96927	7.77326	8.01467	7.44352	7.99814	7.66337	7.61603	7.7809	7.89185	7.9906	7.87275	7.65631	7.91669	8.1382	8.06085	8.33968	7.66646	7.78527	8.11598
EXOSC8	3485863	0.0333974	0.262287	-1.20237		7.56309	7.48167	7.76864	8.14872	7.99515	7.23277	7.74858	7.75314	7.7749	7.53234	7.27899	7.33539	7.99479	8.25226	8.59108	7.69657	8.17675	8.22142	8.32778	7.57643	8.46789	8.49968	7.69718	8.11957	8.29716	8.20554	7.63269	7.3494	8.20968	7.80242	8.21237	7.70111	8.00209	8.71608	7.55387	7.57648	8.75725	8.41118	8.46595	7.77527	8.40426	8.08775
CCT2	3421630	0.0167919	0.257667	-1.20239		8.34967	8.3001	9.04666	9.22144	9.22291	8.31192	8.89547	8.74529	8.7093	8.58064	8.11206	8.71148	8.91125	9.19737	8.88537	8.67049	9.38369	9.09544	9.20643	8.65544	8.9627	9.16204	8.85718	9.03311	9.18715	9.14568	8.92347	8.56741	9.22851	8.49352	8.88568	8.9093	9.51988	9.53318	8.52509	8.77072	9.35706	9.42997	9.40148	8.94781	9.67563	9.16708
IER3IP1	3806711	0.0286807	0.25886	-1.20252		7.60213	7.44033	7.84955	8.2362	8.23522	8.36199	7.89745	7.85375	8.04149	7.91369	6.96555	8.19173	8.30843	8.45274	8.39749	8.42216	8.24999	8.46436	8.47111	8.66078	8.17676	8.93965	8.18948	8.62961	8.49147	8.29807	8.14953	7.68949	8.28061	7.81785	8.21448	8.19489	8.47746	8.55375	7.8728	8.25898	8.63837	8.6965	8.90496	8.092	8.79373	8.71054
ZNF610	3840164	0.00549748	0.257667	-1.20264		5.76999	6.08309	5.92237	5.88888	6.52493	5.74446	5.76216	5.9773	5.62976	5.8738	5.80421	6.01058	5.95964	6.11316	5.98074	5.69201	5.98614	5.81756	5.97636	5.8993	6.14729	5.95143	5.8591	5.70881	6.29812	6.64177	5.90846	6.24957	6.1777	6.05693	6.07079	6.05179	5.81708	6.30795	5.51487	5.89055	6.49028	7.08981	6.55842	6.3265	6.32864	6.66867
ICE2	3627363	0.0175457	0.257667	-1.20266		7.28965	6.98392	7.86701	8.23416	8.11024	7.36422	7.66668	7.61794	7.87763	7.76167	7.1072	7.76272	8.1713	8.20211	8.23783	7.66766	8.00604	8.00382	8.31728	7.63921	7.66742	8.20851	7.66619	8.02265	8.34557	8.30714	7.87784	7.69415	8.20776	7.67203	8.15899	7.92572	8.29935	8.25732	7.37848	7.79017	8.42924	8.44994	8.43692	8.01218	8.174	8.35263
STAG2	3989721	0.0188588	0.257667	-1.20271		7.87229	7.94122	8.47119	8.80115	8.80843	8.98117	8.55512	8.12502	8.56317	8.81967	7.71361	8.5764	8.79353	9.05354	9.10363	8.4308	8.97772	9.26683	8.98053	8.59453	8.27927	8.99164	8.68412	8.85037	8.83109	9.16937	8.82717	8.76098	8.8654	8.70826	8.88564	8.86537	9.00189	9.07777	8.29692	8.86833	9.33222	9.03544	9.37331	8.87007	8.9131	9.0431
PKN2	2345617	0.0304616	0.260738	-1.20286		7.38025	7.05504	8.57148	7.6796	8.02674	7.52909	7.99228	7.24616	8.11037	7.94156	7.54182	7.93426	7.88478	7.78522	8.59542	7.2229	8.0587	8.52509	8.40095	8.22597	7.45822	8.35529	7.83699	8.21931	8.09381	8.58865	7.78026	8.28713	8.01612	7.61933	8.15881	8.22236	8.47047	8.34477	8.08555	8.00516	8.61782	8.40653	8.55097	7.93257	8.13925	8.15138
TROVE2	2372924	0.0224249	0.25886	-1.20288		7.90012	8.01431	8.76141	8.63009	8.59554	8.10189	8.41758	7.51638	8.43413	8.39696	7.65408	8.64662	8.55988	8.71846	8.95209	8.6117	8.76363	9.00223	8.84958	8.68692	8.34639	9.04434	8.34084	8.85216	8.49434	8.9373	8.59535	8.11826	8.83283	8.31794	8.45959	8.67155	9.00315	8.9579	8.4509	8.6759	9.18526	8.99564	9.09371	8.57696	8.94994	9.09756
CETN2	4026263	0.0228032	0.25886	-1.20299		7.75105	7.60459	7.77201	8.47916	8.35391	7.70947	7.80443	8.16712	7.89758	7.96695	6.89511	8.06159	8.30682	8.38991	8.40306	8.16812	8.71231	8.23624	8.36749	8.09357	8.44876	8.62124	7.91347	8.49002	8.28943	8.18271	7.90395	7.98877	8.17864	8.1785	7.97487	8.19382	8.75134	8.59942	7.74602	8.16396	8.539	8.34876	9.09122	8.54807	8.28998	8.6784
BTK	4015709	0.00936054	0.257667	-1.20304		8.31844	7.90234	8.56163	8.79146	9.15218	8.01011	8.74394	8.80375	8.66179	8.53423	8.10735	8.70457	8.66597	8.99349	9.15912	8.55849	8.94721	8.89171	9.12472	8.90317	8.74996	9.01513	8.78039	9.09075	9.00779	9.1805	8.52615	8.36332	8.88662	8.57536	8.95553	8.70928	8.90998	9.19091	8.78388	8.79385	9.35193	9.27795	9.26309	8.95798	9.10201	9.2839
ZNF441	3821377	0.00819225	0.257667	-1.20307		5.48686	5.85944	6.55861	6.3966	6.31692	6.09808	6.11935	5.94472	6.0979	6.01578	5.7048	5.74624	6.05353	6.05305	6.29706	5.51782	6.22926	6.45793	6.32331	5.84063	6.09085	6.26769	6.41613	6.66077	6.38093	6.45403	6.24713	6.41031	6.10964	5.92666	6.22494	6.08808	6.43571	6.6111	5.36754	6.25728	6.92503	6.68687	6.4679	6.08935	6.6183	6.36128
KIAA0586	3537967	0.0128862	0.257667	-1.20313		7.76029	7.20902	7.87562	8.06926	8.027	7.62661	7.86093	7.98059	8.35151	8.16998	7.21777	8.0679	8.21614	8.2317	8.73652	7.74045	8.42019	8.42758	8.65955	8.17378	8.10521	8.57639	8.01994	8.47654	8.49145	8.62964	8.04325	7.89581	8.19844	8.09107	8.48078	8.14259	8.3506	8.51665	7.8882	8.10046	8.67893	8.49073	8.61503	8.30952	8.242	8.43075
TRIM24	3026599	0.00223374	0.257667	-1.20313		7.99968	7.78353	8.03345	8.31294	8.61412	7.86997	8.39755	7.87106	8.22679	8.26678	7.61135	8.22978	8.43152	8.35072	8.36717	8.07222	8.51143	8.79131	8.47005	8.06538	8.2769	8.58095	8.36815	8.53192	8.35303	8.43796	8.16329	8.32331	8.41831	8.25823	8.26892	8.43118	8.58321	8.60714	8.30666	8.23047	8.82461	8.32113	8.9617	8.61807	8.8824	8.82639
WDR12	2595443	0.0176952	0.257667	-1.20319		7.53904	7.38226	7.97579	7.65018	7.98769	7.01991	7.78324	7.4841	7.45049	7.38853	7.19675	7.60309	7.94464	7.97043	7.86099	7.38839	8.59345	8.11367	7.96599	7.66143	8.27301	8.13219	7.4899	7.93312	7.90482	7.78835	7.63163	7.78069	8.17405	7.65217	7.43564	7.99508	8.14552	8.43884	7.67635	7.62998	7.97812	8.07392	8.43491	7.88163	8.80565	7.97152
SYPL1	3066751	0.049387	0.28059	-1.20327		8.96377	8.31024	8.8749	8.95745	9.16511	8.27128	8.97743	8.47037	8.62099	9.47643	8.39553	9.24528	9.07394	8.88294	9.46566	8.36633	9.12802	9.46425	9.67909	9.76627	9.4491	9.36906	8.74747	9.25533	9.42203	9.53542	8.48416	8.4264	8.95678	9.19763	9.11885	9.61637	8.60853	9.60091	9.62978	8.95215	9.66806	9.18706	9.55906	9.63365	9.56309	9.40305
HERC5	2735409	0.0271306	0.25886	-1.20339		8.32823	8.18806	8.74202	8.66186	8.99958	8.20512	8.22199	7.57984	8.5078	8.56632	7.82272	8.22947	8.41383	8.79404	8.59023	8.30243	8.68413	9.23556	9.08332	8.41766	8.46725	9.05004	8.37062	8.3534	8.92854	8.92507	8.38963	8.3606	8.60265	8.11441	8.63125	8.74877	9.15763	8.85406	8.46568	8.97955	8.96031	8.57272	9.43606	8.5905	9.35114	9.09794
SPTLC2	3573152	0.037943	0.266206	-1.20375		8.49323	8.63845	8.76298	9.21651	9.55486	8.17222	9.3961	9.0038	9.05717	9.28924	8.51118	8.97879	8.89975	8.89289	9.14407	7.80034	8.62601	9.44873	9.61398	8.88856	8.93707	9.13045	9.05717	8.82999	9.162	9.70219	9.27533	8.96024	9.18425	8.77153	8.80852	9.41116	9.89475	9.56651	8.93832	8.62242	9.63182	9.11447	9.33554	9.27354	9.63482	8.87133
LEPROTL1	3092276	0.0181813	0.257667	-1.20381		8.47404	7.85698	8.88107	8.91799	8.87017	8.42266	8.65098	8.15551	8.43568	8.953	8.01684	8.962	8.79451	8.65783	8.90311	7.9658	8.81818	8.75214	9.31737	9.13922	8.70334	9.03835	8.22952	8.61705	8.98054	9.067	8.79107	8.97701	8.75443	8.56439	8.68035	9.19346	8.77441	9.21725	8.81637	8.59543	9.19434	9.28416	9.2384	8.90552	9.55948	8.94499
SF3B6	2544179	0.0145395	0.257667	-1.20396		9.16177	9.19383	9.48073	9.38313	9.5948	8.97107	9.07589	8.72493	9.0404	9.16328	7.92366	9.34036	9.34926	9.67296	9.49948	9.1178	9.62666	9.51417	9.65767	8.95564	9.54997	9.74248	8.97273	9.38942	9.40769	9.26983	9.38183	9.32551	9.80177	9.21303	9.58379	9.25897	9.75142	9.48236	9.0063	9.33097	9.49512	9.89465	9.84323	9.48411	9.78115	9.81713
MAPRE1	3882069	0.0125463	0.257667	-1.20423		9.41035	9.64457	9.34484	10.4202	10.3862	9.91515	10.0747	10.1274	9.6496	9.89316	9.16719	10.0124	10.4096	10.4279	9.8112	10.1707	10.3266	10.5154	10.1274	9.87863	10.0754	10.3047	10.2098	10.2957	10.3189	10.2134	10.1881	9.82659	10.4947	9.94106	10.0395	10.1097	10.6081	10.4643	9.62006	9.93858	10.6024	10.3398	10.5828	10.5295	10.4465	10.4337
SACS	3505319	0.0373356	0.264989	-1.20428		7.41299	6.91833	8.11029	8.63244	8.27076	7.62162	8.30029	8.29335	7.92629	8.18912	7.80753	8.32194	8.38469	8.55814	8.45944	7.79867	8.81461	8.60669	8.96839	8.27689	7.91505	8.80924	8.32639	8.51234	8.33753	8.79875	8.16615	8.10335	8.48532	8.13481	8.03806	8.28257	8.60466	8.72418	8.1354	8.3204	8.94659	8.67932	8.70314	8.47501	8.96507	8.47624
FOPNL	3682135	0.0487002	0.279344	-1.20438		7.4952	7.29878	8.2812	8.68902	8.58373	8.32543	7.95291	7.7249	7.89345	8.01116	6.92221	7.71902	8.35927	8.86589	8.67471	8.0016	8.55718	8.41052	8.52303	7.67643	7.96881	8.66319	8.18351	8.4594	8.30697	8.75548	8.05021	7.82416	8.51371	8.40493	8.49289	8.20553	8.48175	8.37423	7.5577	8.24164	8.61202	8.65674	8.72134	8.10994	8.6404	8.83999
LARP4	3414512	0.0116745	0.257667	-1.2044		7.85019	7.74816	7.74316	8.12664	8.18461	7.25767	8.05412	7.96302	7.87994	7.81096	7.51722	8.01286	8.21697	8.1415	8.19748	8.10509	8.5121	8.39429	8.30804	8.10817	8.05512	8.51331	7.97202	8.27428	8.39932	8.2024	7.96592	8.26463	8.4056	7.55996	7.83298	8.20675	8.68851	8.6531	7.61458	8.2217	8.45252	8.55639	8.50252	8.09149	9.00674	8.60858
FASTKD1	2586227	0.0353983	0.264189	-1.20445		7.18487	6.56183	7.83484	7.33005	7.57416	6.59577	7.20168	6.87374	7.47409	7.36594	7.01524	7.69694	7.64256	7.43663	7.57852	7.11466	7.9891	7.78431	8.28993	7.89958	7.50731	8.01169	7.03792	7.8549	7.82225	7.96267	7.38105	7.45444	7.66951	6.91412	7.52063	7.59143	7.98364	7.96328	7.44434	7.33951	8.05704	8.0357	8.14133	7.51801	8.00883	7.97363
HSPB11	2413519	0.0377611	0.266206	-1.20449		6.64581	5.87858	7.30216	6.28813	6.88538	6.4191	6.62368	6.40029	6.51136	6.56984	6.15791	6.51399	6.74496	7.03378	7.38475	6.64433	7.21238	7.01481	7.22526	6.97385	6.47712	7.69456	6.45481	7.14418	6.97606	7.25509	6.48637	6.58633	7.01867	6.59239	6.41696	6.84677	7.18537	7.48316	6.85984	6.68148	7.4641	7.24602	7.52698	6.6557	7.47149	7.25515
DLG1	2713192	0.0206416	0.25886	-1.20455		8.26189	8.12201	9.14184	8.68872	8.97252	8.06467	8.7726	8.17306	8.7877	8.68966	8.37511	9.02034	8.94478	8.83205	9.23017	8.67206	9.08854	9.37407	9.30762	9.38723	8.47007	9.22739	8.66179	9.1701	8.92187	9.21284	8.87094	9.08871	9.15958	8.62382	8.95247	9.00658	9.60383	9.15275	8.99373	8.8791	9.52115	9.13947	9.55576	8.68937	9.1476	9.35518
SEH1L	3779756	0.0241044	0.25886	-1.20473		7.74968	7.66644	8.49466	8.68529	8.90251	8.39041	8.59712	8.32056	8.30241	8.17035	7.5425	8.22321	8.63259	8.66799	8.675	8.3045	9.00586	9.14009	8.59062	8.29934	8.42683	8.83732	8.55098	8.79923	8.63177	8.80936	8.38667	8.29478	8.59722	8.11065	8.24774	8.58984	8.96574	9.09706	8.18465	8.49286	8.91305	8.94182	9.09359	8.90266	9.13638	9.09859
DDX10	3347831	0.0157352	0.257667	-1.20478		7.21984	7.52186	8.34708	8.39741	8.2609	7.59581	8.03354	8.12417	8.02553	7.97765	7.5018	7.69385	7.80577	8.18327	8.33052	7.67513	8.61811	8.34922	8.27114	7.95432	7.8696	8.59392	8.02636	8.54827	8.22987	8.40873	7.85755	8.08175	8.09598	7.93936	7.92372	8.15366	8.60587	8.49597	7.63833	8.1559	8.627	8.64282	8.67405	8.07132	8.7401	8.40843
ZNF148	2693081	0.0253453	0.25886	-1.20487		8.76523	8.4215	9.11247	8.95624	9.43431	9.10944	9.3443	8.49976	9.07006	9.13597	8.36234	9.13574	9.46523	9.51142	9.74003	9.13512	9.88744	9.97806	9.68768	9.60918	9.00498	9.69515	9.14418	9.58475	9.1538	9.62586	9.21331	9.10095	9.39261	9.22517	9.55991	9.38585	9.5602	9.73955	9.7169	9.29464	9.6496	9.68707	10.0391	9.57835	9.52687	9.8343
PPAT	2770242	0.0155835	0.257667	-1.20488		6.91771	6.66833	7.3642	7.28783	7.65081	6.83379	7.1531	6.9173	7.33451	7.43646	6.55918	7.49158	7.67205	7.852	7.70106	7.19448	7.88554	7.68373	7.75899	7.31212	7.62492	7.88581	7.00173	7.49826	7.68414	7.78812	7.28153	7.10221	7.78599	7.36506	7.36551	7.49408	7.64714	7.96839	7.42705	7.37788	7.78341	7.86645	8.23844	7.65652	7.8426	7.57257
TRMT5	3567469	0.0231022	0.25886	-1.20493		6.38756	6.48246	6.72013	7.04176	7.11476	6.83499	6.96744	6.21686	6.70576	6.64091	5.95369	6.66983	6.88472	6.80225	7.15009	6.68481	7.42204	7.37368	7.25112	6.7185	7.0121	7.29057	6.98727	7.25519	7.04825	7.31348	6.64264	6.61773	7.15227	6.32935	6.99222	6.85033	7.50357	7.41654	6.40795	6.61528	7.61666	7.48687	7.45501	7.26232	7.23886	7.04804
OPA1	2658346	0.0148467	0.257667	-1.20498		8.01516	7.85094	8.85708	8.67974	8.79979	8.1421	8.57331	7.9253	8.54129	8.73736	7.95577	8.87665	8.82278	8.83776	8.98703	8.39026	9.14382	9.20748	9.10335	8.88785	8.49489	9.19965	8.57906	9.13118	8.8525	9.15174	8.6124	8.65048	8.88841	8.54571	8.77558	8.90535	9.00679	9.03294	8.72436	8.62992	9.14922	9.07235	9.22778	8.73736	9.16018	8.95875
C2orf49	2498046	0.00835356	0.257667	-1.20505		7.63049	6.99264	7.67352	7.22709	7.45187	7.20815	7.27735	6.56853	7.5906	7.61955	6.9841	7.52111	7.74506	7.70007	8.22312	7.31763	7.73316	7.80753	8.09219	7.69984	7.84296	7.78259	7.53262	7.84009	7.91854	7.71017	7.60818	7.64327	7.72391	7.36654	7.64892	7.57792	7.48885	7.93424	7.60507	7.7083	8.15994	8.00198	8.08879	7.74036	7.77155	8.29523
ZNF146	3831260	0.0467111	0.276758	-1.20505		7.6745	7.43584	8.77878	8.86189	9.06909	8.74111	8.74179	8.06487	8.35369	8.43257	7.85268	8.6987	8.90548	9.24747	8.92213	8.51341	9.15451	9.19754	9.03089	8.58719	8.1181	9.14103	8.90285	8.86342	8.78843	8.88442	8.59035	8.12919	9.0294	8.71356	8.76319	8.91379	8.80746	8.88384	8.90774	8.65111	9.16776	9.17086	9.389	9.00189	9.29991	9.29335
GMFB	3565361	0.0370426	0.264896	-1.20508		7.53858	7.41648	8.0808	9.00388	8.76112	8.10837	8.34321	8.18465	7.96022	7.91682	7.40752	8.07763	8.39574	8.63719	8.49781	7.71034	8.66538	8.66244	8.58384	8.139	8.21298	8.8555	8.2448	8.45	8.47711	8.69473	8.14772	8.27633	8.5704	8.33889	8.08859	8.39694	8.87557	8.74927	7.66072	7.95276	8.7901	8.7716	8.90685	8.24256	8.92015	8.79751
CCDC82	3387771	0.0125647	0.257667	-1.20514		6.65716	6.78012	7.33009	7.49483	7.20601	7.01249	7.18829	7.0096	7.0775	7.17915	6.66695	7.24388	7.09731	7.21384	7.49786	6.2952	7.36213	7.63285	7.58331	7.13147	6.7952	7.50684	7.04136	7.52427	7.476	7.94252	7.04178	7.55059	7.35141	7.00414	7.16436	7.42993	7.88819	7.44357	6.95632	7.1324	7.75199	7.61001	7.72719	7.08082	7.84226	7.58732
UBA6	2771718	0.0121312	0.257667	-1.2052		7.85792	7.41546	8.54076	8.44388	8.33168	7.95678	8.12334	7.59866	8.3373	8.61943	7.89909	8.5665	8.53417	8.5867	8.85464	8.07452	8.74701	8.7643	8.66026	8.5227	8.02989	8.99859	8.13033	8.46153	8.59632	8.88248	8.36066	8.57489	8.49603	8.40423	8.37569	8.69084	8.75443	8.74043	8.4863	8.48038	8.82755	8.76876	8.98178	8.56617	8.66752	8.72793
HAUS2	3591044	0.0103396	0.257667	-1.20521		6.69571	6.54763	6.8667	7.06891	7.13292	6.88093	7.13533	6.88159	6.86287	6.33067	6.00983	6.56916	7.04948	7.46569	7.13541	6.66425	6.98727	7.38464	6.95603	6.64188	7.3692	7.59302	7.24356	7.15568	7.18244	7.00166	6.92289	6.85581	7.08132	6.90463	6.79482	6.64859	6.98869	7.60882	6.49109	7.11071	7.36314	7.2218	7.51943	7.04262	7.22426	7.59356
KCNQ5	2913277	0.0358553	0.264387	-1.20524		8.67087	8.28537	9.31007	9.07152	9.52006	8.16685	9.35275	9.06805	9.10159	9.34247	9.03308	9.31759	9.02735	9.01261	9.19155	7.78974	9.09479	9.59914	9.77	9.17396	8.72731	9.12286	8.83416	8.98333	9.27345	9.75568	9.19155	9.07289	9.31787	9.01228	9.18488	9.48469	9.71138	9.41491	9.69903	8.94346	9.59979	9.48404	9.63171	9.65767	9.50643	9.30504
PBX3	3189311	0.0220864	0.25886	-1.20532		9.49484	9.22244	8.90911	9.37502	9.45619	9.10158	9.4254	9.49358	9.39221	9.38007	8.69026	8.50539	9.76598	9.83675	9.81749	9.12802	9.74086	9.67604	9.52628	8.66609	9.7413	9.80477	9.06944	10.1219	9.48044	10.1017	9.41049	9.42293	9.40174	9.74644	9.90226	9.32426	9.82152	9.64546	8.97851	9.25631	9.68845	9.30831	9.85825	9.16453	9.75338	10.1888
FAM49B	3153328	0.0307062	0.260833	-1.20546		8.0253	7.53176	8.35794	8.76704	8.79323	7.97637	8.56204	8.37157	8.13855	8.27845	7.50246	8.23509	8.51461	8.89944	8.73332	8.20862	8.76122	8.89975	8.98442	8.64212	8.59646	8.85629	8.35716	8.59271	8.61472	8.6742	8.6168	8.53596	8.65503	8.23149	8.15396	8.66701	8.88334	9.25624	8.00022	8.39392	9.0891	8.70114	9.17759	8.48529	9.26507	9.12865
TP53	3743906	0.0154175	0.257667	-1.2055		9.52026	8.93571	9.47015	9.77792	10.3401	9.40416	10.1527	10.3929	9.79629	9.51583	9.17424	9.62579	9.85058	10.0697	9.67304	9.44136	10.0889	10.2501	10.1402	9.66354	9.94512	9.75439	9.97713	9.98173	10.1271	9.72928	9.94785	9.5549	10.0717	9.59854	9.64616	9.91553	10.2508	10.498	10.0037	9.83939	10.4268	9.95229	10.5333	10.3483	10.4195	10.2221
KIF2C	2334098	0.0252588	0.25886	-1.20552		7.55981	6.51714	7.79836	7.73293	7.91779	7.5423	7.68004	7.79596	7.73976	8.1813	7.31667	8.02919	8.32678	8.28661	8.44082	7.74005	8.32294	7.92126	8.47802	7.82442	8.10831	8.28193	7.75233	7.94648	8.45597	8.30515	7.79292	7.45657	8.30925	8.24913	8.14405	7.96905	7.69039	8.67551	8.18959	7.8826	8.22196	8.23936	8.26656	8.39322	8.48812	7.98121
LIN7C	3367183	0.0155	0.257667	-1.20566		7.51806	7.33944	7.86835	8.14505	8.09445	8.36489	7.94197	8.08491	7.97845	7.98867	7.23441	8.00882	8.23299	8.28706	8.61406	8.23153	8.40285	8.61599	8.34724	8.2478	7.81572	8.59971	8.16105	8.39296	8.50443	8.56082	8.09668	8.03486	8.49996	8.07338	8.2187	8.22115	8.54324	8.71269	7.69659	8.43607	8.90314	8.65064	8.48231	7.83867	8.55917	8.63599
ATR	2698844	0.0448676	0.27372	-1.20579		6.59154	6.05373	7.57128	6.64887	6.92786	5.72832	6.7691	6.21559	6.85996	6.69243	6.70624	6.98059	6.87749	6.70997	7.13369	6.40691	7.16962	7.22959	7.56442	7.26292	6.62206	7.55684	6.43896	7.22491	7.02675	7.2086	6.81592	7.03286	7.15027	6.39963	6.63384	7.04685	7.71104	7.45942	6.8534	6.75553	7.47803	7.36647	7.52333	6.8008	7.38523	7.15888
DNAJA2	3690084	0.033427	0.262287	-1.20579		7.02905	7.56341	7.94625	8.46175	8.35015	8.22572	7.91421	7.35556	7.86085	7.98333	6.97284	8.09203	8.25962	8.4007	8.18293	8.17558	8.5241	8.38157	8.21972	7.91153	7.625	8.39787	8.15719	8.42324	7.96371	8.60011	8.02098	8.28164	8.19642	7.89769	8.07648	8.42481	8.63056	8.37476	7.4189	8.0563	8.44978	8.53406	8.75611	8.13806	8.64565	8.66223
ZFP69B	2331903	0.0169213	0.257667	-1.20582		5.748	5.87347	6.34759	6.23866	6.52433	6.68939	6.83805	6.40226	6.52694	6.38185	6.36762	6.38074	6.42156	6.72193	6.41537	6.14504	6.94492	7.44424	6.77293	6.65054	6.62195	6.59616	6.75443	7.4165	6.62195	6.82195	6.62113	6.48669	6.69641	6.40449	6.27242	6.6118	6.17773	6.94906	6.55257	6.92794	7.1448	7.24292	7.43814	6.75238	6.88689	6.76103
MYNN	2651671	0.0282961	0.25886	-1.20582		6.70711	6.29725	7.51731	6.85319	7.06811	6.9403	7.02941	6.25182	7.25401	6.94921	6.39307	7.18656	7.34429	7.23773	7.85428	6.65101	7.43528	7.56273	7.69926	7.34769	6.8801	7.82444	7.18982	7.59084	7.31372	7.75042	7.02524	6.79453	7.20974	6.7821	7.24059	7.23645	7.42235	7.53081	7.26104	7.35594	7.73442	7.69444	7.7724	7.28581	7.3495	7.43328
ERGIC2	3448975	0.0299376	0.259864	-1.20583		9.20734	8.68898	8.9678	9.43082	9.42529	8.70541	9.34487	9.05301	9.34589	9.3656	8.03763	9.5091	9.30822	9.19069	9.85553	8.88725	9.40198	9.55416	10.0198	9.86038	9.27012	9.85232	9.28543	9.45381	9.70097	10.1354	9.51	9.01464	9.46312	8.8505	9.62001	9.44492	9.42743	9.65823	9.19684	9.24502	9.98617	9.85205	9.78894	9.59294	9.83062	9.43695
KPNA3	3513883	0.041303	0.270073	-1.20595		8.56948	8.41473	8.62814	9.48051	9.73701	9.26206	9.42499	9.50631	9.16503	9.00174	8.09064	9.23253	9.43664	9.83593	9.43926	9.33449	9.70577	9.91013	9.62843	9.45545	9.26036	9.84007	9.41301	9.62268	9.42725	9.6072	9.36035	8.81747	9.81638	8.97572	9.23039	9.28873	9.7665	9.90383	9.10981	9.41895	9.9911	9.64689	9.99776	9.58761	9.82121	9.82577
DGKE	3727962	0.0274754	0.25886	-1.20602		7.23234	6.72236	7.36715	7.46423	7.23141	6.83875	7.38219	7.21776	7.25699	7.39236	6.97947	7.41445	7.69822	7.25211	7.82211	6.61157	7.21942	7.63563	8.00939	7.76025	7.27416	8.26635	7.20708	8.38742	8.10722	8.08018	7.25996	7.13871	7.54223	7.10041	7.43459	7.34452	7.67088	7.79282	7.04964	7.51488	7.76791	7.66479	7.52827	7.27579	8.22538	7.47127
GPBP1	2810458	0.021332	0.25886	-1.20605		8.56083	8.16156	9.67113	9.0401	9.31819	8.77528	9.2192	8.45987	8.90591	8.94548	8.45706	9.16331	9.27165	9.28153	9.5511	9.42611	9.68909	9.62533	9.53378	9.47671	8.66637	9.74977	9.36649	9.5854	9.19791	9.51026	9.00507	9.26628	9.37492	9.08081	9.46194	9.32674	9.40265	9.33144	9.38449	9.24428	9.57816	9.57356	9.85755	9.56427	9.50211	9.70257
COTL1	3702547	0.04542	0.27424	-1.20615		8.81453	7.95194	8.66085	8.65586	9.12912	9.01276	9.32804	9.98212	8.58004	8.71852	9.12053	8.99166	9.49293	9.46679	9.69938	8.98282	9.98528	9.11093	9.0944	9.80972	9.5396	9.56934	9.35432	10.1339	9.56298	9.4487	8.97137	8.83054	9.08961	9.6161	9.25251	9.11302	9.13338	9.75027	9.28337	9.06577	9.41546	9.28783	10.0024	9.27883	9.36262	9.73417
DECR1	3106310	0.0330033	0.26112	-1.20625		8.2711	7.88893	7.96874	8.03543	8.31433	6.69311	7.83577	7.58627	7.99626	7.83756	7.12887	7.91492	8.02007	8.38433	8.36477	7.63786	8.32714	8.30628	8.61344	8.33078	8.64238	8.54335	7.5436	8.21766	8.37431	8.1121	7.89593	7.91046	8.40594	7.82487	7.92179	8.1172	8.22934	8.84831	8.22099	7.89438	8.67429	8.31249	8.68897	8.07438	8.44066	8.45975
DDX1	2470654	0.0189993	0.257667	-1.20628		8.1146	8.07105	8.25544	8.14521	8.81444	7.96075	8.51641	8.08257	8.1945	8.35476	7.52658	8.58304	8.65779	8.87509	8.6824	8.67676	9.08059	9.08739	8.87723	8.7635	8.91021	8.93384	8.49074	9.02489	8.71746	8.63689	8.43217	8.1158	8.97632	8.12913	8.57407	8.64332	9.03482	9.15578	8.61132	8.43833	9.06308	8.88638	9.14134	8.57276	8.85994	8.85607
PIK3R1	2813060	0.0259799	0.25886	-1.2063		9.16981	9.36725	8.87301	9.54255	10.1334	8.97196	9.52134	9.24445	9.46758	9.65349	8.56474	9.65318	9.51558	9.89184	9.79964	8.8312	9.72411	9.90438	9.83962	9.47967	9.40681	9.36281	9.10551	9.40143	9.56385	9.65363	9.78873	9.77468	9.83812	9.39905	9.53112	10.0573	10.5708	9.99602	9.59504	9.42167	10.1159	9.69812	10.3272	9.83717	9.5576	10.0141
ZNF627	3821301	0.037102	0.264911	-1.2067		6.65646	6.02361	6.99061	7.36564	7.49511	7.40293	7.11601	6.63547	7.07559	6.88594	6.54231	6.89486	7.56995	7.35985	7.71895	7.30059	7.75836	7.45259	7.65184	7.14917	6.93487	7.63318	7.21568	7.76327	7.50137	7.70008	6.71352	6.86651	7.33187	6.9438	7.13588	7.27858	7.60217	7.89941	6.89408	7.61419	7.72643	7.83318	7.78418	7.65928	7.61315	7.66924
CCBL2	2421782	0.0194855	0.257667	-1.20681		8.20929	7.91067	8.45239	8.05026	8.75974	7.78794	8.41248	7.64191	8.40061	8.20069	7.6334	8.45183	8.62538	8.58107	8.79169	8.26745	8.48662	9.0767	8.96314	8.62103	8.62023	8.91961	8.32543	8.82131	8.62292	8.73419	8.41049	8.215	8.72572	8.04399	8.64547	8.3024	8.61004	8.98355	8.4185	8.32552	9.0394	8.90683	9.2992	8.36698	8.77135	8.91508
CSPP1	3101893	0.0134706	0.257667	-1.20684		6.10486	5.69556	6.88616	5.75893	6.30605	5.51202	6.19501	5.87158	6.28222	5.89307	5.85449	6.21422	6.26243	6.10955	6.38733	5.94789	6.40666	6.50059	6.6521	6.65199	6.24269	6.6614	5.87781	6.75017	6.24052	6.52894	6.13822	6.31639	6.43872	5.93417	6.10761	6.12838	6.91773	6.78198	6.2965	6.23395	6.92641	6.64928	6.88686	6.25903	6.79309	6.69929
USMG5	3304746	0.0324302	0.260833	-1.20703		8.96297	9.09258	9.2488	9.51486	9.83472	9.28117	9.65219	9.5494	9.22909	8.77066	8.10205	9.00905	8.71252	9.1558	9.38519	9.24498	9.95774	9.58832	9.66351	9.31478	9.37654	10.1953	9.74599	9.91098	9.1851	9.82286	8.76567	8.81739	9.21162	9.24442	9.10555	9.38381	9.87606	9.68454	9.56639	9.58646	9.53492	9.9083	9.6051	9.85463	9.61607	9.77195
REV3L	2969677	0.0193751	0.257667	-1.20706		7.0898	6.97767	8.22157	7.65584	7.9457	7.17809	7.52364	7.20772	7.83985	7.81521	7.40625	7.8085	7.68027	7.83309	8.00526	7.21203	8.23226	8.26289	8.08017	7.83079	7.37352	8.21851	7.46986	7.7959	7.77888	8.25586	7.70217	8.09569	7.86187	7.62781	7.70432	8.13973	8.48427	8.10022	7.66104	7.72171	8.39272	8.11028	8.55933	7.83475	8.11986	8.15186
PTPN9	3633460	0.0183433	0.257667	-1.20713		7.20025	7.11118	7.09375	7.85697	8.20879	7.49881	7.80347	7.84821	7.58205	7.54684	7.0794	7.40446	7.74296	8.11249	7.81557	7.37376	7.73895	8.16852	7.87638	7.63547	7.6987	7.913	7.68548	8.10296	7.78618	8.00021	7.58429	7.39897	7.83859	7.539	7.52264	7.6768	8.4699	8.27178	7.18405	7.69221	8.37546	8.06743	8.54891	8.07154	8.18443	8.33032
TAS2R10	3444329	0.00767209	0.257667	-1.20714		6.08873	6.04403	6.39568	5.7565	5.96679	5.35875	6.33869	6.35076	6.3273	6.06749	7.01399	6.02439	6.09604	6.21077	6.06611	6.24633	6.15433	6.34414	6.37111	6.5514	6.52744	6.3577	6.18182	6.32198	6.4982	6.14315	6.30579	6.63257	6.38769	6.15734	6.26118	6.6678	6.84558	6.62929	6.25807	6.26855	7.18197	7.23253	6.33801	6.37331	6.22672	6.32888
MRPS23	3764002	0.0113488	0.257667	-1.20722		6.47131	6.54547	6.75801	6.67414	7.01839	6.17765	6.3863	6.50243	6.27425	6.50388	6.17842	6.33154	6.72882	7.04439	6.7869	6.71098	7.22799	6.78073	6.69052	6.19429	6.90343	6.90818	6.71751	6.73392	7.0787	6.70783	6.60692	7.08637	6.92585	6.94195	6.5268	6.83745	7.12961	7.30618	5.63412	6.62095	6.84534	7.22855	7.16361	6.78657	7.30899	7.16349
SLBP	2757319	0.0126161	0.257667	-1.20727		8.59522	7.92829	9.07122	9.15135	9.3752	8.76606	9.09169	8.76436	8.84401	8.95551	8.28354	9.02006	9.29561	9.36522	9.05774	9.21071	9.42824	9.43323	9.38381	9.19889	9.08286	9.56474	9.07785	9.45096	9.22448	9.06731	9.19921	8.592	9.55048	9.02564	9.28139	9.05627	9.17868	9.53951	9.22221	9.05546	9.67721	9.2821	9.7058	9.41027	9.70245	9.27351
SQLE	3114832	0.0230541	0.25886	-1.20735		9.93953	9.41897	10.1732	9.89462	10.1152	9.37183	10.3595	10.1576	10.272	10.2576	9.44869	10.5135	10.485	9.97957	10.7562	9.86066	10.4085	10.6694	10.7637	10.5021	10.4201	10.7609	10.0202	10.6436	10.584	10.9351	10.0942	9.95074	10.5046	10.03	10.5404	10.3241	10.2297	10.5894	10.8241	10.4775	10.7001	10.6063	10.6374	10.3632	10.7495	9.67737
RIT1	2437736	0.0144257	0.257667	-1.20742		8.04516	8.24064	8.65798	8.5321	8.74338	8.34997	7.89227	7.92211	8.69294	8.65615	8.25799	8.50986	8.60484	8.96466	8.91704	7.84743	8.92578	8.70075	8.6131	7.78534	8.60806	8.63261	8.08528	8.30352	8.60983	9.00891	8.8778	8.98069	8.37265	8.6345	8.57838	8.97052	8.17224	9.18323	8.46625	8.79141	9.01577	8.72142	9.19824	8.83932	8.63123	9.04603
ZDHHC20	3504691	0.043584	0.27282	-1.20744		8.21848	7.51316	8.51157	8.92762	9.02928	8.42982	9.00427	8.89505	8.89739	9.02578	7.85133	8.78335	8.95188	8.86543	9.08758	8.31397	9.01242	9.22703	9.57018	9.22775	8.32741	9.22568	8.94725	9.03619	9.31281	9.4796	8.9233	8.48925	9.19753	8.68722	9.01301	8.77626	8.87489	9.4285	8.62727	8.96578	9.65849	9.56456	9.19211	8.88552	9.32936	8.91857
UTP6	3752437	0.00671921	0.257667	-1.20765		6.90786	7.07824	7.63856	7.40243	7.58315	7.52473	7.33627	7.15506	7.62874	7.30497	6.97657	7.39939	7.82014	7.88099	7.82388	7.50585	7.94803	7.89649	7.70055	7.68964	7.45758	8.04643	7.50027	7.98912	7.97097	7.78133	7.27051	7.57589	7.74691	7.36954	7.45778	7.76208	8.11502	8.25707	7.2249	7.67562	8.09694	8.04803	8.13863	7.76719	8.07163	7.88665
FAM208B	3233322	0.036111	0.264387	-1.20777		7.40457	7.38253	8.12585	8.27072	8.23037	7.76346	8.20617	7.73687	8.31473	8.13651	7.67837	8.18047	8.1572	8.16615	8.55616	7.65267	8.66389	8.83553	8.4827	8.32709	7.49866	8.76875	8.14641	8.80669	8.31689	8.64509	7.96871	8.17892	8.17569	7.80841	8.01838	8.46761	9.17531	8.61922	7.71427	8.41795	8.68291	8.68039	8.91797	8.49474	8.55319	8.43472
SLTM	3626704	0.0213523	0.25886	-1.20779		7.23185	6.9642	8.23008	7.96389	8.03863	6.82468	7.73252	7.85724	7.51508	7.42959	7.45072	7.57809	7.80168	7.86039	7.72648	7.6549	8.27085	8.05543	7.95276	7.73764	7.51673	8.28507	7.41871	7.85527	7.82514	7.97855	7.72268	8.20486	8.02011	7.83411	7.45995	8.18262	8.4105	8.4064	7.25872	7.55737	8.2587	7.98439	8.41881	8.10104	8.37891	8.17795
CHURC1	3540353	0.0414961	0.270205	-1.20787		6.69396	6.80444	7.55374	7.9028	7.86423	7.29857	7.44824	6.55195	7.46673	7.28577	6.9796	7.05442	7.1484	7.92382	7.71471	6.77142	7.54696	7.43367	7.54313	7.09818	7.02239	7.48726	7.5745	7.93314	7.46645	7.61084	7.39589	7.56309	7.68035	6.9947	7.18857	7.5547	7.68501	7.82017	6.69614	7.18837	8.28381	8.15978	8.35908	7.4037	7.44817	8.17136
IFI16	2362394	0.00567426	0.257667	-1.2079		10.6512	10.0048	10.5975	10.5497	11.0243	10.2803	11.0716	10.5402	10.8706	10.855	9.99418	10.9904	11.0764	10.979	11.1214	10.4637	10.9577	11.425	11.3464	11.0455	10.8129	11.0988	10.955	11.0331	11.0152	10.9572	10.9859	10.959	11.1113	10.7412	11.1577	11.0511	10.8819	11.2314	11.0939	10.9425	11.4756	11.0507	11.3593	11.0115	11.2327	11.2666
ERI1	3085065	0.0262736	0.25886	-1.2082		5.82988	6.38352	6.95639	6.45673	6.49119	5.63242	6.4266	6.05202	6.2066	6.13123	6.01033	6.3968	6.63435	6.78488	6.78313	6.41579	7.1534	6.7927	6.86677	6.54736	6.36863	7.04595	6.30671	6.72966	6.66877	6.99587	6.03783	6.26226	6.68939	6.14969	6.35945	6.59806	7.12212	6.88659	6.52746	6.58552	7.07017	7.20764	7.39881	6.68082	6.9728	7.186
UTP14A	3990566	0.00625837	0.257667	-1.20822		6.45906	6.45472	6.58731	6.54464	7.22476	6.80003	7.00891	6.81503	7.02518	6.73306	6.31335	7.08433	6.95174	7.285	6.7298	6.9035	7.24181	7.37624	7.12263	6.8259	6.84148	7.35773	7.12396	7.39442	7.25291	6.89438	6.97906	6.85472	7.27235	6.48225	6.84462	6.77787	7.63167	7.65752	6.85315	7.00167	7.26141	7.29369	7.62343	7.23919	7.38365	7.2179
EXD2	3541937	0.0491358	0.280143	-1.20829		7.59923	7.73265	7.63301	8.41976	8.66647	7.83295	8.49848	8.43733	8.93434	8.73982	7.64049	8.60156	8.51275	8.38044	8.75036	7.62118	8.43548	8.7433	9.18741	8.85291	8.02237	8.55249	8.07131	8.80983	8.65549	9.2633	8.6203	8.19992	8.62999	8.04302	8.60818	8.70805	9.06248	8.92956	8.35538	8.45876	9.14926	9.20131	8.90811	8.7674	8.61499	8.31576
TFCP2	3454680	0.0141723	0.257667	-1.20833		6.82057	6.57834	7.70307	7.736	7.72339	7.18628	7.33763	7.13572	7.21283	7.39028	7.05159	7.5864	7.49873	7.87187	7.58927	7.31537	7.95236	7.8644	7.78432	7.63255	7.21619	7.90972	7.33793	7.83518	7.66332	7.63052	7.45187	7.74703	7.75251	7.45276	7.30156	7.6671	8.37475	8.01283	7.26493	7.68749	8.02163	8.18906	8.14275	7.40921	7.84691	7.95909
UBA3	2681195	0.025003	0.25886	-1.20834		8.45274	8.26054	8.96711	8.93357	9.22836	8.48648	8.93487	7.93991	8.79074	9.00269	8.04969	8.9599	9.00353	9.11465	9.3781	8.51238	9.29681	9.52582	9.30412	9.22361	8.8502	9.42391	8.79186	9.14862	9.11979	9.18478	8.89835	8.65369	9.22243	8.81892	8.89815	9.22199	9.31748	9.36895	8.71426	8.93647	9.66042	9.24416	9.85266	9.0598	9.32428	9.39752
ZNF614	3869379	0.0184787	0.257667	-1.20839		6.22619	6.00059	6.7403	7.2675	7.39567	6.83236	7.23509	6.58231	6.72253	6.52354	6.18979	6.89776	7.03304	6.9912	7.22903	6.83318	7.08416	7.55407	7.03485	6.57604	6.87977	7.06889	7.0526	7.0401	6.97616	7.10026	6.8688	6.68587	7.16532	6.73058	7.00356	7.05341	7.54578	7.62784	6.81695	6.62027	7.2798	7.142	7.5308	7.35737	7.44182	7.66413
XRN1	2698738	0.0183789	0.257667	-1.20842		8.63622	8.39283	9.52966	8.97743	9.03381	8.42309	8.97272	8.07507	8.94488	9.10638	8.7486	9.25351	9.16375	9.17654	9.53002	8.83631	9.22096	9.63628	9.48434	9.50733	8.72423	9.61542	8.99197	9.13502	9.03066	9.7129	8.9893	9.46637	8.97701	8.91904	9.37528	9.41333	9.2324	9.40261	9.26546	9.25947	9.71233	9.53753	9.71729	9.13572	9.60268	9.50746
MOB1A	2559807	0.0246229	0.25886	-1.20844		9.65147	9.21057	9.40742	9.71796	10.1431	9.67133	9.87355	9.34609	9.60005	9.7412	8.60152	10.0701	10.1596	10.2059	10.3176	10.1991	10.1726	10.514	10.2015	10.1939	10.0124	10.1698	9.85127	10.206	10.1219	9.83829	10.0838	9.53377	10.4141	9.60618	10.0856	10.0367	10.2005	10.1854	10.0524	9.96145	10.5723	10.179	10.5856	10.0194	10.3693	10.6227
RRP36	2907596	0.00866079	0.257667	-1.20847		7.23695	7.11479	7.22823	7.47423	7.7759	7.0793	7.83016	7.49203	7.53113	7.3455	7.15282	7.65039	7.85983	7.88932	7.48759	7.92583	7.77461	7.99667	7.8158	7.75123	7.7737	8.24318	7.61697	8.03737	7.6225	7.48366	7.70103	7.3247	8.30058	7.53932	7.27933	7.63695	8.11219	8.26989	7.54627	7.62502	8.1083	8.05258	8.40113	7.63945	8.25588	7.99357
MLH1	2616932	0.00996473	0.257667	-1.20856		8.23136	7.6955	8.27948	8.14551	8.72462	7.45266	8.36361	8.31327	8.11723	8.20902	7.73631	8.52456	8.67693	8.61492	8.48217	8.27261	8.69596	8.58549	8.74651	8.46711	8.92553	8.83903	8.21042	8.41868	8.61625	8.50536	8.3482	7.98898	8.91157	8.13467	8.37005	8.56895	8.70039	9.06004	8.64056	8.11758	8.84608	8.66527	8.84217	8.6409	8.82012	8.80994
FASTKD2	2524743	0.0204742	0.25886	-1.20862		6.75431	6.35754	6.82188	6.43267	7.10412	6.24454	6.8542	6.2567	6.81628	6.76279	6.45325	7.13714	6.97103	6.66936	7.16904	6.66846	7.24581	7.26838	7.55239	7.41894	7.20614	7.44533	6.54438	7.31991	7.03172	7.35646	6.75793	6.68611	7.16599	6.34807	6.86831	6.87377	7.39355	7.39599	7.07106	6.8264	7.499	7.46083	7.59002	6.97398	7.61062	7.24319
EXOC6	3258260	0.0336117	0.262443	-1.20887		5.5342	5.14128	6.07374	5.68752	5.90592	4.91116	5.9516	5.74331	5.83212	5.37444	5.8475	6.00314	5.98935	5.88173	6.08304	6.25175	6.33881	6.58745	6.09252	6.31711	5.67904	6.42241	5.79109	6.26863	6.28321	6.00684	6.05549	6.23703	6.26167	5.63623	5.69682	6.04306	6.84644	6.61264	5.41776	6.03799	6.42223	6.45099	6.58749	5.49702	6.69738	6.37151
NARS	3809671	0.0474154	0.277886	-1.20891		8.48966	8.23031	8.93795	9.38704	9.46401	9.46419	9.45199	9.14714	9.22973	9.26769	8.39489	9.50963	9.64271	9.72978	9.55542	9.51785	10.04	9.89904	9.61222	9.71133	8.90434	9.97354	9.73009	9.72529	9.56874	9.4682	9.30128	8.56473	9.56784	9.17035	9.35907	9.50343	9.54313	10.0342	9.83286	9.68925	9.79417	9.85887	9.79003	9.8232	10.2009	9.96884
DTWD1	3593452	0.0443178	0.273425	-1.20942		4.51421	4.14005	5.39812	4.45157	4.22576	4.47361	4.70155	4.34992	4.6664	4.49376	4.15296	4.41608	4.65359	4.48811	5.13405	3.73654	4.51669	4.72351	5.69869	4.73024	4.63635	4.8825	4.71714	4.90232	4.96274	5.52297	4.66559	4.95664	4.87446	4.3537	4.76562	4.70524	4.75638	4.81114	3.95132	4.83732	5.84335	5.70266	4.83995	4.38037	4.72496	5.07417
NUP107	3421177	0.0253836	0.25886	-1.20957		6.94598	6.54366	7.67427	7.57351	7.41449	6.53294	7.26554	7.20815	7.39596	7.31087	6.86529	7.1806	7.43792	7.57461	7.73982	7.02956	8.10866	7.61571	8.06074	7.2586	7.54493	7.89401	7.14065	7.50277	7.77804	7.85678	7.26913	7.3348	7.67401	7.28315	7.36159	7.59272	7.83526	8.09713	6.82386	7.26644	8.14369	7.96539	7.9959	7.5451	7.91059	7.63341
QSER1	3325768	0.0073054	0.257667	-1.20971		7.59304	7.22515	8.33756	8.18685	8.14869	8.02231	7.90601	7.8396	8.09729	8.24708	7.80847	7.89271	7.99755	8.25178	8.52032	7.47681	8.41356	8.37901	8.48549	8.00609	7.74809	8.32687	8.03502	8.20299	8.39536	8.76164	8.02146	8.40414	8.19384	8.13877	8.36327	8.31313	8.48777	8.34382	7.8332	8.10031	8.90902	8.29357	8.82147	8.44964	8.29355	8.52439
VPS26A	3250168	0.0430481	0.271688	-1.20974		6.95019	7.34891	7.63706	8.40897	8.41809	8.14544	8.00518	7.484	7.73385	8.13071	6.81343	7.88006	8.37564	8.55086	8.50539	7.88035	8.49804	8.53674	8.46116	7.92865	8.00822	8.5791	8.16626	8.36695	8.21945	8.46897	8.07989	7.59365	8.31122	7.95216	8.18179	8.26588	8.34125	8.45611	7.66941	8.03168	8.81191	8.47005	8.72136	8.0323	8.53988	8.43788
NDFIP2	3495076	0.0271704	0.25886	-1.20998		7.12633	7.03815	7.32901	7.82486	7.70038	7.08394	7.46725	6.83017	7.32726	7.28916	6.36742	7.31614	7.46194	7.59699	8.15484	7.16759	7.4837	7.70391	8.09117	7.94823	7.62298	7.9115	7.373	7.46506	7.86503	8.31804	7.4214	7.45476	7.75585	7.25362	7.28127	7.58795	8.21995	7.63907	6.97321	7.68133	7.84732	8.1351	8.0301	7.52285	8.12732	7.7022
PUS7L	3451670	0.0103756	0.257667	-1.21003		6.733	6.51907	7.69995	7.6309	7.50513	7.03023	7.36802	7.1028	7.25677	7.44378	6.93237	7.39024	7.47338	7.49079	7.89912	7.27766	7.58392	7.72558	7.8947	7.5881	7.36653	7.99872	7.45995	7.86858	7.71776	7.86887	7.45155	7.43762	7.76515	7.28803	7.51238	7.49393	7.83653	7.75632	7.048	7.21884	8.08043	8.04236	7.92937	7.38198	8.0095	7.81867
WDR75	2519756	0.0216724	0.25886	-1.21013		8.61	8.32635	8.96506	8.8404	9.48539	8.84489	9.37834	8.77859	9.35242	9.18673	8.28235	9.48323	9.43681	9.35798	9.61487	8.45113	9.29432	9.74481	9.69303	9.27182	8.99592	9.38633	9.28546	9.28084	9.53047	9.51129	9.33864	8.92272	9.56574	8.64768	9.48317	9.29839	9.38512	9.62809	9.36726	9.21721	9.86939	9.54131	9.84189	9.47299	9.65279	9.46915
FAM126A	3041294	0.00892009	0.257667	-1.2105		8.11246	7.82683	8.60799	8.45665	8.82361	7.85818	8.2622	7.856	8.05524	8.39769	7.90573	8.27674	8.47768	8.60227	8.59396	7.41368	7.95196	8.75672	8.68334	8.45662	8.5039	8.39894	8.16104	8.07572	8.68909	8.88043	8.29669	8.52499	8.54703	8.41346	8.52327	8.45811	8.60241	8.66347	8.13314	8.30568	8.88707	8.6183	9.01899	8.73517	9.01745	8.52202
CUL5	3347549	0.0273383	0.25886	-1.21059		6.1797	6.28328	7.0921	7.39152	7.21062	6.41243	6.8149	6.22269	6.70631	6.79853	6.31874	6.58477	6.89769	6.96172	7.29124	6.22226	7.13092	7.13167	7.13032	6.61986	6.56091	7.15002	6.79426	7.08722	7.02656	7.43066	6.76854	6.87621	7.08273	6.69047	6.77436	7.102	7.52377	7.13702	6.08678	6.73045	7.57562	7.48139	7.58465	6.7739	7.41201	7.35748
PTPLA	3279982	0.0135897	0.257667	-1.21061		5.13155	5.18134	5.40535	5.77584	5.27832	5.46589	5.25796	5.30937	5.19206	5.44521	5.12059	4.9643	5.11784	5.55765	5.08595	5.02586	5.72133	5.66966	5.48836	5.03385	5.33197	5.49087	5.34355	5.67426	5.21726	6.0803	5.27332	6.06027	5.19618	5.68156	5.09044	5.80878	4.97603	6.18056	5.25499	5.63402	6.09772	5.69912	5.79349	5.69211	6.43591	4.90442
CXorf21	4003895	0.0340185	0.263134	-1.21068		7.29289	6.23276	8.16819	7.16938	7.76323	6.66915	7.35037	7.14871	7.0987	6.7562	7.1164	6.87109	7.11046	7.25371	7.27157	7.26811	7.24152	7.58794	7.70794	6.71025	7.34544	6.8687	7.27904	7.18884	7.30196	7.57349	7.549	6.80275	7.49451	6.99341	7.43626	7.76158	7.28818	7.84522	7.08571	7.10796	8.04966	7.79945	8.04989	8.15058	7.82255	7.4412
LSG1	2711818	0.0312477	0.260833	-1.21075		7.91256	7.71707	7.63153	7.74012	8.63987	7.60983	8.36946	8.34029	8.46437	8.2903	7.59377	8.73228	8.54734	8.28716	8.51443	7.99692	8.56083	8.98097	8.74887	8.72089	8.56963	8.56528	8.34233	8.59236	8.59865	8.55524	8.29491	7.65528	8.60093	7.72804	8.48557	8.44615	8.80372	9.23153	8.67642	8.41929	9.09631	8.63203	8.85215	8.47913	8.95391	8.42964
CTTNBP2NL	2352106	0.00529284	0.257667	-1.21105		8.08705	7.63181	7.7378	7.71415	8.0363	7.65972	8.22847	7.7076	8.17927	8.00635	7.51611	7.8035	8.04831	8.43953	8.1219	7.82063	8.53227	8.4591	8.0596	7.99731	8.08609	8.19731	7.57918	8.23902	8.04862	8.34764	7.96964	8.74852	7.90942	7.95851	7.89305	8.37646	8.58603	8.62103	8.44806	8.17416	8.56346	8.04513	8.84004	8.51296	8.26118	8.43776
DLD	3018696	0.0264527	0.25886	-1.21113		8.82729	8.74617	8.67469	9.17864	9.41424	8.36898	9.02664	8.33576	8.88373	9.03023	8.08374	9.33025	9.24712	9.36453	9.24436	8.9058	9.5461	9.79231	9.44384	9.39111	9.4535	9.76705	9.06734	9.33177	9.07365	9.37932	8.90581	8.82291	9.49468	8.64445	9.03558	9.41982	9.46958	9.73594	9.31712	8.81654	9.76407	9.46395	9.71567	9.2338	9.68874	9.39771
GCSHP3	2596201	0.0126327	0.257667	-1.21126		8.0149	7.90383	7.99763	8.11077	8.65401	7.75416	8.31938	7.9054	8.15653	8.17143	7.54719	8.57685	8.58572	8.50591	8.59152	8.34358	8.81265	8.90126	8.70249	8.55584	8.63478	9.07617	8.31699	8.67071	8.57315	8.48321	8.15036	8.14459	8.74598	8.14288	8.21222	8.43126	8.6185	9.16724	8.52956	8.35926	8.76202	8.78063	8.93648	8.28533	9.04212	8.74201
HTATSF1	3992521	0.0190952	0.257667	-1.21136		5.58744	5.87657	6.3177	6.68791	6.76058	6.17694	6.20999	6.17553	6.09173	6.38711	5.8242	6.16984	6.16933	6.74594	6.56899	6.50308	6.85703	6.82488	6.64206	6.5346	6.17728	7.11437	6.42445	6.74868	6.78965	6.56107	6.15857	6.35933	6.66777	6.49573	5.87104	6.62262	6.93829	7.04966	5.93785	6.41238	7.0783	6.91365	7.11081	6.5397	6.94136	6.99583
DIAPH2	3983962	0.0429579	0.271662	-1.21138		6.40971	6.33461	7.55147	7.34265	7.26066	6.33829	6.85228	6.33055	6.82534	7.1195	6.61537	6.541	7.13101	7.18834	7.31656	6.27695	7.2535	7.22162	7.59864	6.94304	6.62046	7.37642	6.49615	7.40272	7.20684	7.6686	6.91168	7.43754	7.22741	6.93245	6.94571	7.16494	7.65772	7.26186	6.10904	7.03739	7.83295	7.43462	7.81037	7.13494	7.319	7.3937
ADAM17	2539821	0.0184357	0.257667	-1.21141		7.41464	7.02279	8.07512	7.68407	8.14838	7.45724	8.01907	7.5503	8.17616	8.13039	7.56537	8.0276	8.01096	7.58961	8.63012	7.0557	7.67822	8.18734	8.49239	8.2566	7.63321	8.46134	7.77382	8.24546	8.35282	8.6495	7.84326	7.87793	7.90924	7.53381	8.29248	8.00088	8.37097	8.3578	8.17433	8.05258	8.3948	8.27928	8.22889	8.25985	8.18193	8.1023
CCDC91	3409432	0.0148873	0.257667	-1.21145		6.78297	6.96874	7.75936	7.39404	7.27193	6.83237	7.26114	6.78581	7.05654	7.27484	7.01758	6.89791	6.98315	7.43016	7.26848	6.82936	7.72863	7.52129	7.46357	7.27321	7.51349	7.51296	7.02567	7.45406	7.3052	7.70066	7.16183	7.95546	7.3052	7.16722	7.00582	7.40777	7.76635	7.66563	6.46148	7.2652	7.84317	7.92748	7.91765	7.11625	7.75205	8.03875
RBM41	4017245	0.00322933	0.257667	-1.21169		6.13359	5.92522	6.82528	6.81014	6.81694	6.56158	6.56638	6.3041	6.67769	6.6438	6.17855	6.48479	6.77652	6.97259	7.11245	6.71787	6.85069	6.98581	6.98754	6.825	6.40216	7.0979	6.8012	7.04642	7.00912	7.31887	6.76481	6.7955	6.91408	6.46572	6.82244	6.6847	7.18957	7.08522	6.57943	7.03258	7.24545	7.11791	7.29826	6.8583	6.8837	7.15331
MRPL42	3426215	0.0260861	0.25886	-1.21171		8.45414	8.934	8.21355	8.69921	8.93068	8.33605	8.27323	8.23627	8.16045	8.08553	7.4023	8.53189	8.25586	9.06536	9.01148	8.41294	8.76556	8.79007	8.80357	8.5289	9.3203	8.99207	8.70456	8.44845	8.86456	8.86233	8.3162	8.64758	8.78137	8.2998	8.4911	8.63042	8.93711	9.06072	7.61517	8.68851	8.96809	9.19476	9.0943	8.94334	9.04264	9.07168
MKKS	3897431	0.00298184	0.257667	-1.21174		5.14157	5.05476	5.56761	5.60595	5.57047	5.41461	5.31239	5.57088	5.52064	5.31116	5.04052	5.46763	5.37869	5.48371	5.64171	5.29822	5.56785	5.86897	5.75713	5.78033	5.49399	5.66589	5.39576	5.59945	5.9283	6.13339	5.53767	5.36477	5.66983	5.28936	5.55722	5.3476	5.74525	6.24026	5.50304	5.47685	6.22748	6.25576	6.07581	5.67775	6.15575	6.04479
LXN	2702724	0.0076813	0.257667	-1.2119		6.02808	5.47289	6.3843	5.87291	6.07038	5.35062	5.91314	5.71798	5.87429	5.6995	5.61161	5.76782	6.36492	6.13715	6.52492	5.44883	6.15895	6.37635	6.59279	5.888	6.61632	6.34465	5.77144	6.38373	6.13408	6.30716	5.94128	5.81162	6.29805	5.84502	6.36272	5.95413	6.26679	6.5118	6.08664	5.95891	6.43546	6.39763	6.70852	6.09022	6.55031	6.50435
SEPT11	2732273	0.00338039	0.257667	-1.21195		9.59107	9.85823	9.84043	10.3044	10.4525	10.0329	10.0847	9.90728	10.1095	10.1318	9.56475	10.3235	10.2495	10.4538	10.0312	9.80249	10.607	10.8142	10.2214	10.0424	10.0791	10.4573	9.97559	10.3	10.096	10.3695	10.2066	10.5995	10.4399	10.1763	10.1201	10.5723	10.9209	10.6569	10.1748	10.2028	10.5308	10.4314	10.7973	10.3449	10.7108	10.6036
PRRG4	3325740	0.0138724	0.257667	-1.21195		5.97908	6.27883	6.47415	6.76701	6.34589	6.48568	6.3148	6.28223	6.3145	6.23472	6.15917	6.15694	6.50384	6.6798	6.73532	5.95594	6.6982	7.145	6.58105	6.09705	6.42819	7.14329	6.42435	6.89434	6.7719	7.18294	6.61994	7.10826	6.49047	6.31793	6.57438	6.50786	6.52907	7.36072	5.56307	6.75371	6.84328	6.65631	6.77671	6.53699	7.20598	6.41971
ACSL3	2529546	0.0367682	0.264586	-1.21201		7.55357	7.08417	8.50259	8.21435	8.44102	7.41776	8.36458	7.95946	8.25278	8.57626	7.76964	8.6508	8.39728	7.93305	8.76229	7.4265	8.19337	8.63584	8.59942	8.8845	8.53147	8.75334	7.95719	8.53096	8.52357	8.91691	8.25225	8.26482	8.69587	8.00719	8.22682	8.36001	8.45984	8.64677	8.64686	8.16049	8.72714	8.53295	8.72884	8.01888	9.08751	8.05429
MASTL	3240012	0.0331749	0.261973	-1.21204		8.03511	7.16888	9.06243	8.91044	8.76853	8.43717	8.88865	8.5728	8.42063	8.7974	8.02373	8.54268	9.01994	9.02183	9.2352	8.64239	9.02008	9.16519	9.20072	8.36719	8.83581	9.30869	9.08184	8.94907	9.30165	9.21597	8.59715	8.21371	8.98134	8.68205	9.07812	8.65158	8.74004	9.14809	8.46727	8.78192	9.38668	9.01869	9.05293	9.08245	9.17714	8.98254
CCDC132	3012819	0.0281149	0.25886	-1.21217		5.45463	5.16113	6.23305	5.84988	6.14104	5.28366	5.99025	5.38012	6.08159	5.79809	5.51599	5.92733	6.14211	5.82993	6.15326	5.45757	5.96055	6.3336	6.53373	6.23229	5.45545	6.42983	5.68374	6.29018	6.20541	6.39005	5.7934	5.97773	6.01248	5.31829	5.92555	6.04014	6.59967	6.50251	5.94557	5.9259	6.80907	6.48633	6.76189	5.84016	6.57251	6.34701
MGME1	3878220	0.000929767	0.257667	-1.21219		6.67039	6.59547	6.95324	7.12013	7.13997	6.55438	6.81994	7.07663	6.85353	7.08931	6.64881	6.85514	7.16406	7.36625	7.29207	6.65171	7.22346	6.85779	7.40951	6.82338	6.82263	7.37253	6.90879	7.0566	7.43407	7.27199	7.0706	7.01751	7.2731	7.07129	7.24334	7.20994	7.61489	7.52001	6.81491	7.1701	7.49557	7.51723	7.3375	7.04165	7.34491	7.5802
CCDC125	2860614	0.00694737	0.257667	-1.21225		6.75212	6.79518	7.12699	6.79993	7.20123	6.56743	7.1203	6.93931	6.46972	6.93939	6.66228	7.17266	7.0645	7.06354	7.14097	6.73689	6.98789	7.83731	7.45967	7.3042	7.2251	7.60094	6.97673	7.64369	7.20128	7.08599	6.94628	7.20188	7.26513	6.85751	7.00906	6.98003	7.50938	7.53702	7.18934	6.90556	7.6801	7.11499	7.812	7.18033	7.38244	7.95997
C6orf211	2931683	0.0196821	0.257667	-1.2123		7.022	6.52454	6.20095	6.42335	6.77693	5.84421	6.65438	6.13148	6.10984	6.03423	5.84665	6.75964	6.88985	6.94924	6.79202	6.54935	6.63118	6.98458	6.81948	6.72418	7.4408	7.19252	6.54015	6.59992	6.70289	6.36942	6.40976	6.49342	6.99317	6.5828	6.33545	6.59925	6.76365	7.52987	6.4295	6.53025	7.07316	6.87473	7.03844	6.83022	7.24441	7.27162
FAM91A1	3114365	0.0328293	0.260868	-1.21245		8.40917	8.07559	8.79061	8.54829	9.1137	8.953	9.16127	9.07061	8.66431	8.85946	7.69842	9.33275	9.28599	9.40344	9.55599	8.87951	9.34518	9.5941	9.52291	9.14151	9.01802	9.66726	8.99381	9.16618	9.11793	9.40938	9.05299	8.91611	9.03423	8.50648	9.18362	9.27003	9.15332	9.7284	9.31145	8.99347	9.55468	9.4113	9.64826	9.22912	9.6222	9.47261
MRPL13	3150797	0.0132975	0.257667	-1.21255		5.35654	5.2462	6.05746	6.60518	6.22802	5.78136	5.90722	5.82522	5.92679	6.08576	5.39811	5.80957	6.13672	6.3649	6.52408	6.06651	6.82841	6.31475	6.37137	6.11046	5.7997	6.60107	6.08396	6.5754	6.31271	6.41434	5.94619	6.09323	6.30938	6.08495	6.09283	6.39256	6.49252	6.5333	5.94514	6.13532	6.68507	6.58759	6.77378	6.21432	6.69986	6.38275
CDCA8	2330773	0.0323486	0.260833	-1.21255		7.71183	6.74265	7.46381	7.55614	8.17406	7.70633	7.95135	8.41187	7.57243	7.85116	7.38609	7.88385	8.43025	8.39779	8.41055	7.83268	7.89998	8.1191	8.35069	7.92147	8.31065	8.30576	7.89366	7.83445	8.59146	8.004	7.70017	7.14252	8.40402	8.22358	7.93982	7.83004	7.93431	8.80466	8.38431	7.8095	8.52942	8.22937	8.55047	8.55482	8.51211	8.17947
ACAA2	3807569	0.0304756	0.260738	-1.21268		7.80274	7.28266	7.75869	8.66274	8.65265	8.34273	8.20904	8.42247	7.75806	8.32723	7.58555	8.22202	8.83229	8.51954	8.4495	8.34318	8.81203	8.71782	8.56652	8.14958	8.49748	8.92338	8.46233	8.86353	8.89358	8.63105	8.48764	7.40492	8.7375	8.64826	8.37066	8.27524	8.58405	8.73363	7.89695	8.07678	8.97766	8.71952	8.76401	8.53375	8.78114	8.81605
FAM118B	3355021	0.0354231	0.264189	-1.21268		7.41598	7.52102	6.76791	7.92351	8.23879	7.48928	8.14103	7.87245	7.47836	7.56038	6.91596	7.75192	8.05765	8.10026	7.69254	8.09848	8.01879	8.42235	8.00407	8.17391	8.12062	8.23361	7.91302	8.21861	7.90895	7.7957	7.7866	7.53769	8.25129	7.44716	7.41512	7.76592	8.55244	8.55694	7.57872	7.75667	8.27432	8.34216	8.68861	8.02614	8.54106	8.61814
COQ10B	2521446	0.0205791	0.25886	-1.21269		7.80096	8.01422	8.1124	8.19996	8.66456	8.53718	8.29992	7.56174	8.05901	8.03653	7.44621	8.21769	8.40258	8.62165	8.45978	8.35665	8.51178	9.12395	8.37261	8.55854	8.59238	9.05592	8.29049	8.90669	8.38282	8.38611	7.99693	8.27218	8.53503	7.92648	8.09527	8.35432	8.85228	9.01565	8.16586	8.39718	8.76801	8.74369	9.08307	8.40215	8.73233	9.05939
ZBED5	3362934	0.0200619	0.258012	-1.21277		9.4761	8.86851	10.0838	9.94481	9.81313	9.42563	9.99129	9.54911	10.1068	9.81945	9.22746	9.56514	9.79222	9.64048	10.2857	8.85646	9.96603	10.2086	10.3908	10.292	9.54274	10.0701	9.77188	10.1684	9.87794	10.4911	9.8968	10.2557	9.79998	9.39332	9.8726	10.3072	10.2154	10.1988	10.2484	9.8122	10.5047	10.1597	10.4861	10.0788	9.91109	9.89345
COMMD8	2768145	0.0412629	0.26999	-1.21285		7.02009	7.42175	7.72653	7.61502	7.92502	6.58678	7.13928	7.13415	7.01491	7.13751	6.65197	7.23437	7.31523	7.65475	7.54016	7.13755	7.87823	8.06466	7.74222	7.28386	7.73714	7.76136	7.07809	7.41316	7.6016	7.52756	7.23176	6.87505	7.65467	7.23196	7.33153	7.41094	8.17692	8.34781	7.12205	7.34016	8.30481	8.01193	8.51283	7.47844	7.98094	7.9405
USP28	3391816	0.00805973	0.257667	-1.21287		7.38217	7.20056	7.84865	7.98686	8.07576	7.70955	7.69258	7.89182	7.88227	8.12328	7.44516	7.88073	8.23077	8.51685	8.53835	7.69528	8.28232	8.20209	8.39521	8.22794	7.66076	8.32759	8.01733	7.89152	8.52277	8.59285	8.02262	8.09378	8.11547	8.12657	8.11495	8.05494	8.25324	8.60292	7.95461	8.13419	8.50482	8.56452	8.52772	8.433	8.08093	8.65728
SCAF11	3452145	0.00927851	0.257667	-1.21315		8.11181	7.62772	8.81445	8.82979	8.64546	8.17424	8.56113	8.07761	8.69799	8.67478	8.10577	8.47017	8.46654	8.68301	9.03057	8.03605	8.77003	8.87163	8.90096	8.47458	8.08526	8.87589	8.51791	8.86113	8.73753	8.96089	8.63221	8.91864	8.74782	8.53195	8.76543	8.78468	8.94718	8.96437	8.09133	8.63321	9.30986	8.96442	9.15156	8.83045	8.78584	9.06175
METAP2	3426917	0.0209119	0.25886	-1.21323		7.4597	7.57075	7.99251	8.41152	8.38632	7.90984	8.17126	7.94784	7.96728	7.82661	7.20076	8.02685	8.53589	8.76181	8.38188	7.94755	8.68598	8.62335	8.42086	8.02968	8.1184	8.64648	8.24962	8.71163	8.45835	8.37726	8.11621	8.261	8.42879	8.31647	8.21897	8.32829	8.6316	8.57381	7.2782	8.29483	8.46427	8.84035	8.90414	8.20606	8.63603	8.55807
LOC101928704	3328069	0.0401398	0.269278	-1.21339		8.78439	8.50881	9.10445	9.64584	9.68515	8.46213	9.49081	9.3185	9.41893	9.57502	8.26851	9.32962	9.56823	9.37435	10.0421	8.56787	9.53172	9.68788	9.88913	9.53973	9.34097	9.63861	9.35555	9.88788	9.97248	10.2443	9.3959	8.88719	9.3368	9.20925	9.82914	9.36387	9.45542	9.84452	9.19685	9.65167	9.76888	9.88174	9.72551	9.44097	9.9681	9.1157
DMXL1	2825514	0.0382424	0.266958	-1.21342		8.34529	7.84354	9.32809	8.82756	9.0519	7.53286	8.66212	8.2225	8.75002	9.04973	8.26977	8.92392	8.93713	8.79341	9.33761	8.61017	9.1136	9.16309	9.51516	9.20563	8.42061	9.39577	8.59097	8.99697	8.84563	9.48209	8.83261	8.63939	8.94105	8.69971	9.22032	9.20799	9.20133	9.21781	9.05488	8.75842	9.60462	9.18003	9.5502	9.08527	9.14093	9.10449
BRIX1	2806231	0.015093	0.257667	-1.21379		7.72962	7.60246	8.18233	7.7864	8.2138	7.62519	7.99362	7.44621	7.98189	7.92864	7.31413	8.25888	8.28016	8.28465	8.29891	8.01158	8.75731	8.78522	8.50194	8.23992	8.11486	8.82145	8.073	8.47051	8.22906	8.2337	8.30713	7.90556	8.60006	7.87728	8.27427	8.0956	8.43472	8.41762	7.93931	8.20406	8.88968	8.45938	9.08782	8.15847	8.46523	8.43586
EIF2S1	3541137	0.0268767	0.25886	-1.21385		9.21676	9.1751	8.5261	9.33888	9.81239	9.41375	9.62861	9.27332	9.25638	9.24998	7.98198	9.41689	9.62661	9.85453	9.59953	9.42842	9.85113	10.0236	9.60265	9.33367	9.79451	9.95285	9.75122	9.69631	9.82584	9.71737	9.36076	9.04486	9.87177	8.95587	9.49745	9.5744	9.74005	10.0569	9.01027	9.47949	9.84541	9.793	9.95807	9.67103	9.93862	9.98619
TARS	2805786	0.00579909	0.257667	-1.21387		7.88966	7.8498	8.2339	8.00973	8.48403	7.64129	8.1349	7.88343	7.95065	7.95985	7.67999	8.13088	8.44261	8.59707	8.22434	8.14272	8.55506	8.8204	8.5635	8.29245	8.60302	8.84319	8.04717	8.65387	8.28627	8.30043	8.13716	8.08986	8.46998	8.14477	8.16041	8.39442	8.88318	8.68609	8.13828	8.262	8.55944	8.66475	8.91471	8.21878	8.99682	8.53183
CKAP2L	2571457	0.0141668	0.257667	-1.2139		7.37029	6.3908	7.09882	7.3842	7.53886	7.16488	7.04099	7.27429	7.27255	7.65594	6.64384	7.46967	7.8791	7.73301	8.02742	7.54189	7.55804	7.73099	7.81786	7.21604	7.86286	7.97448	7.33195	7.38765	7.91613	7.77914	7.2728	7.00761	7.90231	7.60354	7.62881	7.48106	7.39319	7.82279	7.50921	7.33504	8.02147	7.60374	8.00767	7.76852	8.11293	8.0199
HSD17B4	2825733	0.0165369	0.257667	-1.21405		7.8169	7.68223	8.49571	8.61166	8.64897	8.01877	8.26095	7.79727	8.33102	8.57006	7.83607	8.69323	8.57606	8.74458	8.65253	8.60613	9.11703	8.79471	8.88873	8.73438	8.35793	9.16016	8.33033	8.68513	8.72291	8.67031	8.34555	8.2522	8.8134	8.4817	8.20039	8.8439	8.86714	9.21078	8.64644	8.69294	9.16019	9.07311	9.17934	8.52515	8.90556	8.79621
IGKV1OR-2	2563785	0.0385545	0.26711	-1.21406		12.774	11.37	12.5662	11.939	12.2027	12.1472	12.6896	12.1634	10.4989	12.4278	12.3794	12.5492	12.564	12.072	12.7417	12.7097	12.0236	12.4942	12.9284	12.8556	12.5032	12.8374	12.8354	12.7598	12.4839	12.4153	12.7537	12.3442	12.6106	12.1338	12.55	12.7949	12.3652	12.6875	12.7011	12.6743	12.8444	12.913	12.5463	12.099	12.5218	12.4877
MSANTD4	3389529	0.0152717	0.257667	-1.21412		6.38384	6.5183	7.23588	7.35246	7.45599	6.8979	7.00194	6.77948	7.08686	7.05062	6.49674	6.84109	7.12535	7.51908	7.52615	7.09505	7.52525	7.53141	7.36911	7.01108	7.04078	7.69948	7.31537	7.65246	7.43866	7.46982	6.88708	7.38681	7.22296	7.0144	6.93008	7.2217	7.82728	7.79223	6.43321	7.37483	7.48123	7.79619	7.70174	7.17985	7.63337	7.64245
ADK	3252170	0.0148735	0.257667	-1.21416		8.60091	8.09935	8.98085	9.30593	9.54629	8.64302	8.65996	8.82093	8.98348	8.75146	8.1116	8.78711	9.09263	9.44895	9.39169	8.85162	9.03217	9.45183	9.20809	9.25517	9.11217	9.4146	8.73541	9.37166	9.20916	9.35449	8.91653	8.65805	9.54795	8.9387	9.07855	9.43461	9.41768	9.6002	8.93884	8.77542	9.60291	9.50927	9.61944	9.4051	9.30914	9.13456
UCHL5	2448971	0.0283829	0.25886	-1.21424		6.99534	6.78111	8.09857	7.71953	7.87673	7.04693	7.58054	7.22951	7.57905	7.60026	7.17574	7.88062	7.90145	7.96391	8.19101	7.72944	8.34589	8.35966	8.31272	7.84321	7.69082	8.70018	7.48174	8.12282	7.89231	8.06742	7.84261	7.71617	8.17597	7.63999	7.7857	7.84173	8.10768	8.16135	7.69843	7.63206	8.43964	8.28523	8.52244	7.64061	8.23809	8.11062
DDX21	3250055	0.0117451	0.257667	-1.21435		7.99215	8.24168	8.59036	8.95453	8.95999	8.52739	8.94062	8.45616	8.51193	8.40948	7.97931	8.7214	8.87439	9.07721	8.70559	8.44746	9.40508	9.19798	8.76241	8.38734	8.81746	9.19919	8.90874	9.18059	8.88103	8.85968	8.6799	8.92215	8.9991	8.50146	8.36779	8.95938	9.25337	9.11167	8.21547	8.9199	8.93475	9.16231	9.17721	8.82419	9.63714	9.10823
LYSMD3	2866590	0.040636	0.26999	-1.21439		8.50092	8.18401	9.09004	8.81803	9.02238	8.7713	9.15503	8.22404	9.0188	8.68742	8.2728	9.24442	8.8789	8.79122	9.52295	9.09645	9.2537	9.64318	9.81138	9.72295	8.95585	9.88172	9.11259	9.51759	8.90847	9.58455	8.86801	9.04443	8.94928	8.57435	9.01521	8.84223	9.13133	9.40072	9.5092	9.25532	9.72973	9.78346	9.75373	8.84226	9.63484	9.55102
C11orf73	3343252	0.0298468	0.259864	-1.21439		6.11364	5.52133	5.89212	6.37277	6.37473	5.10959	5.61365	5.68727	6.24748	5.87916	5.26769	5.96988	6.0057	6.25822	6.72947	6.02565	6.00527	5.9755	6.63389	6.17757	6.16639	6.17455	5.71496	6.11364	6.6414	6.54757	5.98635	5.8181	6.34271	5.8774	6.00827	6.07133	6.62407	6.75178	5.43484	5.92156	6.73943	6.74882	6.80141	6.29546	6.6135	6.61825
GOT1	3302990	0.0336025	0.262443	-1.21442		8.55923	8.30749	8.60946	9.42965	9.37068	9.35682	9.28088	9.6501	9.26066	9.3011	8.31654	9.13795	9.40783	9.74627	9.33193	9.78286	10.1173	9.83557	9.49133	9.31739	9.41997	9.9878	9.43413	9.91178	9.67609	9.33507	9.02239	9.16137	9.47094	9.32637	8.79491	9.47191	9.74224	10.0201	9.35286	9.62849	9.57012	9.81434	9.6951	9.65821	10.0918	9.7521
NOP58	2523144	0.0320388	0.260833	-1.21447		8.41852	8.13577	9.37688	8.91546	9.42079	8.62774	9.40944	8.73455	8.9251	8.7704	8.53393	9.22287	9.39344	9.17473	9.49326	9.12486	9.69023	9.95991	9.71248	9.47535	9.12088	9.80575	9.28236	9.65646	9.45924	9.31042	9.05753	8.8749	9.5074	8.60178	9.2337	9.26983	9.63064	9.77136	9.35742	9.1127	9.6904	9.57879	9.73374	9.28736	9.95675	9.63512
ORC5	3065963	0.0466131	0.276697	-1.21455		7.03366	6.29086	6.9133	7.1742	7.55515	6.75813	7.25699	6.83234	7.13607	7.07255	6.42706	7.29852	7.25486	7.17515	7.61787	6.73204	7.51072	7.68476	8.06554	7.74867	7.34422	7.95816	6.97362	7.56497	7.3745	7.57415	7.13846	6.39776	7.59099	6.62751	7.3427	7.21785	7.79172	7.97637	7.5304	7.1943	8.09141	7.8313	8.02357	7.38696	7.83441	7.2962
TEX10	3217807	0.00627872	0.257667	-1.21465		8.06399	7.65086	8.45089	8.6524	8.68063	8.15907	8.29869	8.33365	8.16953	8.29523	7.63074	8.31593	8.35337	8.55268	8.57052	7.68975	8.71953	8.6089	8.78732	8.07229	8.5697	8.61168	8.24832	8.38168	8.48422	8.92162	8.28691	8.45089	8.68645	8.2042	8.48681	8.63094	8.89626	8.78428	7.96258	8.24466	8.93814	8.85943	8.91299	8.7041	8.92707	8.64052
MFAP3	2836451	0.0411666	0.26999	-1.21467		8.76518	8.12548	8.08877	8.05445	8.70084	7.84788	8.75046	8.21739	8.51948	8.50867	7.70208	9.14875	8.64677	8.19702	9.08289	7.65883	8.53311	9.16027	9.3288	9.04868	8.86306	8.91316	8.46389	8.75077	8.76394	9.13513	8.49111	8.29019	8.66798	7.92652	8.59718	8.59924	8.92203	9.34026	8.96029	8.47283	9.38582	9.02588	9.15711	8.6308	9.15997	8.74968
BNIP2	3627076	0.0169762	0.257667	-1.21482		7.32787	7.39833	7.82603	8.33506	8.38647	7.8635	8.08414	7.64106	7.91273	7.9858	7.13835	7.99624	8.29609	8.26956	8.32323	7.77062	8.2101	8.76519	8.4141	7.93033	7.81538	8.53531	8.15915	8.45844	8.2722	8.28543	8.09031	7.89439	8.34506	7.88703	8.14681	8.23295	8.52847	8.52931	7.56583	8.12383	8.71055	8.37517	8.63436	7.97897	8.82264	8.64695
SLC36A4	3386638	0.0125161	0.257667	-1.21488		5.45798	5.31562	6.19449	6.4698	6.13429	5.65431	6.16829	5.635	6.08878	6.15398	5.44062	6.26946	6.23584	6.23031	6.58121	5.87202	6.22658	6.32263	6.65289	6.34791	6.2478	6.54404	6.08586	6.706	6.52587	7.04015	6.16955	6.10457	6.10504	6.00415	6.05855	6.46386	6.15347	6.49875	5.74741	6.07402	6.61073	6.84449	6.3395	6.40816	6.65894	6.38418
IDI1	3273601	0.0161923	0.257667	-1.21495		8.22906	8.39372	8.9713	9.30971	8.94709	9.1421	8.73834	8.7748	8.50212	8.92461	7.98348	8.42876	9.09995	9.61967	8.98612	8.54998	8.91544	9.29261	8.60979	8.58332	9.4887	9.29626	9.02036	9.1917	9.54141	9.19678	8.7778	8.80608	9.36757	9.38245	8.96421	8.72437	8.54841	9.22616	8.20969	9.22872	9.07219	9.17189	9.19962	8.89275	9.44634	9.02846
BORA	3493391	0.0117222	0.257667	-1.215		6.52022	5.8255	6.54806	6.97205	6.93955	6.52938	6.5234	6.84289	6.60285	6.5488	6.0705	6.54269	6.87259	7.20957	7.19924	6.55492	7.04747	7.12547	7.08172	6.64045	7.04494	7.331	6.84103	7.00715	7.18065	6.9381	6.62585	6.43403	7.16569	6.9871	6.82267	6.92337	7.01464	7.42498	6.18296	6.66125	7.39748	7.11672	7.53347	6.77266	7.2267	7.1657
DDIAS	3342426	0.0477195	0.278325	-1.21516		6.14854	5.52874	6.10829	6.29053	6.50649	5.99343	6.42826	6.8974	6.01968	6.23296	5.87874	6.25895	6.72876	6.94675	6.85177	6.41855	7.03679	6.87091	7.0976	6.54486	6.82537	7.40282	6.68883	6.57767	6.84659	6.6679	5.97812	5.85389	6.55593	6.27668	6.4167	6.31307	6.83392	7.48436	6.41718	6.15829	6.96549	7.25506	7.02263	6.74641	7.42396	7.14117
MAPK8	3245682	0.0481971	0.278899	-1.21522		7.42858	8.52215	8.19011	8.91817	8.57311	9.27538	8.2852	7.63222	8.54859	8.7275	7.85074	8.35318	8.26148	9.05246	9.1342	7.88435	8.90876	8.73591	7.99632	8.00361	8.33357	8.94787	8.62288	9.11967	8.82929	8.69387	8.49756	8.95947	8.28107	8.46207	8.3204	8.80978	8.99892	8.64524	7.55861	8.8959	8.59177	9.03037	9.04151	8.69141	8.65428	9.31148
UGP2	2485257	0.0114095	0.257667	-1.21528		8.13827	8.34915	8.05198	8.25715	8.62645	7.62752	7.99933	7.48794	7.722	7.96746	7.36768	8.26966	8.27382	8.53906	8.42197	8.22345	8.64957	8.75488	8.52247	8.25243	8.63921	8.81436	8.02579	8.22239	8.24759	8.51561	8.2626	8.37581	8.57906	8.41536	8.12934	8.40228	8.79769	8.79481	7.93255	8.17033	8.76885	8.68463	8.889	8.01865	8.58319	8.77175
GABPA	3916576	0.0143398	0.257667	-1.21535		7.79545	7.58148	8.5591	8.81514	8.73106	8.68815	8.4519	8.15799	8.08171	8.544	7.61698	8.25909	8.58584	8.6921	8.69436	8.06657	8.82561	8.86899	8.64765	8.59191	8.15232	8.80707	8.60641	8.43648	8.67953	9.06137	8.65522	8.09641	8.62671	8.24692	8.6137	8.57279	8.93261	9.04634	8.38944	8.49157	8.98261	9.12597	9.11827	8.79417	8.79236	9.04248
ZNF92	3005069	0.0206907	0.25886	-1.2154		8.34446	7.90931	8.11998	8.15178	8.83304	8.21039	8.94949	8.17672	8.32134	8.32444	7.47974	8.61786	8.52153	8.71422	9.04717	8.43229	8.49123	9.19156	9.04367	8.81929	8.31896	8.97343	8.88682	8.54773	8.67311	8.88629	8.55445	7.92631	8.87735	8.23678	8.98857	8.56764	8.8023	9.15093	8.79946	8.51726	9.09919	8.89007	8.88232	9.1075	8.85824	9.31631
DNAJC13	2642791	0.0230441	0.25886	-1.21541		7.93806	7.59027	8.35598	8.37215	8.72939	7.61451	8.29409	8.06801	8.48333	8.51032	7.80646	8.68194	8.59341	8.5552	9.02246	8.04169	8.70285	8.85699	9.16628	8.74041	8.20494	8.92152	8.0129	8.6599	8.66916	8.81193	8.67658	8.21021	8.88366	8.24042	8.68275	8.56225	9.0056	8.98851	8.75214	8.3554	9.2539	8.7402	9.09771	8.52342	8.94833	8.9264
GTF2H1	3322717	0.0229437	0.25886	-1.21544		7.75308	7.3872	8.57113	8.8012	8.54583	7.78183	8.47143	8.27387	8.15431	8.09647	7.59687	8.16486	8.44792	8.52595	8.40677	8.17701	9.01592	8.65437	8.73632	8.24026	8.2043	8.75253	8.24464	8.53445	8.4479	8.70611	8.35313	8.66749	8.49944	8.26743	8.26064	8.47221	9.06764	8.64206	7.68148	8.22617	8.83967	8.91484	9.0745	8.75622	8.7979	9.16462
MOCS2	2856484	0.0360551	0.264387	-1.21546		6.68105	6.73119	7.10266	6.87532	7.20085	6.72276	6.96331	6.4918	7.02949	7.05928	5.88122	6.7625	7.18793	7.26835	7.72628	7.01905	7.33803	7.74582	7.68465	7.48872	7.13831	7.49366	6.82307	7.42964	7.22016	7.57721	6.71452	6.94003	7.2364	6.81393	7.05962	6.98868	7.28445	7.53801	7.19821	7.14508	7.8623	7.71843	8.08728	7.24786	7.6276	8.10485
SLC25A40	3060245	0.0158819	0.257667	-1.21549		8.18681	7.84651	8.52666	8.46592	8.80255	8.37784	8.48235	8.4518	8.50761	8.73025	7.46512	8.87644	8.86343	8.94036	9.22582	8.51587	9.01971	9.27552	9.02104	8.73749	8.74181	9.20548	8.48559	8.7736	8.79094	9.09206	8.81493	8.39653	8.99489	8.57636	8.87492	8.95536	8.7016	9.17255	8.76439	8.65385	9.35132	9.07385	9.33701	8.7367	8.93599	9.31517
IFNAR1	3918574	0.0250466	0.25886	-1.21554		8.67566	8.29251	8.53581	8.63512	8.68873	7.63591	8.47084	8.13899	8.89394	8.50275	7.94571	8.62184	8.63127	8.47578	9.32797	8.02167	8.51358	8.89531	9.39184	9.145	8.68715	8.81693	8.45043	9.07259	9.01755	9.54469	8.62259	8.50063	8.89184	8.18172	9.16393	8.64304	8.8538	9.09764	8.53378	8.82006	9.29319	9.40194	9.0507	8.44712	9.03564	8.65244
MCCC2	2814642	0.0209564	0.25886	-1.21556		7.85696	7.28524	8.41835	8.55675	8.93668	8.08485	8.73412	8.30105	8.48269	8.59585	7.86608	8.86223	8.74921	8.8843	8.68798	8.51153	8.88468	8.98029	9.02081	8.69011	8.27814	8.89624	8.70429	8.75938	8.8742	8.64825	8.61426	8.19931	9.07052	8.35343	8.48038	8.66773	9.0297	9.14155	8.86936	8.55566	9.23221	8.92709	9.23153	8.89191	9.16983	9.02938
ORC2	2594569	0.0141486	0.257667	-1.21575		7.31931	6.81474	7.73466	7.53696	7.84143	6.98176	7.50604	7.22979	7.59268	7.69528	6.98365	7.72846	7.86208	7.88886	8.21905	7.59834	8.0978	7.90956	8.20148	7.93238	7.57049	7.96687	7.22522	7.7418	7.94827	8.09168	7.66978	7.69508	7.9847	7.45035	7.74222	7.92771	8.00505	8.26861	7.80254	7.62905	8.34961	8.08147	8.47334	8.00213	8.28037	8.23614
MRPS10	2954005	0.0353759	0.264189	-1.2158		7.01332	6.89555	7.54048	7.65941	8.09156	7.22147	8.01097	7.1017	7.79749	7.78309	6.74906	7.75045	7.91079	8.0691	8.2155	7.64948	8.12608	8.26765	8.30232	7.80507	7.57617	8.21656	7.71868	8.45029	7.89187	7.90663	7.58997	7.46562	8.06824	7.19795	7.75308	7.88351	8.50055	8.25718	7.78619	7.88724	8.44069	8.03452	8.45352	7.76023	8.36849	8.35131
GJB6	3504213	0.0116402	0.257667	-1.21595		5.61148	5.30844	5.48672	5.67872	5.53908	5.30052	5.8345	5.52817	5.31152	5.58755	5.43663	5.60201	5.14751	5.61047	5.07385	5.18903	5.45449	5.78436	5.35781	5.67548	5.62673	5.20135	5.6	5.49736	5.43318	5.25015	6.05011	6.30853	5.66626	5.15986	5.55667	6.10864	6.73443	6.60319	5.39862	5.73388	5.78061	6.30555	5.82511	5.54308	5.82543	5.46727
IFT80	2703133	0.0444577	0.273494	-1.21603		6.24063	5.77069	7.55815	6.71864	7.00585	6.25044	6.74017	6.6573	6.83854	6.88792	6.47828	6.88423	7.03692	7.02791	7.37807	6.62233	7.21352	7.2439	7.85322	7.47807	6.4182	7.44808	6.45827	7.1746	7.24701	7.49751	6.93508	6.79016	7.39895	6.67612	7.07	7.14724	7.49004	7.4697	7.13939	6.7553	7.8689	7.39629	7.74152	7.08193	7.41068	7.26629
NOL10	2540210	0.019976	0.257883	-1.21607		6.50051	6.22501	7.36252	6.87694	7.38965	6.39168	7.15046	6.7051	7.04588	6.89202	6.56879	7.19331	7.214	7.22734	7.4962	6.89695	7.5992	7.62345	7.63555	7.23182	7.03353	7.65317	6.89993	7.48375	7.21683	7.39662	6.96604	7.02049	7.38896	6.7729	7.12995	7.21473	7.74357	7.72449	7.09202	7.0346	7.73912	7.52373	7.89616	7.19401	7.78338	7.65006
CHUK	3303300	0.0257398	0.25886	-1.21618		6.47687	6.45026	7.03333	7.56427	7.49582	6.97354	7.25397	7.13272	6.90755	6.70714	6.53613	6.85167	7.34886	7.626	7.28191	7.02905	7.59811	7.6983	7.25257	7.04253	7.26327	8.02694	7.31413	7.54544	7.34827	7.31995	7.02324	6.98103	7.43381	6.81263	6.73519	7.28238	7.69426	8.06883	6.70435	7.21	7.81524	7.71507	7.79742	7.1057	7.88581	7.61548
VKORC1L1	3005266	0.015257	0.257667	-1.21621		8.77512	7.98881	8.76474	8.62841	9.07387	8.17595	8.84027	8.55313	8.36514	8.88235	7.86142	9.03098	9.01565	8.71285	8.93058	8.69389	8.87589	9.21214	9.37057	9.17847	9.28342	9.42733	8.48235	9.02592	9.20899	9.2703	8.77124	8.46716	9.02873	8.47843	8.7062	8.91287	8.97626	9.16683	9.05132	8.90875	9.11645	9.24007	9.31875	8.93597	9.79409	9.06456
PRR14L	3958045	0.0137868	0.257667	-1.21626		7.76656	7.36371	8.30107	8.33741	8.58836	8.04906	8.57974	8.10087	8.38257	8.42392	7.83653	8.21143	8.5782	8.5263	8.76565	8.01078	8.92265	8.88659	8.63052	8.35518	7.78652	8.86672	8.39545	8.86674	8.47782	9.03308	8.30542	8.56526	8.50014	8.27854	8.48927	8.57665	8.98592	8.80837	8.42647	8.24707	9.06699	8.68229	9.0705	8.56797	8.66137	8.83408
TRAPPC13	2812315	0.0179501	0.257667	-1.21633		5.28556	4.92004	5.52963	5.63488	5.93016	5.27703	5.69604	4.98851	5.49853	5.59854	5.17782	5.71564	5.58549	5.67096	5.61215	5.31101	5.99086	5.92309	6.15063	5.91566	5.75624	6.33418	5.47494	6.09979	5.80475	5.74868	5.3684	5.60743	5.9274	5.19608	5.27159	5.87121	6.28923	6.17184	5.39259	5.543	6.1794	6.15254	6.44192	5.4085	6.37853	6.351
CSNK1G3	2826550	0.025079	0.25886	-1.21634		6.95859	6.85337	8.07376	7.72279	8.09667	7.54636	7.76445	6.92628	7.92852	7.69108	6.85482	7.83705	7.87554	7.96202	8.2472	7.46057	7.93841	8.33416	7.94489	7.99798	7.17689	8.15111	7.79337	7.86418	7.83937	8.24512	7.6425	7.78959	8.04366	7.698	7.87688	8.09629	8.30307	7.99904	7.64779	7.97928	8.49999	8.15361	8.6466	7.92071	7.96696	8.29793
FAM98A	2547716	0.0191193	0.257667	-1.21636		8.50291	7.88464	8.6066	8.6103	9.20718	8.46992	8.78521	8.54381	8.83739	8.53065	7.88874	9.18962	9.10835	9.21602	8.98204	9.15454	9.06907	9.16449	9.29542	9.16089	8.93342	9.39675	8.88347	8.86062	9.17796	9.04417	8.98756	8.45848	9.57693	8.36031	8.82827	8.87541	9.2697	9.60847	9.09474	8.98878	9.43085	9.3228	9.23666	8.9613	9.4462	9.30242
PAPSS1	2780999	0.00400661	0.257667	-1.21639		8.01459	8.03469	8.5422	8.59852	8.62075	7.67341	8.13982	7.98291	8.23269	8.2969	7.62649	8.42009	8.50191	8.71116	8.25446	8.34837	8.53255	8.91747	8.5582	8.31849	8.2316	8.61229	8.18632	8.39624	8.39623	8.56088	8.55632	8.61265	8.43341	8.4798	8.5119	8.9798	8.9748	8.99033	8.33826	8.27808	8.84701	8.56795	9.17015	8.57653	8.78771	8.68727
DDX20	2351940	0.0356608	0.264387	-1.2164		6.37518	5.93212	6.68209	6.73184	7.37447	6.71352	7.22583	6.72892	6.75201	6.64495	6.16685	6.91115	7.02904	6.90617	7.18687	6.51889	7.16896	7.62625	7.46264	7.17721	6.81803	7.42262	7.01595	7.22405	7.00545	7.13436	6.819	6.40929	7.36027	6.25254	6.81937	6.83993	7.39231	7.56128	7.32734	6.74729	7.87654	7.17215	7.74608	7.26831	7.61033	7.44163
RAB9A	3969422	0.00797319	0.257667	-1.21647		9.04599	8.9484	9.29283	9.63342	10.0041	9.29586	9.40994	8.75175	9.10712	9.29208	8.78367	9.00836	9.21455	9.85528	9.21831	9.00935	9.61769	9.7588	9.0635	8.85706	8.87161	9.65755	9.56027	9.68452	9.29989	9.55676	9.69267	9.47182	9.63986	9.37128	9.09444	9.94958	9.97435	9.6318	8.96243	9.35356	9.51468	9.88877	9.95169	9.47326	9.62487	9.67843
ORC3	2916390	0.0140595	0.257667	-1.21649		7.91234	7.69896	8.71828	8.27556	8.66982	8.00231	8.15346	7.86919	8.38686	8.47478	7.69622	8.48809	8.58864	8.64204	8.95776	8.37607	8.85612	8.8384	9.06905	8.49628	8.35184	8.96771	8.18429	8.5523	8.58114	8.91942	8.29992	8.51056	8.52525	8.33109	8.7724	8.50302	8.94235	8.87467	8.71739	8.35015	9.16614	8.94662	9.2972	8.70427	8.70376	9.0056
MELK	3168508	0.0293631	0.25886	-1.2165		6.94031	6.27183	6.33187	7.15429	7.21913	6.27429	7.03828	7.44565	6.83326	7.00157	6.40287	6.90347	7.41034	7.4935	7.53908	7.07528	7.54691	7.35361	7.60192	7.15171	7.48515	7.73492	6.86152	7.18873	7.69503	7.39076	6.9943	6.53014	7.65889	7.17988	7.09808	7.05104	7.15592	7.95445	6.99882	6.90038	7.78001	7.5708	7.42873	7.43277	7.91689	7.30111
CNKSR3	2980516	0.0369195	0.264863	-1.21652		6.29866	6.20716	6.28792	7.06454	7.08502	6.35582	6.60252	6.27103	6.47065	6.91744	6.82429	6.34592	6.90385	7.35935	7.21665	6.67634	7.79662	7.23229	6.71179	6.11011	6.97356	7.33173	6.29126	6.80837	7.21483	7.2248	6.56252	7.00291	6.92387	7.33612	6.58729	7.21139	7.70882	7.26896	6.61058	7.13349	7.59858	6.67789	7.06412	6.32844	7.55292	7.01994
SLMAP	2625793	0.00597306	0.257667	-1.21679		6.73393	6.7653	7.72356	7.40863	7.62639	7.14895	7.46259	6.96365	7.4089	7.46639	7.14745	7.64815	7.53581	7.68169	7.77283	7.42919	7.84943	7.89819	7.98267	7.71419	7.15544	8.00102	7.37054	7.78594	7.64664	7.78964	7.58611	7.67609	7.77466	7.42711	7.45035	7.81309	8.14841	7.72921	7.62176	7.5932	8.01989	7.913	8.2956	7.68193	8.03413	8.01859
ABCD3	2347502	0.0417571	0.270806	-1.21681		6.75777	6.39685	6.95618	7.23791	7.37654	6.46753	7.00251	6.46663	6.84916	7.16982	6.44379	7.23622	6.81926	7.16048	7.58194	6.54601	7.53255	7.55567	7.73136	7.67117	7.54722	7.81279	6.73532	7.32096	7.41061	7.49866	6.84769	6.77191	7.50963	6.69873	6.66862	7.29094	7.82638	8.01845	7.17707	6.8612	7.77002	7.69353	7.79921	7.01175	7.72138	7.29155
CAPZA2	3020444	0.0165136	0.257667	-1.21689		7.53906	7.47772	7.93787	7.30883	7.92536	7.58708	7.69573	6.96649	7.64144	7.37503	6.53472	7.73398	7.77171	7.87067	8.18123	7.75185	7.84812	8.11089	8.0443	7.41417	8.05856	8.13656	7.70617	7.81849	7.9061	8.03371	7.65822	7.24221	8.17016	7.41017	7.48401	7.63171	8.05846	8.33604	7.79084	7.76867	8.57725	8.3429	8.46956	7.75598	7.8889	7.97361
FASTKD3	2847710	0.0165969	0.257667	-1.21693		5.604	5.32127	5.7131	5.78479	6.23796	5.96078	6.22469	5.89527	6.15853	5.85482	5.54509	6.23162	6.34809	6.17001	6.26442	5.62931	6.52155	6.82232	6.84189	6.3831	5.9163	6.59249	5.95364	6.58755	6.18945	6.46561	6.07296	6.12951	6.37022	5.67432	6.21989	6.0125	6.74845	6.61625	6.3195	6.13087	6.73372	6.52992	6.92352	6.51357	6.66796	6.52712
MCU	3251490	0.0290985	0.25886	-1.21697		7.47602	7.01166	8.18604	8.06962	8.30613	8.12362	7.89612	7.81006	7.89471	8.06627	6.74594	7.72019	8.46269	8.60606	8.58996	7.45331	7.99704	8.24706	8.5782	8.01488	8.12976	8.29352	7.93999	8.49142	8.48817	8.63097	8.06869	7.63042	8.46219	7.7555	8.42744	7.85062	8.35225	8.4395	7.80871	8.09731	8.461	8.49937	8.68685	8.31392	8.20586	8.38011
ACAT2	2934131	0.00866253	0.257667	-1.21708		7.61512	7.2872	8.29139	8.37029	8.52145	7.69658	7.98392	7.91025	7.76303	7.84149	7.4033	8.01709	8.26061	8.37234	8.14386	8.14588	8.81007	8.51827	7.91244	7.86364	8.35802	8.34609	7.90599	8.47636	8.40323	8.12602	7.92458	8.18295	8.47167	8.05436	8.04796	8.20534	8.25676	8.65666	8.07237	8.24948	8.45925	8.13313	8.70132	8.5724	9.02918	8.40338
DHX29	2857131	0.0290401	0.25886	-1.21711		7.42182	7.08472	7.83774	7.54001	8.08077	7.16491	7.79213	7.22893	7.50876	7.62541	6.97754	7.73984	7.85212	7.72296	8.06328	7.59413	8.04986	8.56622	8.31148	8.10766	7.914	8.72004	7.67054	8.26761	7.80611	7.86447	7.58894	7.68793	8.08927	7.36117	7.43622	7.88499	8.44427	8.4062	7.72327	7.68188	8.35876	8.04544	8.63081	7.61949	8.41965	8.3124
HSDL2	3185205	0.00999578	0.257667	-1.21714		7.67988	7.55977	7.65587	8.31374	8.41171	8.19483	8.12338	7.97671	8.00555	8.18414	7.29487	8.37485	8.5232	8.76922	8.52797	8.18902	8.33555	8.51469	8.52173	8.3317	8.01823	8.56931	8.32509	8.48288	8.9104	8.59781	8.22158	8.14921	8.69343	8.32314	8.31938	8.3417	8.57557	8.54632	7.68461	8.3784	8.82418	8.77132	8.74441	8.8202	8.19127	8.5857
MTERF3	3145586	0.0147807	0.257667	-1.21722		6.40619	5.9926	6.95242	7.10769	6.78156	6.3694	6.66166	6.51295	6.84413	6.88511	6.25597	6.65817	6.87823	6.93757	7.2261	6.4359	7.58183	6.92656	7.23591	6.96572	6.59782	7.41892	6.65592	7.1804	7.24753	7.27486	6.70702	7.08239	7.18426	6.64702	6.63616	6.85369	7.39833	7.4155	6.43266	6.89537	7.46275	7.44615	7.48706	6.79519	7.3406	7.25665
HPS3	2647216	0.0121963	0.257667	-1.21744		8.67416	7.74064	8.70568	9.2529	9.07176	8.69719	8.668	8.94855	8.60555	8.95701	7.95256	8.87731	9.25423	9.31361	9.13138	8.90428	9.49248	9.41542	9.11808	9.2341	9.03472	9.31128	8.9488	9.0786	9.15453	9.11845	8.92893	8.81576	9.23244	9.11259	9.07735	9.04708	8.96575	9.39256	9.47541	8.96758	9.4416	8.97053	9.46112	9.38896	9.53895	9.59808
PAPOLG	2484305	0.0172211	0.257667	-1.2175		7.36779	7.25364	7.69462	7.56079	8.07707	7.89932	7.99646	7.33087	8.01025	7.97831	7.02279	8.16702	8.20286	8.15915	8.49576	7.75828	8.39359	8.54134	8.50974	8.36935	7.82315	8.31639	8.03513	8.29477	8.08942	8.31634	7.9378	7.95319	8.15909	7.6172	8.0758	8.11975	8.30688	8.51769	8.02668	8.22534	8.60943	8.45972	8.8359	8.29298	8.34666	8.55487
ERH	3570049	0.0116738	0.257667	-1.21763		11.3181	11.0287	11.3106	11.9237	12.0428	11.6763	11.9592	11.8986	11.3152	11.4097	10.7155	11.7184	11.6338	11.727	11.6395	12.0199	12.2807	12.1721	12.0104	12.0351	11.8267	12.0498	11.9728	11.8665	11.7081	11.8915	11.7309	11.2857	11.9642	11.5515	11.9382	12.2344	12.0295	12.2015	12.0107	11.6438	12.2075	11.9745	12.3502	12.5465	12.3038	12.1802
USP25	3915087	0.00862224	0.257667	-1.21768		8.65382	8.51429	9.14233	9.58086	9.42421	8.98705	9.31395	9.16119	9.03375	9.23923	8.2206	8.85783	9.29478	9.60572	9.44664	8.79203	9.27819	9.56199	9.62625	8.95698	9.02137	9.58692	9.32557	9.36649	9.45472	9.62832	9.21402	9.33668	9.39476	9.15912	9.49635	9.4847	9.4692	9.50228	8.63516	9.26572	9.89366	9.44347	9.8646	9.35814	9.49742	9.81319
MARCH7	2512330	0.00360746	0.257667	-1.2177		9.39041	8.94808	9.32435	9.0464	9.43322	8.85775	9.32639	8.24464	9.30482	9.28681	8.78392	9.60534	9.45796	9.37833	9.69938	9.06086	9.67281	9.79631	9.69632	9.47069	9.39643	9.77564	9.29175	9.60291	9.46084	9.60857	9.51074	9.50637	9.48617	9.16128	9.53068	9.60105	9.52051	9.6969	9.40558	9.40871	9.97516	9.69677	10.0271	9.60712	9.62352	9.72091
RFWD2	2445141	0.0226638	0.25886	-1.21772		6.97287	6.55672	8.18259	7.32289	7.58166	6.24726	7.33081	6.70669	6.89965	7.10904	6.92984	7.09552	7.28988	7.34184	7.58221	6.55659	7.41004	7.46838	7.76125	7.12297	7.38211	7.74279	6.8709	7.30529	7.28543	7.6914	7.30256	7.33955	7.46667	7.24871	7.17496	7.43196	7.44082	7.67902	6.80094	7.20311	7.71219	7.69928	8.06124	7.49847	7.88187	7.84818
LSM8	3020804	0.0173786	0.257667	-1.21819		6.19308	5.94943	7.03924	6.62701	6.78418	6.14293	6.43564	6.08292	6.05431	6.34473	6.04808	6.74515	6.6417	6.50888	7.01381	5.79967	6.77816	6.70338	7.09468	6.39953	6.05431	6.85191	6.20479	6.75246	6.78574	7.13073	6.48717	6.42448	6.81901	6.30189	6.52021	6.7037	7.29574	6.97112	6.57267	6.59283	7.25541	7.12698	7.14611	6.47319	7.28546	6.83342
TTC33	2854718	0.0132032	0.257667	-1.21831		5.99221	6.05371	6.80975	5.96924	6.576	6.23162	6.36581	5.53455	6.26142	6.09839	5.62074	6.51062	6.35051	6.56362	6.96964	6.03421	6.56702	6.67582	6.64707	6.15848	6.45277	6.69087	6.19551	6.34777	6.3828	6.38344	6.34795	6.17767	6.61168	6.43754	6.20383	6.59154	6.84423	6.94952	6.2199	6.38102	7.14626	6.95367	7.46375	6.55688	6.7526	6.76569
G2E3	3530982	0.0138697	0.257667	-1.21836		6.493	6.35989	7.08981	7.35671	6.95138	6.55152	6.81469	6.47926	6.63501	6.87787	5.86553	6.79614	6.83481	6.99509	7.6067	6.21583	6.96012	6.98636	7.45398	6.93784	6.97866	7.36189	6.81636	7.07718	7.18949	7.53758	6.72242	6.82585	7.07191	6.59283	7.03261	7.02554	7.26311	7.22709	6.50054	6.91563	7.42075	7.62247	7.38873	7.06233	7.37654	7.1469
RRM1	3318009	0.0163606	0.257667	-1.21843		8.79329	8.23162	8.74868	8.86726	9.07105	8.31833	8.7434	9.18726	8.75592	8.96191	7.99557	8.9432	9.3673	9.5642	9.39431	8.88333	9.57261	9.17964	9.54323	8.86887	9.42828	9.63791	9.01461	8.99665	9.40126	9.28559	9.10669	8.44844	9.34844	9.17235	9.23336	9.17999	9.1099	9.76033	8.8202	8.85054	9.5253	9.47954	9.39826	9.40322	9.35918	9.20062
VBP1	3996815	0.0300724	0.259864	-1.2185		6.66883	6.66069	7.48215	7.93489	7.85946	7.57068	7.21966	7.09631	7.3215	7.30044	6.31989	7.43626	7.73863	8.13089	7.90461	7.77717	7.92907	7.83629	7.80164	7.16963	7.42669	8.20335	7.53856	7.7393	7.74542	7.87035	7.6191	7.62606	7.79375	7.47324	7.57859	7.62755	8.23572	7.84225	6.78157	7.53052	7.91904	8.03593	8.20515	7.68083	7.92496	7.94888
BRCA2	3484641	0.0343286	0.263371	-1.21851		6.53149	5.81484	7.0117	7.10514	6.92488	5.91585	6.76935	6.90611	6.91284	6.96307	6.29021	6.72464	7.0939	6.97822	7.35524	6.64339	7.4534	7.24245	7.85156	7.05032	6.75639	7.48765	6.66018	7.28087	7.31425	7.32479	6.68319	6.74496	7.26565	6.74568	7.05433	7.10637	7.50768	7.32438	6.75483	6.71789	7.82139	7.49459	7.52667	7.10536	7.70773	7.18022
SCFD1	3531032	0.0176737	0.257667	-1.21863		6.92225	6.80804	7.54997	7.39861	7.45595	7.11118	7.26099	6.9528	7.34523	7.24238	6.62754	7.11384	7.28019	7.61317	7.9277	7.26015	7.36871	7.83832	7.88767	7.31011	7.54658	8.22179	7.43381	7.82992	7.62414	7.73981	7.32224	7.5448	7.5379	7.08644	7.41071	7.45543	7.9533	7.89562	6.57495	7.51267	7.9711	8.11409	8.05124	6.89869	7.80401	7.64872
ZNF641	3453120	0.00879775	0.257667	-1.21875		7.17823	7.209	6.87429	7.35155	7.9027	6.73195	7.7922	7.51203	7.62274	7.06398	6.96985	7.49502	7.26046	7.57835	7.14964	7.31372	7.16899	7.99593	7.28353	7.57663	7.37286	7.50845	7.64459	7.49941	7.52893	7.44241	7.42767	7.56446	7.57895	7.29956	7.18448	7.38069	8.44812	8.07077	7.19366	7.69607	8.02522	7.5543	7.85334	7.4901	7.97384	8.27478
ADNP2	3795501	0.0198572	0.257672	-1.21881		7.16959	7.05676	7.31326	7.71628	7.95033	7.54628	7.97711	7.51852	7.26137	7.34586	6.68956	7.23131	7.632	7.62925	7.38789	7.17732	7.65432	8.44997	7.81072	7.22911	7.78945	7.94707	8.06184	8.24375	7.52783	7.6665	7.27777	7.16751	7.74559	7.22823	7.32471	7.56382	8.3646	8.01472	7.3276	7.61426	8.10514	7.95072	8.09889	7.62793	8.44047	7.91352
POLA1	3972093	0.0269782	0.25886	-1.21885		6.96336	6.79013	7.62627	7.47859	7.69754	6.19382	7.43509	7.75512	7.37606	7.41973	7.1984	7.45831	7.67059	7.58961	7.67647	7.33056	8.12206	7.70004	8.026	7.45282	7.51057	7.94839	6.93352	7.59703	7.96574	7.75414	7.64222	7.57557	7.92561	7.33912	7.46538	7.7509	8.21344	8.35463	7.11065	7.213	8.27306	7.94034	8.18179	7.7497	8.00535	7.68794
EMC2	3111375	0.016115	0.257667	-1.21887		7.18456	7.31123	7.84193	7.70774	7.77146	7.3816	7.55354	6.63561	7.61942	7.64211	6.95139	7.57216	8.10861	8.18632	8.16147	7.75713	8.48522	8.34703	8.13323	7.96931	7.58668	8.37564	7.82741	8.10373	7.89875	8.16633	7.579	8.02239	7.89615	7.72538	7.83026	7.97385	7.98848	8.10926	7.75628	8.04408	8.27648	8.28557	8.52541	7.90043	8.04573	8.11781
SRFBP1	2826064	0.00959858	0.257667	-1.21887		7.36463	7.43093	7.49711	7.4295	7.80304	7.27421	7.6971	6.90325	7.50634	7.45539	6.67287	7.63469	7.86084	7.79333	7.83818	7.39888	8.08436	8.22491	7.92908	7.64491	7.94988	8.10675	7.63695	7.93533	7.74007	7.86761	7.38165	7.80491	7.91369	7.33525	7.31532	7.64062	8.07242	8.08017	7.49091	7.71364	8.16234	7.97914	8.39933	7.7486	8.28181	8.3135
SUSD3	3179646	0.0049036	0.257667	-1.21889		8.35005	8.22023	8.58067	8.745	8.97824	8.45882	8.53661	8.73304	8.74798	8.93928	8.35368	8.48575	8.38855	8.63303	8.51269	8.05481	8.10282	9.12947	8.71679	8.67073	8.30806	8.48945	8.52968	8.77587	8.67408	9.33607	9.04175	9.21347	8.45205	8.54904	8.73714	9.12064	9.31189	8.97239	8.36182	8.7662	8.94992	8.91002	9.53706	8.72346	9.12413	8.87035
ALMS1	2488785	0.0293875	0.25886	-1.21896		6.87118	6.28478	7.32342	6.83955	7.42571	6.1032	7.19348	6.91506	7.26067	7.15115	6.8753	7.2308	6.95281	7.22125	7.01053	6.67174	7.50966	7.70847	7.64401	7.10282	7.03502	7.46345	6.55379	7.3597	6.94705	7.32506	7.19348	7.1841	7.57698	7.00555	6.88919	7.34075	7.76382	7.82955	6.9753	6.8601	8.10282	7.34501	8.13849	7.38098	7.73651	7.70276
ZNF326	2346074	0.0451988	0.27424	-1.21912		6.71334	6.1555	7.94668	7.44854	7.66812	6.48088	7.31154	6.93961	7.24726	7.12601	6.76158	7.46212	7.28307	7.08293	7.54509	7.01622	7.98801	7.79881	7.94295	7.62976	6.87851	7.80479	7.00889	7.65004	7.55699	7.65641	7.15079	7.32254	7.89499	6.85086	7.29398	7.40187	7.9551	7.79415	7.46107	7.24479	8.03632	7.56939	8.02585	7.57837	8.22409	8.03163
ADD3	3263555	0.0371795	0.264911	-1.2192		8.18215	7.50654	8.72387	9.00456	8.85291	7.95027	8.16273	8.1741	8.43432	9.06764	7.68111	7.70539	8.53304	9.10007	8.87684	7.68244	8.46896	8.79644	9.09416	8.40368	8.38149	8.66719	8.74569	8.23651	8.83406	8.92358	8.36507	8.2422	8.9282	9.05662	8.77133	8.8252	8.11486	9.07215	8.35847	8.48533	9.34847	8.84283	9.14625	8.79297	8.76333	8.62997
RALGAPA2	3900091	0.0417968	0.270904	-1.2193		8.17826	7.69633	8.23082	9.16911	9.26642	7.68607	8.53524	8.8789	8.64594	8.83148	8.27221	8.14652	8.39947	8.4635	8.673	8.13437	8.47997	9.00561	8.82406	8.41933	8.17158	8.6002	8.03542	8.55147	8.59603	9.16658	8.60838	9.06394	8.68841	8.7699	8.40231	9.3014	9.62888	9.13003	8.38401	8.30374	9.63355	8.86262	9.43965	8.589	8.49972	8.79663
CKAP2	3490655	0.0323777	0.260833	-1.21931		7.70374	7.06467	8.07222	8.51991	8.3746	8.36612	8.11427	8.33091	7.94707	8.23092	7.10438	8.22051	8.57108	8.72472	9.01184	8.32656	8.80246	8.60958	8.89071	8.53326	8.32671	8.82699	8.39343	8.5485	8.83946	8.77959	8.22665	7.77167	8.77108	8.48336	8.67614	8.47251	8.41759	8.82071	8.15238	8.14387	8.9235	8.62232	8.86586	8.85356	8.69119	8.75784
CPSF2	3548788	0.0286189	0.25886	-1.2194		7.70897	7.90729	8.18466	8.90098	8.73532	7.72876	8.48334	8.20692	8.47727	8.26138	7.6792	8.48633	8.57806	8.7997	8.70253	8.40462	9.01105	8.92497	8.8784	8.80051	8.17654	9.1763	8.35019	8.88105	8.66494	8.76556	8.36224	8.53339	8.6763	8.09002	8.30027	8.82715	9.13103	9.22421	8.09147	8.55648	9.12062	9.10285	9.3027	8.55597	9.1136	9.03916
SMC3	3263790	0.0296364	0.259065	-1.21942		7.96422	7.72404	8.93959	9.2618	9.04828	8.48685	8.7726	8.44478	8.82561	8.88746	8.03776	8.71004	9.15964	9.10375	9.24428	8.58456	9.46296	9.3209	9.36429	8.83438	8.35254	9.31571	8.81231	9.24661	9.08173	9.33303	8.86344	8.62471	9.10195	8.84906	9.0157	9.21742	9.22084	9.34961	8.4769	8.91143	9.62541	9.28815	9.56433	9.17134	9.39282	9.27684
C1orf112	2366581	0.0350946	0.264189	-1.21949		6.56676	5.60232	6.96145	6.46196	6.62526	5.50404	6.51893	6.89087	6.40452	6.56586	6.28605	6.78344	6.82817	6.62616	7.03034	6.28962	7.07257	6.79695	7.57569	6.81487	6.75742	7.27346	6.08187	6.66965	6.97983	7.25551	6.57122	6.42297	6.99907	6.38979	6.72486	6.74655	7.13619	7.31611	6.9489	6.2885	7.44387	7.02522	7.28696	6.98581	7.40168	7.01911
TRAF5	2378662	0.0182406	0.257667	-1.21957		7.31725	6.84036	8.23553	7.57983	7.82268	6.72975	7.7282	7.021	7.53394	7.84376	7.58295	7.48145	7.47525	7.77949	8.12054	6.43529	7.85416	7.87664	7.9611	7.57601	7.24032	7.66507	7.28656	7.66031	7.75072	8.01745	7.73811	7.8981	7.98516	7.92884	7.64464	7.96187	7.90593	8.10619	7.82422	7.45811	8.12735	8.04728	8.2995	7.84141	7.70032	8.08732
XRCC4	2818454	0.0116124	0.257667	-1.2197		7.28352	7.23633	7.32079	7.23691	7.54237	6.75362	7.41829	6.62165	6.89449	7.33701	6.58396	7.54049	7.66806	7.86044	7.75474	7.20522	7.87817	8.0488	7.83416	7.63014	7.90701	7.9957	7.23108	7.62645	7.66091	7.60586	7.39039	7.54126	7.7854	7.53976	7.2885	7.61543	7.9027	8.08635	7.17012	7.50749	7.74536	7.94445	7.87359	7.3743	7.93047	7.99519
IL6ST	2857416	0.0414154	0.270205	-1.21971		9.80387	9.64816	10.332	9.93166	10.5022	9.17119	10.0815	9.06012	10.1118	10.4172	9.77051	9.96812	9.49137	9.75773	9.72005	8.59199	9.5224	10.726	10.3219	9.92088	9.6475	9.73272	9.74362	9.57814	9.97781	10.4368	10.0448	10.2196	10.3159	10.0945	9.89934	10.173	10.2944	10.4612	9.97373	9.97189	11.1161	10.5012	10.5861	10.0331	10.1742	9.86406
CHD1	2868523	0.0241275	0.25886	-1.21981		7.14763	6.81579	8.21676	7.63953	7.90716	7.06117	7.85479	6.99318	7.63172	7.58579	7.4121	7.70929	7.82186	7.72025	8.11742	7.16859	7.96819	8.51418	8.17112	8.03733	7.46856	8.15027	7.61451	8.24957	7.67932	8.1132	7.70457	7.89408	8.0898	7.56729	7.74252	7.97397	8.39092	8.19567	7.54979	7.67022	8.38146	8.11008	8.55829	7.54659	8.39557	8.10337
ERBB2IP	2812435	0.0143257	0.257667	-1.21988		8.72962	8.16042	9.14528	9.09703	9.48452	8.64455	9.39986	8.53984	9.28873	9.29721	8.47497	9.38388	9.25833	9.35626	9.68345	9.02141	9.43796	9.84	9.63085	9.54334	8.85117	9.49892	9.19217	9.49215	9.21013	9.42661	9.42945	9.25984	9.6248	9.12497	9.49938	9.3649	9.52843	9.56053	9.31168	9.30013	9.95082	9.53558	9.93749	9.41364	9.70478	9.84981
MED17	3344897	0.00392153	0.257667	-1.21989		6.88671	6.86574	6.80463	7.05578	7.51629	6.82281	7.12618	6.96443	7.23923	7.16464	6.5717	7.26156	7.26668	7.30237	7.53861	6.80502	7.45934	7.44199	7.50076	6.9986	7.36003	7.48016	6.9989	7.25604	7.30089	7.64383	7.14917	7.33485	7.4324	7.08046	7.15568	7.60411	7.65005	7.88659	6.62494	7.23982	7.93035	7.7891	7.81437	7.28403	7.6517	7.49333
IPO7	3319840	0.0336754	0.262661	-1.22031		8.03685	7.76964	8.73392	9.29479	9.11817	8.71803	8.97616	8.68219	8.71217	8.49722	7.77724	8.8342	9.0806	9.23148	9.29496	8.89167	9.33134	9.41133	9.10766	8.71643	8.52556	9.41596	9.14006	9.10165	9.14983	9.30574	8.73457	8.68363	9.16054	8.62362	8.86908	8.81952	9.36825	9.29381	8.29554	9.16721	9.42813	9.4233	9.62102	9.07287	9.447	9.51012
AKAP9	3012381	0.028914	0.25886	-1.22055		6.9921	6.73773	8.15362	7.35733	7.46768	6.79196	7.31874	6.6572	7.48727	7.68589	7.44181	7.7871	7.56031	7.32315	7.88013	7.15263	7.8313	8.04555	8.00248	8.04615	6.98727	8.26653	7.18167	7.97501	7.45136	8.19926	7.45359	7.84681	7.5627	7.38017	7.73429	7.88888	8.23095	7.97154	7.68883	7.58512	8.26169	8.07741	8.23176	7.40167	7.86954	7.77172
NEMF	3563459	0.0141511	0.257667	-1.22066		7.12325	7.05398	7.96211	7.92945	7.90944	7.3725	7.70851	7.41389	7.96501	7.88604	7.58129	7.64132	7.976	7.92098	8.37754	7.59234	8.1718	8.17271	8.15829	8.007	7.28181	8.43467	7.63517	8.44895	8.12902	8.32663	7.75392	8.23677	7.94494	7.63699	7.90502	8.03658	8.4623	8.24222	7.38986	7.96211	8.64073	8.32451	8.49701	7.93731	8.25206	8.36586
ARHGAP19	3302187	0.00422432	0.257667	-1.22081		8.46181	8.26865	8.56057	9.06871	9.11823	9.01935	8.91645	9.22838	8.73048	8.95667	8.11476	8.81328	9.12275	9.27411	9.57501	8.43903	9.19781	9.13374	9.42636	8.75372	9.33174	9.25845	9.03776	8.92744	9.24195	9.489	8.98598	8.86065	9.06871	9.13613	9.32065	9.27105	9.1544	9.61082	8.82904	8.93453	9.27915	9.2567	9.41423	9.45119	9.18751	9.28322
LMNB1	2827185	0.00885415	0.257667	-1.22104		8.24297	7.68678	8.70557	8.50891	8.45878	7.73225	8.3778	8.60803	8.07831	8.48312	8.02602	8.47202	8.80776	8.77636	8.5939	8.25288	9.33287	8.82257	8.97947	8.67182	8.87815	8.80179	8.02376	8.94907	8.74069	8.65925	8.51112	8.50113	9.08434	8.90977	8.6409	8.81737	8.61404	9.20105	8.69588	8.38836	9.06272	8.74355	8.99617	8.85896	9.10343	8.73697
APC	2824198	0.0197302	0.257667	-1.2211		6.1622	6.02188	6.72248	6.4412	6.93024	6.30475	6.65865	6.33897	6.75527	6.81455	6.13787	6.82142	6.82407	6.67656	7.09094	6.32204	6.92215	7.32846	7.31955	6.88419	6.19232	7.22248	6.41912	7.13597	6.80171	7.11377	6.66548	6.95305	7.05016	6.50607	6.80457	6.83269	7.89228	7.06668	6.80379	6.67059	7.34626	6.90129	7.72403	6.76044	7.04102	7.26145
MITD1	2566645	0.00982243	0.257667	-1.2212		7.22198	7.05516	7.74406	7.21122	7.42846	7.02108	6.98147	6.75199	7.31118	7.12045	6.52762	7.15944	7.43157	7.7183	8.00119	6.87442	7.78725	7.68003	7.84531	7.44961	7.78734	7.69176	6.92429	7.52431	7.70026	7.74045	7.40159	7.40104	7.59601	7.41072	7.57066	7.46134	7.48138	7.99124	7.27259	7.3558	8.03465	7.84008	8.17193	7.31005	7.86951	7.75953
COMMD3-BMI1	3238491	0.022834	0.25886	-1.22136		7.11173	7.56927	7.94842	7.83276	8.22629	7.39567	7.52666	7.06708	7.42487	7.29951	6.56146	7.26797	7.56725	8.13023	7.93766	7.49864	7.47389	7.99198	8.14463	7.66306	7.35435	8.01899	7.69835	7.81118	7.71489	8.1838	7.8118	7.61216	8.00329	7.33847	7.7554	7.97363	8.31848	7.98298	7.02443	7.66891	8.42805	8.05762	8.59968	7.70917	7.78413	8.29995
NCL	2603460	0.0115513	0.257667	-1.22152		9.6593	9.55322	10.6804	10.3673	10.7752	9.48903	10.5056	10.2727	10.2573	10.1392	9.97474	10.6223	10.6377	10.7698	10.5653	10.4296	11.0983	10.9447	10.7506	10.5855	10.3718	10.887	10.3235	10.7873	10.5491	10.4107	10.5553	10.6055	10.9472	10.5264	10.3357	10.8058	10.8215	10.9702	10.6246	10.4562	10.8348	10.7184	11.0375	10.7744	11.1507	10.7429
PIK3R4	2695200	0.00705012	0.257667	-1.22155		7.98102	7.75816	8.04016	8.24148	8.52409	7.75771	8.39844	8.01723	8.41692	8.50227	7.64022	8.67379	8.41289	8.24211	8.49046	7.95471	8.69777	8.65393	8.83036	8.77018	8.37406	8.82649	8.05695	8.67821	8.54987	8.62852	8.4149	8.04247	8.58289	7.97276	8.37197	8.59194	8.86264	8.94306	8.67708	8.4645	9.00448	8.73008	9.03262	8.60702	8.83918	8.70416
FYTTD1	2659887	0.0128278	0.257667	-1.22172		7.43721	7.85088	7.6518	7.51311	7.88702	7.20763	7.81909	6.71676	7.60331	7.20013	7.24951	8.07861	8.02685	7.78711	7.73182	7.67379	8.10601	8.16641	7.87382	7.81946	8.00072	8.00201	7.79665	8.20925	7.70974	7.49328	7.74631	8.10685	8.06757	7.67332	7.32949	7.88443	8.25167	8.19981	7.49335	7.88225	7.98318	8.16974	8.51219	7.46711	8.45255	8.66495
TBCE	2386418	0.0146916	0.257667	-1.22186		6.95012	6.35867	7.34734	7.117	7.49581	6.5907	7.10393	6.55207	7.00137	7.1031	6.57534	7.16701	7.52482	7.45118	7.49081	7.04766	7.84704	7.79638	7.66925	7.47099	7.23471	7.65995	7.02636	7.55128	7.39426	7.55743	7.26841	7.1377	7.45072	7.17397	7.06437	7.26522	7.52259	8.00984	7.27894	7.21882	7.81032	7.57767	8.17544	7.53998	7.75621	7.7121
HMGB2	2793951	0.0150965	0.257667	-1.22186		7.95909	7.17641	8.93304	8.59135	8.51552	8.04344	7.92187	8.03742	8.17271	8.24682	7.60543	8.41127	8.61334	8.66931	8.76615	8.30654	8.88699	8.74809	8.95202	8.30787	8.56929	8.75217	8.07932	8.70344	8.57765	8.57763	8.39912	8.07613	8.88996	8.73004	8.49	8.77519	8.53543	8.90384	8.44591	8.4055	8.96853	8.70446	8.95643	8.76023	8.9769	8.63372
CPNE3	3105904	0.0124206	0.257667	-1.222		9.70072	9.25541	9.60511	9.95331	10.4678	9.83387	10.0815	9.68266	9.8426	10.124	8.97134	10.0177	10.1857	10.4287	10.4363	9.83132	10.4252	10.6136	10.5078	10.3683	10.0909	10.2082	10.0656	10.3448	10.198	10.3427	9.99072	9.76691	10.3038	10.0678	10.2108	10.3181	10.169	10.6508	10.3882	10.1111	10.8491	10.1916	10.7058	10.5519	10.6632	10.5407
DDX18	2502300	0.015298	0.257667	-1.22222		7.09139	7.19806	7.73095	7.66556	8.08845	7.82224	7.94706	7.28145	7.79242	7.86652	7.16743	8.00216	8.28582	8.04199	8.18349	7.50058	8.51199	8.55779	8.09356	7.95227	7.61082	8.29422	7.86881	7.89618	8.03948	8.37246	7.78949	7.93592	8.22512	7.67186	7.90588	8.46146	8.36808	8.32931	7.84259	7.96888	8.68746	8.42062	8.63749	7.82503	8.4244	8.25286
WDR76	3591704	0.0352317	0.264189	-1.22224		8.21663	7.23922	7.83654	8.33238	8.40539	7.24616	8.28567	8.47672	7.78679	8.05708	7.3191	7.95639	8.56388	8.67121	8.45683	8.40226	8.61771	8.57965	8.60457	8.18571	8.8556	8.7316	8.14683	8.40107	8.61849	8.41661	8.4176	7.80922	8.81815	8.14296	8.35799	8.21477	8.184	8.96911	7.64339	7.71115	9.07582	8.54031	8.79905	8.65472	8.84044	8.5846
FAM135A	2912777	0.0215927	0.25886	-1.22228		7.25516	7.07873	8.09168	7.51976	7.39782	6.92889	7.37308	7.05683	7.67202	7.40228	7.22773	7.507	7.43184	7.67299	7.68339	7.0911	7.94678	7.84986	7.79505	7.4199	7.08257	7.88367	6.87311	7.61034	7.60971	8.10833	7.55949	8.35301	7.44213	7.03899	7.46165	8.15566	8.54027	7.97687	7.30254	7.51999	8.17087	7.86899	8.3759	7.84801	8.00026	7.93035
ACTR10	3537813	0.00961233	0.257667	-1.22243		7.14794	6.86753	6.84546	7.28352	7.54243	7.22207	7.33581	7.17758	7.08571	7.0754	6.58058	7.22797	7.31692	7.40876	7.69987	7.10501	7.41227	7.91616	7.67244	7.3645	7.50823	8.0594	7.64282	7.43839	7.47674	7.55144	7.17077	7.10901	7.39301	7.06243	7.29298	7.48559	7.28756	8.39458	6.9168	7.2473	8.00251	7.83596	7.91391	7.57334	7.92811	7.90045
BCLAF1	2975680	0.0203091	0.25886	-1.22278		8.54272	8.1141	9.01569	8.92579	9.46467	8.91352	9.37813	8.57545	9.05229	8.89056	8.3118	9.22335	9.4046	9.04942	9.58908	8.9443	9.4153	9.96059	9.66717	9.4489	9.06383	9.79533	9.25839	9.57551	9.31591	9.30444	9.04436	9.0681	9.41946	8.77375	9.08159	9.34411	9.56364	9.64593	9.37062	9.02802	9.85297	9.4173	9.83395	9.3193	9.77501	9.60814
FKBP5	2951567	0.0222378	0.25886	-1.22282		8.23777	8.65718	7.9111	8.86022	9.25626	8.64198	8.658	8.9517	8.77266	9.10837	8.07727	9.28934	8.80944	9.6931	8.85654	8.79436	9.57937	9.26756	8.59797	8.49061	8.88486	9.02156	8.87769	9.08577	9.26936	8.71497	8.9992	8.94187	9.6525	9.19796	8.60555	9.10625	9.27041	9.40651	8.50383	8.87582	9.44886	8.87801	9.35623	9.29771	9.79663	9.35487
SMURF2	3766960	0.0101997	0.257667	-1.22284		7.30262	7.84677	8.29397	8.0621	8.19884	7.58196	8.10867	8.09044	8.23993	7.98266	7.69606	7.82283	7.91131	8.03596	8.18907	7.43249	8.19104	8.60316	8.19073	7.93865	7.4722	8.388	8.08993	8.31035	7.88283	8.53178	8.19399	8.36098	8.12438	8.14967	8.0355	8.23761	8.72121	8.91189	7.5783	8.02462	8.83694	8.4153	8.95774	8.10244	8.43266	8.31788
MST4	3991109	0.00808769	0.257667	-1.22285		8.43088	8.81408	8.8846	9.72214	9.88016	9.54942	9.37169	9.29876	9.26924	9.53427	8.69135	9.43241	9.53816	9.88781	9.55432	9.09291	9.85467	9.88216	9.44793	9.17641	9.18399	9.78402	9.42511	9.97659	9.66474	9.68864	9.57629	9.54055	9.65875	9.41348	9.41473	9.78563	10.0157	9.83019	9.13888	9.57873	9.84913	9.62923	10.0716	9.65276	9.66703	9.88437
ZNF729	3826803	0.00894336	0.257667	-1.22292		5.04619	5.66424	5.93667	5.62387	6.39458	5.48807	5.26076	5.53124	5.74385	4.94128	5.26017	5.34831	5.9591	5.87656	5.53663	4.76983	5.48032	5.2904	5.91281	5.54372	5.99816	5.59022	5.48761	5.86785	5.94257	6.4177	5.44763	5.77656	5.94571	5.6471	5.82252	5.61753	5.22283	6.09189	5.41412	5.57002	6.07353	5.93863	6.31158	5.95017	5.89065	6.03213
SLC9A6	3992354	0.0445111	0.273494	-1.22297		7.99249	7.75928	8.20093	8.60356	8.91052	8.07529	8.75848	8.98568	8.70938	8.73702	7.82186	8.54598	8.57325	8.30993	8.82529	7.53063	8.49453	8.95168	9.35929	8.91175	8.50917	8.73412	8.42048	8.61191	8.93991	9.50056	8.78695	8.02355	8.93384	7.96915	8.87163	8.65877	9.25513	9.62319	8.50762	8.5405	9.36296	8.9482	9.05156	8.89078	9.03559	8.27558
ARHGEF6	4023467	0.0356904	0.264387	-1.22304		7.26723	6.95423	7.97659	8.4258	8.56972	7.52476	8.16748	8.06565	8.33992	8.31181	7.33142	8.20085	8.41423	8.43266	8.41316	7.61922	7.87051	8.58439	8.72571	8.20421	7.66309	8.25836	8.10072	8.20156	8.41113	8.51819	8.36248	8.27536	8.40996	7.70637	8.16912	8.57702	8.77466	8.86853	7.70993	8.08038	8.98863	8.71516	8.82543	8.3881	8.29592	8.62988
PPP1R12A	3463571	0.00273869	0.257667	-1.2233		9.00397	8.89356	9.26679	9.70705	9.75946	9.36901	9.44335	9.21212	9.66285	9.77581	8.74812	9.64346	9.74938	9.90621	9.85178	9.25931	9.88085	10.0019	9.86332	9.62333	9.29099	9.88885	9.53022	9.82429	9.82306	9.90298	9.78471	9.86143	9.88248	9.60365	9.8701	9.94505	10.0421	9.90895	9.39638	9.65844	10.1612	9.86344	10.1762	9.87184	9.91022	9.88441
WDR44	3988365	0.00679515	0.257667	-1.2234		6.87898	6.58513	7.06854	6.98258	7.10537	6.52349	6.75163	6.45759	7.08913	7.15329	6.57023	7.09071	7.08728	6.98715	7.69243	6.56174	6.97856	7.45591	7.29332	7.10388	6.87175	7.56425	6.95623	7.31543	7.28114	7.57246	6.98338	7.34511	7.11262	6.54828	7.12566	7.18438	7.57033	7.91341	6.71806	7.23796	7.79202	7.33851	7.63255	7.10774	7.17015	7.41699
AGTPBP1	3212728	0.0226621	0.25886	-1.22348		6.97582	7.50467	8.12737	8.49063	8.26315	7.89365	7.92175	7.4293	7.86973	8.09721	7.32322	7.91594	7.80418	8.48783	8.38521	7.45636	8.20874	8.31971	8.39122	7.46731	7.74885	8.68407	7.92048	8.04168	8.02741	8.68895	8.11378	8.23045	8.36491	8.08164	7.93404	8.12767	8.48277	8.38336	7.27966	7.87506	8.68352	8.47282	8.72714	8.03789	8.17685	8.48517
C9orf41	3210130	0.00607117	0.257667	-1.22353		7.00174	6.77016	7.57544	7.65941	7.83669	7.19049	7.1363	7.00847	7.23246	7.40762	6.70123	7.1069	7.21279	8.02517	7.60282	7.30783	7.66871	7.7169	7.60899	7.16481	7.43292	7.62543	7.47697	7.60026	7.73761	7.86031	7.56618	7.32878	7.83971	7.39989	7.44133	7.441	7.78632	7.85619	6.84034	7.57739	8.0514	7.86	8.16109	7.3569	7.84978	7.94179
WBP4	3486807	0.0100141	0.257667	-1.22355		5.37261	5.68353	5.91659	6.33235	6.13428	5.46518	5.86493	5.43487	5.71378	5.86958	5.23067	5.84355	6.15147	6.14325	6.15743	5.63498	6.53781	6.27661	6.14187	5.65128	5.9076	6.21994	5.95544	5.94523	6.17552	6.43568	5.98748	6.20317	6.26926	6.01566	5.73042	6.24929	6.29016	6.48053	5.28133	5.73391	6.43252	6.59006	6.67245	5.97834	6.64482	6.51704
ALDH9A1	2442103	0.0250963	0.25886	-1.22355		7.46678	7.25186	7.59001	8.12085	8.40036	7.50272	7.73276	7.8859	7.90548	7.91964	6.96502	7.90086	8.0499	8.27857	8.24668	8.07268	8.45874	8.66556	8.45752	8.42516	7.91191	8.37014	7.75645	8.4938	7.95887	8.31033	7.85794	7.79584	8.21308	7.947	7.85015	8.34837	8.3831	8.82507	8.25582	7.77201	8.81374	8.442	8.99896	8.53214	8.4897	8.30384
CLDN12	3012019	0.0327497	0.260868	-1.22362		8.5212	8.83872	7.7424	8.35093	8.4389	8.47883	8.46063	7.91563	8.96911	8.78261	7.55002	9.00754	8.53761	8.47859	9.26158	7.77684	8.81946	8.99344	9.02461	8.47115	8.71089	8.80876	8.15242	8.65833	9.31221	9.75733	8.35561	8.57375	8.45664	8.17307	8.95314	8.56423	9.01386	8.9274	8.81452	9.01232	9.06525	9.19117	9.23348	8.82367	8.6803	8.62872
STXBP3	2350339	0.0115019	0.257667	-1.22399		7.06245	7.01676	7.52003	7.31142	7.6015	6.86295	7.25213	6.19168	7.371	7.32109	6.58779	7.40564	7.49244	7.57106	7.79909	7.01695	7.64529	8.01539	7.78108	7.37653	7.2658	7.78837	7.22051	7.78763	7.59075	7.70862	7.31116	7.42974	7.57217	7.14013	7.33811	7.61426	7.76792	7.85025	7.37294	7.51036	7.8323	7.69169	8.12423	7.39957	8.08425	7.83685
CEP290	3464622	0.0183759	0.257667	-1.22415		5.52936	5.42751	6.66447	6.32228	6.16069	5.6493	5.84452	5.5026	6.07702	6.24084	5.8095	5.91074	6.17165	6.30727	6.63409	5.68593	6.71926	6.48124	6.59098	6.06371	5.65144	6.74711	5.95448	6.39807	6.42671	7.01008	6.10652	6.30321	6.33515	6.21244	6.29076	6.40802	6.49919	6.42037	5.66218	6.20684	7.00053	6.63123	6.89391	6.22558	6.40498	6.60258
SLC4A7	2666904	0.0229628	0.25886	-1.2244		7.5313	7.06722	8.27136	8.09013	7.94718	7.1134	7.29883	7.34352	7.84979	8.03372	7.58167	8.43909	7.96052	7.80441	8.20607	7.11528	8.26593	8.24186	8.47476	7.78889	7.80795	8.33111	7.24396	8.20571	8.06573	8.69746	8.087	7.97575	8.2377	7.63973	8.06082	8.43417	8.03137	8.24103	7.8528	7.99247	8.63178	8.34844	8.48406	8.02775	8.43212	7.6642
ELP4	3325307	0.0115616	0.257667	-1.22441		7.46518	6.99553	7.89818	8.29512	8.30089	7.56785	7.7821	7.69371	7.89314	7.8504	7.03034	7.61265	8.1282	8.12617	8.29612	7.53178	8.1747	8.25891	8.47633	7.93623	7.89641	8.15637	7.87734	8.11664	8.28603	8.39207	8.0211	7.73202	8.24036	7.80103	8.20247	8.20997	8.16688	8.40104	7.60665	7.74665	8.61244	8.39424	8.61266	7.9957	8.6392	8.36347
UBE2A	3988874	0.0154395	0.257667	-1.22451		8.62448	8.10841	8.03268	8.79809	8.71634	8.39954	8.78349	8.44118	8.36084	8.30742	7.34175	8.17694	8.65214	8.77541	8.8065	8.55913	8.93617	8.96545	8.92955	8.58655	9.11585	9.16625	8.75427	9.06032	8.74498	8.82634	8.42258	8.61873	8.65677	8.19728	8.36181	8.42594	8.76551	9.08772	8.03342	8.75949	9.37572	9.05942	9.19716	8.85692	9.03363	9.24066
MCM8	3875195	0.0432356	0.27176	-1.22451		7.36626	6.61389	7.41391	8.32879	8.17978	7.57666	8.03802	8.18501	7.87342	7.79097	6.97716	8.08192	8.49491	8.59081	8.22715	7.97131	8.40588	8.32379	8.35272	8.16575	7.99923	8.51733	8.21147	8.04413	8.49506	8.40066	8.12062	7.55636	8.58013	7.45161	8.12793	7.76787	8.12746	8.52502	8.02822	7.78391	8.81804	8.28545	8.36639	8.56756	8.69356	8.8145
TTC1	2838042	0.0182147	0.257667	-1.22456		6.72025	6.23713	6.85773	6.55621	6.90726	6.03633	6.56788	5.92678	6.39892	6.34879	6.05726	6.81274	6.9991	6.82124	6.92383	6.61292	7.46395	7.07472	7.03523	6.73348	7.02922	7.2926	6.28326	7.12411	6.735	6.7145	6.6089	6.90527	7.14386	6.69905	6.40087	6.76069	7.33146	7.15572	6.38935	6.66039	7.14584	7.30283	7.51188	6.73589	7.65078	7.2492
NUP153	2943808	0.00492872	0.257667	-1.2246		9.71655	9.12683	9.79462	9.67035	10.0694	9.42251	10.2108	9.72133	10.0288	9.98795	9.34385	10.0958	10.1307	10.0733	10.3858	9.89413	10.3976	10.5978	10.5523	10.2806	10.0933	10.5449	10.0487	10.2926	10.1989	10.2579	10.0172	9.95685	10.2256	9.86046	10.1081	10.2682	10.3258	10.4666	10.4818	10.012	10.6996	10.2482	10.6331	10.3892	10.5364	10.2169
TSNAX	2385306	0.0322757	0.260833	-1.22475		7.15874	7.13603	7.38222	7.73833	8.27179	7.95871	7.86437	7.35849	7.65753	7.68025	6.76119	8.26857	8.16187	8.17587	8.26202	7.76652	8.13374	8.54309	8.30754	7.9628	7.81912	8.38663	7.86985	8.09658	8.14951	8.12168	7.85584	7.38943	8.34717	7.41985	8.09588	7.95056	8.23233	8.57392	7.90535	7.79294	8.73833	8.45088	8.74097	7.74083	8.50991	8.45181
ATAD2	3151534	0.0334368	0.262287	-1.22481		7.38848	6.77105	7.97404	8.22559	8.05542	7.49535	7.90159	8.18574	7.91891	8.28419	7.30081	7.91306	8.30562	8.31268	8.63835	7.59863	8.70144	8.39586	8.80422	8.13036	7.72157	8.59429	7.95638	8.19287	8.44806	8.73092	8.18656	7.76339	7.85603	8.13198	8.46244	8.28831	8.39606	8.67709	7.87855	8.02467	8.98056	8.47782	8.74544	8.50421	8.52036	8.23031
SCRN3	2516332	0.0369712	0.264863	-1.2249		6.17863	5.76779	6.28282	5.9558	6.62739	5.56735	6.63229	6.18719	6.61051	6.46458	5.74728	6.65916	6.53422	6.51631	7.13659	5.89737	6.70139	7.08449	7.17041	6.99665	6.44214	7.2713	6.36916	6.78762	6.38973	6.98886	6.33104	6.66308	6.82979	6.08132	6.28526	6.41758	6.8979	7.08059	6.18732	6.48823	7.29044	7.05137	7.34223	6.5681	6.88633	7.3793
TMEM135	3343546	0.00702137	0.257667	-1.22494		6.84397	6.60776	7.85895	7.53528	7.42226	6.7935	7.36287	6.95675	7.32049	7.51146	6.95075	7.30657	7.6572	7.50651	7.97867	7.11198	7.58574	7.58763	7.68075	7.62432	7.30069	8.01263	7.39678	7.90323	7.78977	8.02751	7.28271	7.54236	7.60696	7.3004	7.60335	7.74817	7.51632	7.73861	7.02522	7.40401	7.82745	8.08742	8.03524	7.45872	7.93698	7.81893
CEP97	2634027	0.0265804	0.25886	-1.22504		6.9767	6.15342	7.11923	7.06927	7.45688	7.2211	7.0562	6.99047	7.34834	7.36699	6.60599	7.48647	7.56803	7.49269	7.82228	7.55141	7.72435	7.87685	8.02976	7.92376	7.07641	7.95116	7.26838	7.95434	7.62596	7.73599	7.15671	6.73366	7.67368	7.1556	7.63729	7.46517	7.674	8.04623	7.83068	7.54939	8.05369	7.86011	8.05645	7.89234	7.66702	7.90222
CDCA2	3090697	0.0204398	0.25886	-1.22539		7.40173	6.24878	7.54703	7.36208	7.58881	7.04938	7.22098	7.64756	7.2168	7.72093	6.87638	7.46173	7.88392	7.85933	8.049	7.31083	7.97204	7.79036	8.27074	7.67243	7.85437	8.10177	7.36296	7.59508	8.13788	7.81893	7.39697	6.97863	8.11337	7.77079	7.69867	7.65148	7.79558	8.2621	7.80708	7.38074	8.1498	7.86879	8.08895	7.85033	8.23591	7.6971
PNPT1	2553970	0.0264376	0.25886	-1.22544		7.79727	7.36179	8.28494	7.94272	8.39581	6.92332	8.34893	7.70804	8.03331	8.08577	7.6445	8.26114	8.34262	8.16055	8.19307	7.61235	8.45507	8.92928	8.88531	8.3252	8.40058	8.6738	8.08517	8.47974	8.54323	8.39768	7.89361	8.38803	8.38659	7.55951	7.95363	8.43596	8.69414	8.76579	8.09917	8.12643	8.65235	8.49377	8.56131	8.15781	9.08992	8.47442
FZD5	2596763	0.0238728	0.25886	-1.22557		6.65808	6.09828	6.46173	6.48603	6.46411	6.06722	6.53644	6.546	6.5001	6.63137	6.50112	5.52104	6.54027	6.4837	6.35367	5.6804	7.05737	7.00757	6.82124	6.14929	6.224	6.27513	6.10838	6.6928	6.75635	7.5945	6.79754	6.61271	6.72914	6.56642	6.34223	6.9641	6.99503	7.22264	6.69556	6.3692	7.16168	6.3822	7.374	6.61515	7.32014	6.07851
PPIL3	2594535	0.0280395	0.25886	-1.22566		6.74486	7.54368	7.95206	7.75058	7.37024	7.5017	7.35418	7.4858	8.08663	6.96071	6.95451	7.68369	8.08788	8.39829	8.20276	7.83625	7.81412	7.82498	8.30062	7.92499	8.6373	7.91465	7.88741	8.29198	7.88989	7.42624	7.74473	7.45613	7.75815	7.92472	8.36119	7.87039	7.78396	8.16648	7.91264	6.99144	8.23441	8.40321	8.30469	8.38943	8.22976	8.03575
TPX2	3881443	0.0386115	0.26711	-1.22573		8.8358	7.70595	8.87387	9.40187	9.45446	9.21046	9.02062	9.83398	9.14309	9.58867	8.2508	9.13903	9.70526	9.88442	9.92706	9.183	9.7018	9.42435	9.90929	9.23435	9.50866	9.6971	9.37103	9.45664	9.98541	9.65109	9.3068	8.63964	9.6592	9.66133	9.55177	9.43073	9.30684	10.0441	9.35064	9.32318	9.86512	9.63836	9.79882	9.80627	9.78616	9.59225
SLC10A5	3142485	0.0111185	0.257667	-1.22607		8.38614	8.71642	8.16558	8.88123	9.00441	9.07475	8.92162	8.51638	8.71518	8.61802	7.34822	8.4083	8.90064	9.27841	9.08516	8.69952	9.14915	9.32534	9.08638	8.86526	9.06106	9.50972	8.96312	9.10909	8.95185	9.20847	8.75153	8.94759	8.91377	8.4974	8.77944	9.25365	9.135	9.43443	8.69018	9.00062	9.09185	9.05636	9.32404	9.13361	9.01363	9.30332
ZNF75A	3645816	0.00410704	0.257667	-1.2261		7.04187	6.95551	7.71928	7.69668	7.85677	7.0841	7.80978	7.69412	7.49241	7.54008	7.41493	7.03385	7.66846	7.35798	7.48212	7.33427	7.17791	7.89707	7.95736	7.78089	7.42996	7.83587	7.60233	8.00611	7.79351	7.92793	7.5163	7.71655	7.73997	7.58687	7.3328	7.71623	8.34824	8.21932	7.55911	7.39616	8.33544	8.03232	8.35728	7.78373	7.52692	7.70183
MRPL35	2492015	0.00508334	0.257667	-1.22621		7.79366	7.44706	8.42504	8.12652	8.17218	7.62975	7.98177	7.91633	7.79081	8.00454	7.56309	8.26253	8.33166	8.02605	8.26612	8.2289	8.77823	8.57475	8.61172	8.41498	8.07209	8.61332	7.65972	8.54593	8.34731	8.49189	8.15254	8.15258	8.55374	8.11557	8.36182	8.39897	8.73116	8.7992	8.61891	8.26621	8.78747	8.35769	8.86261	8.35674	8.41794	8.38935
BAZ1A	3560711	0.00811009	0.257667	-1.22623		8.38678	8.39655	8.92968	9.29275	9.19109	8.24085	9.12004	8.88292	9.00902	8.88135	8.70546	8.92545	9.13237	9.28164	9.18531	8.74708	9.42638	9.51424	9.29196	9.06136	8.59949	9.37731	8.93714	9.35346	9.21121	9.30515	9.22521	9.55713	9.33337	8.85832	9.08285	9.26727	9.70386	9.54483	8.49765	9.08546	9.59192	9.36751	9.72615	9.15121	9.69047	9.5687
DYNC1LI1	2668035	0.0113537	0.257667	-1.22631		7.35119	7.19423	7.709	7.82272	8.27634	7.85417	8.16475	7.56938	7.87879	7.77948	7.03138	8.22208	8.10637	8.17387	8.07868	7.65619	8.09709	8.61979	8.2968	8.10177	7.77694	8.37518	8.00016	8.23305	8.09815	8.15396	8.07759	7.76085	8.28263	7.5857	7.94296	8.24906	8.51391	8.52814	7.93956	7.87402	8.50252	8.27825	8.72316	8.01956	8.67537	8.66693
ZNF721	2756404	0.0119538	0.257667	-1.22637		7.59614	7.31186	8.45887	7.82299	8.05991	7.46121	8.37432	7.49535	7.89979	7.95094	7.53869	8.04025	8.10524	7.68629	8.62296	7.42503	8.11796	8.7249	8.68348	8.119	7.98033	8.35547	8.14244	8.54915	8.22947	8.55035	7.75737	8.27833	7.95814	7.80944	8.28174	8.23287	8.49754	8.34991	8.10864	8.00773	8.7327	8.65914	8.61234	7.99487	8.49476	8.33855
SRSF3	2905118	0.0158863	0.257667	-1.22645		9.40696	9.01301	9.38794	9.04377	9.51222	8.32351	9.5226	8.54608	8.84601	8.52792	8.54268	9.01468	9.1667	9.28222	9.44141	8.88398	9.51043	9.94578	9.64078	9.29021	9.91707	9.59855	9.23949	9.38391	9.2578	8.97524	9.27081	9.50649	9.63914	9.11885	9.05791	9.17327	9.50002	9.75675	9.10352	9.01616	9.75959	9.59325	9.90772	9.15495	10.0799	9.60214
DCTN6	3092325	0.00369495	0.257667	-1.22691		8.5882	8.37166	8.86635	8.63553	8.94939	8.54845	8.77447	8.28776	8.87363	8.77081	7.92208	8.84655	8.95957	9.22924	9.25488	8.94115	9.35576	9.52212	9.21331	8.94211	9.08254	9.43807	8.7461	9.29686	9.02692	9.04955	8.88669	8.7805	9.12277	8.92868	9.18045	9.05484	9.3421	9.40924	9.04367	9.00753	9.40968	9.13152	9.6196	8.99736	9.19264	9.28164
NCBP1	3181302	0.0133144	0.257667	-1.22691		7.9741	7.64922	8.43983	8.50951	8.55277	7.27809	8.25994	8.44068	8.38065	8.25699	7.75678	8.21601	8.36739	8.50502	8.61862	8.0008	8.92934	8.56019	8.91545	8.57539	8.39328	8.95985	8.04745	8.51041	8.70011	8.71561	8.32	8.54505	8.67584	8.15083	8.12923	8.52396	8.9922	9.04228	8.24021	8.31979	9.12923	8.89029	9.11753	8.55061	8.77548	8.56696
PBX2	2949859	0.0361258	0.264387	-1.22693		6.46053	5.53519	7.03308	6.69573	6.66156	6.46203	6.62161	6.49926	6.63451	6.90217	6.71812	6.812	6.60566	6.75372	7.64897	6.64533	7.24648	7.674	7.41643	7.26334	6.90873	7.76275	6.51437	7.37729	6.79056	7.54179	6.93547	7.1708	7.05905	6.50689	6.81159	7.05701	7.52677	7.10351	7.05521	6.72357	7.8995	7.14505	7.80744	6.8818	6.69122	7.13939
MED4	3513395	0.0151041	0.257667	-1.22694		6.83319	6.67326	7.24653	7.39777	7.41943	6.96244	7.02826	6.63058	7.24849	7.38967	6.58851	7.04682	7.65805	7.7106	7.55149	7.20368	7.73734	7.71442	7.56639	6.89483	7.38021	7.89412	7.35979	7.73119	7.64654	7.47755	7.10814	7.30266	7.62488	7.36587	7.15757	7.54701	7.87525	7.65247	6.42862	7.40888	8.03547	7.61715	8.00515	7.07285	7.9344	7.8177
ARHGAP11B	3587457	0.0465001	0.276458	-1.22701		7.31752	6.16536	7.83657	8.046	7.73731	7.49839	7.59477	8.01024	7.43199	7.85579	7.01693	7.49186	8.18378	8.18163	8.3448	7.47719	8.5095	8.10157	8.60946	7.85101	7.71518	8.60954	7.67801	7.91023	8.31138	8.3952	7.52109	7.26807	8.18818	7.84856	7.82274	8.02254	8.02974	8.50517	7.6765	7.79252	8.40262	8.24917	8.30132	8.24567	8.54778	8.23996
RGS1	2372781	0.0367055	0.264586	-1.22705		10.5309	10.3029	10.2342	10.1982	10.5573	9.20793	9.7734	8.87056	10.972	10.5864	9.83425	10.4895	10.8057	10.7622	10.795	10.827	10.7433	10.239	10.8143	10.0376	9.83085	10.7617	10.1427	10.5448	10.5858	10.8708	10.7189	11.2702	10.5648	10.3817	10.6942	10.9691	10.5169	10.5648	10.6593	11.0323	10.5653	10.6349	10.9073	10.5582	10.4736	10.4858
ASF1A	2923359	0.0177367	0.257667	-1.22712		6.8344	6.33548	7.1911	6.95105	7.22191	6.80094	6.95907	6.90356	6.88243	6.85378	6.15452	6.91461	7.47706	7.55445	7.33019	7.02233	7.70806	7.60314	7.68098	7.34605	7.25005	7.6201	6.6369	7.33657	7.24099	7.14478	7.2668	7.32716	7.48274	7.03201	6.93723	7.2739	7.82716	7.73436	7.27972	6.93964	7.62535	7.589	7.78253	7.12187	8.11717	7.82759
NMD3	2650538	0.00409048	0.257667	-1.22714		7.62809	7.60462	8.04214	8.20151	8.5104	8.26513	8.06563	7.38531	7.97279	8.24234	7.26277	8.44811	8.50413	8.5206	8.59545	8.09419	8.54952	8.58825	8.63003	8.07634	8.37332	8.64341	8.24006	8.45526	8.32828	8.53554	8.34244	8.16762	8.62538	8.2169	8.38601	8.36127	8.63101	8.52952	8.19092	8.40014	8.54189	8.6842	8.75173	8.33362	8.71075	8.55328
PDCD10	2704188	0.0170438	0.257667	-1.22719		5.9529	6.26713	6.77916	6.33748	6.6407	6.37618	6.21616	5.81102	6.58934	6.35693	5.86613	6.57462	6.83333	6.90129	6.96736	6.18608	7.07701	7.13993	7.1608	6.6643	6.57123	7.31758	6.14431	7.04008	6.7053	6.96811	6.53926	6.70708	6.80191	6.36121	6.65939	6.87183	7.18419	6.92125	6.50628	6.73042	7.25377	7.09579	7.65863	6.35529	6.98629	6.88642
GCNT2	2894573	0.0441692	0.273425	-1.22724		6.2751	5.9545	7.07192	5.5869	6.52913	5.6298	6.62976	6.44747	6.54703	6.79144	6.14814	6.40618	6.45692	5.66007	6.87597	5.16505	6.78402	6.66113	7.1925	6.76131	6.4626	6.50364	6.03776	7.07873	6.81459	6.98995	6.42231	6.07577	6.79062	6.38599	6.33787	6.37023	7.48753	6.42179	6.53161	6.67797	7.26983	7.12542	6.99138	6.4918	6.89324	6.67024
POGLUT1	2637980	0.0402583	0.269721	-1.22742		7.50123	7.63736	7.53632	7.74782	7.94351	6.96324	8.08977	7.03728	8.06844	7.64306	7.17756	8.27584	7.77508	7.49425	8.17852	6.80165	7.24153	8.35391	8.26627	8.60639	7.56356	7.92836	7.58387	8.28196	8.31186	8.12426	8.19976	8.05123	7.95477	7.22884	7.70515	7.68214	8.7082	8.2851	7.85537	7.86059	8.34624	8.78553	8.27025	7.41447	8.30376	7.83164
FANCB	4000370	0.0402684	0.269721	-1.22751		5.46615	4.75036	6.75086	6.31083	6.0056	5.17048	5.93652	5.96891	5.9425	6.17712	5.66812	5.93553	6.14566	6.30549	6.36892	5.6172	6.69294	6.19256	6.75539	6.14795	5.79859	6.65847	5.70637	6.14196	6.57327	6.63419	6.27994	6.16692	6.44368	6.04148	6.14461	5.91297	6.43239	6.64203	5.47784	5.96109	6.92349	6.76212	6.99587	6.20624	6.51813	6.42457
RPAP3	3452622	0.00669282	0.257667	-1.22765		6.61264	6.33123	6.8337	6.75273	6.93646	6.37486	6.67997	6.43749	6.55531	6.4949	5.91086	6.79186	6.92296	7.0431	7.07029	6.97052	7.28006	7.39014	7.09024	6.91132	6.95156	7.5099	6.68339	7.16947	7.03235	6.86475	6.86501	6.82865	7.12512	6.7452	6.92103	6.88464	7.33344	7.38863	6.22929	6.87673	7.3447	7.38378	7.47658	7.10764	7.41336	7.30427
LILRB4	3841621	0.0356921	0.264387	-1.22767		7.10782	7.31236	6.30116	7.52107	7.15111	7.39482	7.57643	7.69717	7.55464	7.92332	7.09169	7.18017	7.46307	7.75637	7.36129	6.99563	7.65568	7.38576	6.63132	6.95521	8.21271	7.63365	7.4581	8.19039	7.67728	8.43258	6.54027	7.5435	6.86585	7.35475	7.45988	7.68293	7.8061	7.94137	8.33474	8.12624	7.45591	7.1863	7.34713	6.96974	7.51098	7.39748
CCDC88A	2553771	0.0308684	0.260833	-1.22767		7.22654	6.85078	8.52642	7.86608	7.90224	7.05661	7.84207	7.42987	7.8237	7.95634	7.53537	7.8915	8.14211	8.06088	8.46951	7.47737	8.41874	8.39349	8.68017	8.06182	7.30714	8.4011	7.65611	8.07982	8.17016	8.48797	7.77328	8.02689	8.39664	7.83728	8.09782	8.21757	8.47755	8.297	7.8542	7.93256	8.62826	8.27008	8.57167	8.1993	8.73762	8.46314
CEP135	2727976	0.0264673	0.25886	-1.22781		5.3604	5.73766	6.88206	5.80457	6.33201	5.44614	5.90973	5.62672	6.10595	5.93007	5.82097	6.24272	6.3967	6.23454	6.57157	5.82246	6.73699	6.5603	6.60729	6.24435	5.61493	6.73373	5.75795	6.41681	6.19092	6.48846	6.12485	6.86637	6.40088	5.90895	5.91146	6.4126	7.08991	6.51283	6.06582	6.31779	6.87948	6.75632	6.98589	6.45171	6.54105	6.69582
RSF1	3382972	0.0287258	0.25886	-1.22837		5.76121	6.47885	6.20098	7.59655	7.19732	6.62266	6.53627	6.43919	6.95452	6.86259	6.23606	6.36296	7.1157	6.91501	7.29881	6.69349	7.33504	7.09399	7.48028	6.69974	6.6707	6.99366	7.04171	7.04591	7.18578	7.69659	6.82599	6.25292	7.17749	6.63296	6.86291	6.73645	7.40138	7.44396	6.88679	7.01111	7.50857	7.83262	7.39603	7.01115	7.2058	7.17732
MOB4	2521500	0.0257213	0.25886	-1.22845		6.4502	6.02874	7.06327	6.8008	7.17263	7.07735	7.1037	6.14198	6.94779	6.71858	6.08567	7.156	7.01254	7.01343	7.50456	6.90942	7.35865	7.94334	7.3829	7.3338	6.85956	7.5659	7.09003	7.33787	7.00997	7.5801	7.18184	6.73199	7.33743	6.36062	7.19777	7.24224	7.1879	7.43745	7.20366	7.17092	7.70307	7.48524	7.86648	7.22969	7.24857	7.62793
TIPRL	2366132	0.00530257	0.257667	-1.22855		8.18722	8.42649	8.61765	8.64719	8.95644	8.41901	8.58508	7.72704	8.43736	8.4867	7.88999	8.92676	8.83484	9.15543	8.8849	8.50302	9.12024	9.23726	8.85897	8.46957	8.98001	9.1327	8.58333	8.97524	8.64988	8.91955	8.8341	8.89769	9.02357	8.57897	8.73766	9.14233	9.06542	8.83888	8.45893	8.76376	9.17404	9.13841	9.46367	8.62575	9.09835	9.05916
TIGD2	2735598	0.0115469	0.257667	-1.2287		5.77341	5.23797	6.15213	6.04404	6.22483	5.73003	5.92596	5.82794	6.02197	5.97257	5.49415	5.94898	6.20657	6.52379	6.03622	5.78441	6.57842	6.9693	6.38361	6.34965	5.63182	6.44318	5.7574	6.74598	6.23531	6.4194	6.21135	6.1205	6.34233	6.22989	6.18206	6.51907	6.84417	6.6449	6.16123	6.07693	6.7712	6.19363	6.95988	6.61278	6.57826	6.16014
GUF1	2725779	0.028504	0.25886	-1.22871		7.36991	7.1837	8.51685	7.98083	8.37942	7.42402	8.10005	7.30932	7.8978	7.78365	7.19619	8.10649	8.13778	8.15302	8.40431	7.50205	8.57142	8.58568	8.66734	8.43728	8.04135	8.66903	8.02144	8.44964	8.22989	8.59117	7.8808	7.79938	8.27935	7.76182	7.98496	7.89542	8.40488	8.48205	8.07442	8.06895	8.85675	8.64492	8.81179	8.10708	8.54725	8.61272
POLR3F	3878429	0.00447734	0.257667	-1.22884		5.94889	5.76631	6.27329	6.56725	6.71873	6.32385	6.49082	6.51373	6.61314	6.26828	6.01475	6.41589	6.71084	6.75511	6.81367	6.45388	6.80486	6.75074	6.92194	6.58172	6.32261	7.01937	6.51389	6.84272	6.78484	6.97794	6.47523	6.46613	6.84171	6.34354	6.52391	6.72836	7.02712	7.16095	6.26218	6.494	7.33581	7.04361	7.39227	6.67358	7.02279	6.96648
RRM2	2469252	0.0466911	0.276758	-1.22907		9.52488	8.0832	10.0519	9.37279	9.87396	8.95228	9.56515	10.3411	9.5328	9.49281	9.28767	9.65378	10.1945	10.2617	10.2194	10.0741	10.2233	10.1366	10.2813	9.83866	9.94764	10.5029	9.43642	9.9982	10.0902	9.96159	9.87607	9.22795	10.2367	10.0331	9.88476	10.2942	10.1715	10.8026	10.3624	9.41854	10.2817	9.77022	10.3712	10.3992	10.1177	9.81971
NXPE3	2634058	0.0211504	0.25886	-1.22908		7.37518	6.33469	7.08327	6.67074	7.18313	6.50588	7.472	6.57182	6.73846	6.68181	6.65488	7.18036	7.06367	7.08208	6.95709	7.47364	6.87041	7.26326	7.42208	8.19911	7.30101	7.75574	7.1555	7.7459	7.01971	7.10614	6.8257	6.51852	7.59537	6.88869	7.03666	7.16674	7.50224	7.99342	7.31616	7.28403	7.62811	7.76785	7.48649	7.07903	7.57414	7.66158
DDX46	2829488	0.0130106	0.257667	-1.22912		7.27971	7.02484	7.92215	7.64985	8.15369	7.11642	7.8391	7.52167	7.60459	7.74949	7.29832	7.91742	7.98402	7.93188	7.91548	7.56828	8.40764	8.36464	8.29687	8.13051	7.65008	8.35782	7.57283	8.09449	7.92129	7.9233	7.94548	7.89891	8.35631	7.57347	7.7459	8.12242	8.3737	8.42936	7.82491	7.64057	8.62968	8.18105	8.64175	8.01847	8.5396	8.35068
UBE2D3	3896293	0.0195959	0.257667	-1.22924		6.17866	6.29252	5.71527	6.5696	5.96248	5.89552	6.32747	6.47544	6.40111	5.78521	5.84418	7.09336	7.39766	6.77122	6.54377	6.85562	5.81609	6.55143	6.87224	6.39413	6.70878	6.5323	6.67942	6.97487	5.79825	6.35719	7.13411	6.26809	6.80509	6.77238	6.64552	6.68998	6.62118	6.52899	6.83395	6.31881	7.04376	6.86946	6.95033	6.52795	6.77096	7.23671
PSME4	2553282	0.00964928	0.257667	-1.22925		8.2151	7.99994	8.96132	8.98831	9.10478	8.34804	8.80496	8.17754	8.77187	9.11447	8.22873	9.01076	8.81273	9.13436	9.00004	8.22546	9.36409	9.2792	9.39143	9.01234	8.73429	9.41832	8.72426	9.10421	8.80474	9.39726	8.72017	8.80118	8.98831	8.88237	8.7754	9.1847	9.28189	9.15108	9.15341	8.99931	9.46625	9.25208	9.49095	9.16291	9.35058	9.24747
DNAAF2	3563372	0.011999	0.257667	-1.22959		6.77949	6.40096	6.69092	7.2247	7.42347	6.70604	7.18739	7.07708	6.75754	6.60777	6.08735	6.73282	7.03823	7.2667	7.47362	7.15185	7.44671	7.25698	7.56653	7.08395	7.30439	7.67275	7.04069	7.42262	7.3939	7.22117	6.90707	6.65616	7.34123	6.83839	7.11265	7.18888	7.23735	7.78132	6.79463	7.01468	7.61646	7.85601	7.7512	7.12548	7.60957	7.62947
DNAJC10	2518583	0.0482931	0.278899	-1.22993		8.06668	7.64173	8.22833	8.22428	8.51703	7.33538	8.47066	7.55891	8.63829	8.34232	7.55244	8.61387	8.52812	8.08794	8.66136	7.78193	8.21927	8.971	9.24024	9.2031	8.18671	8.92807	8.12371	8.76344	8.67407	8.95326	8.38864	8.10343	8.64788	7.36747	8.38184	8.45442	9.06501	8.91395	8.47723	8.58897	9.05936	8.8643	8.83302	8.44081	9.1293	8.695
YAE1D1	2998333	0.0128207	0.257667	-1.23		7.81913	7.45798	8.24323	7.78518	8.17835	7.63482	8.14198	7.61016	8.10814	7.52387	7.32594	8.08997	8.00301	7.87204	8.49742	7.76139	8.44352	8.48629	8.74155	8.6199	7.95271	8.59982	8.13859	8.44661	8.04666	8.37992	7.85128	7.91974	8.21729	7.64055	8.16755	8.15726	8.52751	8.4816	8.44769	7.95687	8.69119	8.5913	9.01128	8.59658	8.49192	8.63478
PBRM1	2676219	0.00951591	0.257667	-1.23041		7.8309	7.3688	8.02185	7.65484	8.10752	7.00683	8.08144	7.8469	7.89285	7.98391	7.75061	8.18938	8.15567	7.9952	8.33616	8.02127	8.52879	8.60151	8.47711	8.44426	7.92271	8.48962	7.71061	8.29115	8.01294	8.19817	8.05446	8.25376	8.36504	7.87281	7.99576	8.37958	8.69785	8.74565	8.28423	7.9898	8.74322	8.43398	8.83374	8.32227	8.68986	8.61921
USO1	2731831	0.0310072	0.260833	-1.23043		9.46234	8.98046	9.46924	9.75393	10.1353	9.17636	9.85035	9.28278	9.76235	9.85108	8.77861	10.4991	10.1529	10.0523	10.3423	10.0616	10.114	10.3394	10.7721	10.5103	9.70456	10.6555	9.9032	9.93519	9.97447	10.2426	10.0908	9.60814	10.3147	9.57607	10.2079	10.0941	10.237	10.3748	10.4292	9.93568	10.5956	10.4518	10.5855	10.0894	10.4164	10.2404
KRR1	3462693	0.0158048	0.257667	-1.23091		7.64119	7.66382	8.26479	8.77407	8.83173	8.12413	8.5059	8.24929	8.22015	8.3526	7.52509	8.31833	8.58667	8.65177	8.64506	8.27962	8.73967	8.9339	8.71335	8.18365	8.17616	8.80257	8.49425	8.64727	8.53709	8.84768	8.51947	8.65938	8.77028	8.325	8.64532	8.54014	9.01027	9.07404	7.5927	8.20913	9.0666	8.8	9.01217	8.56095	9.1081	9.1207
FRYL	2768468	0.0247838	0.25886	-1.23095		8.25509	8.00806	8.49464	8.52727	8.90361	7.76686	8.47633	8.33184	8.8965	8.7109	7.73976	8.91165	8.77515	8.828	9.09195	8.1045	8.79795	9.38706	9.25903	9.1592	8.32592	9.22791	8.43737	8.7842	8.7637	9.07506	8.90559	8.50128	8.97379	8.36948	8.7703	8.63637	9.29146	9.35367	9.06776	8.6184	9.70342	9.04384	9.39471	8.92593	9.04034	9.05236
FAM114A2	2882555	0.0047622	0.257667	-1.23095		6.22286	6.04764	6.52303	6.28457	6.61376	5.92256	6.40437	5.71294	6.38335	6.36631	5.86461	6.67125	6.47815	6.41107	6.75876	6.27107	6.22353	6.86441	7.03251	6.61424	6.57025	6.99074	6.40587	6.75193	6.45189	6.72609	6.31825	6.5243	6.7028	6.17912	6.41369	6.57337	6.96791	7.10795	6.15695	6.37748	7.02031	7.05	7.14359	6.5831	6.89149	7.12599
ACOT9	4002741	0.0173132	0.257667	-1.23128		7.54082	7.55234	8.30565	9.09958	9.07437	8.75105	8.58008	8.59216	8.43033	8.51376	7.87811	8.39845	8.85691	9.08403	8.56749	8.73933	8.98412	9.05663	8.60561	8.12995	8.8683	9.17351	8.94003	9.1329	8.99994	9.13214	8.41639	8.38333	8.86128	8.40418	8.41323	8.79328	9.02378	9.2432	8.20023	8.63973	8.85041	9.04068	8.95215	8.91694	9.18132	8.85148
WRN	3092663	0.00682027	0.257667	-1.2313		7.13085	6.91028	7.55421	7.09432	7.30208	6.29771	7.31706	6.64708	7.34929	7.28028	6.91212	7.43311	7.47736	7.33887	7.73549	6.96528	7.77269	7.84998	7.73813	7.32337	7.38525	7.92469	7.09509	7.66857	7.56249	7.6725	7.15036	7.6595	7.73408	7.19247	7.21184	7.57687	7.65411	7.80402	7.24796	7.26764	7.8822	7.81015	7.91489	7.33316	7.91206	7.91669
SCOC	2744980	0.0129019	0.257667	-1.23133		7.58646	7.3056	7.97447	7.68329	8.0892	7.60698	7.6573	7.21028	7.37767	7.97164	6.79685	7.89138	7.93993	8.49706	8.08951	7.83283	8.17981	8.40923	8.23351	7.77146	8.04401	8.12898	7.67786	7.84726	8.14134	8.0898	8.00453	8.03468	8.27475	7.89947	8.04951	7.98205	8.48065	8.23153	7.24324	8.00911	8.5157	8.26392	8.75455	7.76115	8.39493	8.49072
FANCF	3366519	0.00972015	0.257667	-1.2315		6.26684	6.42218	6.68207	6.91307	7.01474	6.374	6.64064	6.46756	6.76643	6.52424	5.68384	6.40064	6.64673	6.92874	6.95461	6.06643	6.71934	7.20448	7.05657	6.54446	6.69064	6.82025	6.67111	6.75409	7.03234	6.75515	6.94509	6.54496	6.78314	6.27968	6.63607	6.84575	7.26752	7.44137	6.25516	6.75561	7.26425	7.29484	7.39949	6.95767	7.48512	7.23517
DIMT1	2859195	0.00736347	0.257667	-1.23166		7.59157	7.42518	7.52309	7.948	8.24783	7.50343	7.80542	7.45619	7.85591	7.67911	6.88815	8.00441	8.19268	8.09036	8.12388	7.74391	8.23685	8.39351	8.22416	7.94687	8.11303	8.24599	7.86339	8.31436	8.08492	8.14926	7.93829	7.50172	8.18788	7.44819	8.07315	7.93372	8.29024	8.20691	7.92782	8.00921	8.43622	8.44857	8.64586	8.1268	8.74682	8.48938
ANKRD32	2820622	0.0369633	0.264863	-1.23169		5.89233	5.14687	7.54756	6.27261	5.91197	5.22699	5.60071	5.62701	5.93171	5.96389	5.85224	6.20047	5.84165	5.65959	6.37648	5.32198	6.45906	6.21016	6.9128	6.21051	5.81729	6.62975	5.63018	6.13347	6.33999	6.82668	5.95974	6.07785	6.42707	6.02553	6.15348	6.43542	6.37978	6.49682	6.13734	6.02609	6.78504	6.59515	6.54351	6.22711	6.58702	6.56298
SMARCAD1	2736259	0.0150396	0.257667	-1.23192		7.36385	7.07696	8.14323	7.56306	8.04249	6.88227	7.96828	7.32431	7.7283	7.61566	7.22608	7.94957	7.97154	7.92433	8.04515	7.7162	8.06122	8.45968	8.39478	8.02604	7.72037	8.53655	7.63202	8.22058	7.97125	8.05062	7.82283	7.99618	8.14551	7.33652	7.76976	8.04607	8.38148	8.31062	7.90599	7.70702	8.57191	8.27832	8.6075	7.86241	8.50602	8.27179
KRCC1	2563481	0.0350051	0.26396	-1.23197		7.667	7.18751	7.3923	6.83386	7.28555	6.33178	6.77233	6.76025	6.92276	6.66856	6.59366	7.00412	6.83432	7.2678	7.36128	6.46562	7.17987	7.43625	7.66385	7.52699	7.1849	6.86529	6.54623	6.91298	7.11091	7.28525	7.11339	6.98331	7.57007	7.07702	7.04101	7.28844	7.42248	7.9014	7.10888	7.06207	8.02974	7.58237	8.42821	7.13468	7.94744	8.29638
NOB1	3696697	0.0332517	0.262237	-1.23197		7.40297	7.11064	7.74051	8.10266	7.99194	7.73606	7.79608	6.80334	7.63295	7.38862	6.72886	7.27943	7.86641	8.37029	8.2309	6.55626	7.9182	7.68404	7.46578	6.67651	7.54022	7.99695	7.83525	7.84574	7.89257	7.75663	7.64254	7.52434	7.92838	7.9802	7.32816	7.72681	7.67696	7.95689	6.93607	7.72168	8.01373	8.57823	8.4506	7.84383	7.81024	8.16606
TRIP11	3576812	0.0307815	0.260833	-1.23213		6.72733	6.58606	7.37048	7.42655	7.45634	6.62585	7.08812	6.71289	7.60817	7.521	6.84447	7.43516	7.38485	7.3216	7.96663	7.19386	7.6525	7.59899	8.10432	7.77392	6.54218	7.97602	7.10131	7.64461	7.84388	8.02257	7.40059	7.5431	7.55098	7.26382	7.70322	7.56218	8.15515	7.9791	6.87867	7.52458	8.23202	7.89918	8.18363	7.1776	7.67456	7.80549
TTC21B	2585236	0.016526	0.257667	-1.23214		6.34009	5.86291	7.24071	6.48865	6.74265	6.19046	6.67014	6.23568	6.70651	6.97576	6.19509	6.67557	6.88751	6.99086	7.32468	6.08781	7.23398	7.25389	7.3833	7.03604	6.45301	7.3605	6.45505	6.88601	6.90118	7.40738	6.8484	7.04095	6.97637	6.71818	6.72411	7.24228	6.93442	7.43515	6.81775	6.86248	7.50586	7.33271	7.53632	7.04224	7.0193	7.10046
VRK1	3550485	0.0289558	0.25886	-1.23222		7.22992	7.25243	7.87389	8.54527	8.61482	7.44972	8.12651	7.93763	7.91843	8.04723	7.1181	7.64469	8.1924	8.46052	8.31584	7.58093	8.57193	8.51585	8.39702	7.60998	7.99712	8.60081	8.02257	8.31314	8.48297	8.33264	8.0226	7.69641	8.42078	7.93648	8.02154	8.24443	8.57462	8.52345	7.31484	7.99047	8.79997	8.48295	8.5262	8.21948	8.92851	8.51908
SYNE2	3539724	0.0342848	0.263371	-1.23223		8.69838	8.24953	9.57241	9.44414	9.31496	7.80077	8.97129	8.8757	9.28075	9.12059	9.00048	8.69493	8.96588	8.84471	8.95123	7.7762	8.84356	9.0672	9.71028	8.69689	8.57604	8.92751	8.60215	9.39429	8.91376	9.57494	9.34197	9.6991	8.84513	8.94677	9.32751	9.66503	9.83539	9.29739	8.47568	9.07116	9.328	9.29323	9.47174	9.49317	9.37631	8.83955
DHX36	2701595	0.0143763	0.257667	-1.23228		7.07157	6.81206	8.03345	7.67071	7.86382	7.16563	7.7594	6.81563	7.52259	7.45103	7.01698	7.63289	7.8212	7.72118	7.91076	7.26627	8.04253	8.36057	8.07757	7.91955	7.43737	8.30685	7.60343	8.19029	7.74265	8.11424	7.51828	7.6715	7.86887	7.38033	7.52613	7.851	8.20121	8.14635	7.59483	7.79928	8.22706	8.11537	8.35125	7.73503	8.31785	8.05897
CKAP5	3371719	0.0154928	0.257667	-1.23232		8.36285	7.77746	8.47288	9.13412	9.1239	8.61693	8.75675	8.9734	8.89204	9.22248	7.92439	8.99918	9.23829	9.36295	9.42268	8.85015	9.45534	9.23127	9.60154	9.01168	8.786	9.41601	8.92629	9.19224	9.40288	9.4926	8.87901	8.7065	9.36887	9.08333	9.18496	9.16051	9.18046	9.51088	8.94107	9.06794	9.63439	9.34514	9.51228	9.38231	9.525	9.20503
OXNAD1	2612625	0.0114225	0.257667	-1.23288		7.61174	7.58891	7.90278	8.02911	8.25941	8.22964	7.67405	7.59448	8.36836	8.54131	7.60068	8.45865	7.80442	8.20744	8.18561	8.2162	8.29696	8.27355	8.21041	8.38875	8.2846	8.8367	7.99744	8.50624	8.28668	8.75096	7.86582	7.52235	8.52228	7.82085	8.09048	8.60778	8.7705	8.69046	8.04936	8.16053	8.85435	9.08467	8.64991	7.8797	8.385	8.61489
SCLT1	2785282	0.014346	0.257667	-1.23294		7.3178	7.0569	8.63027	7.91979	8.03119	7.08089	7.80315	7.45131	7.66994	7.87924	7.69922	8.06962	7.82266	8.15152	8.09159	7.38145	8.23843	8.30134	8.5325	8.02148	7.74062	8.24793	7.39336	8.06691	8.00751	8.31964	8.07871	8.32637	8.12403	8.01056	8.12416	8.21993	8.2762	8.29534	7.73734	7.78494	8.65693	8.29392	8.85208	8.02101	8.40817	8.52593
ZNF100	3856554	0.0392142	0.267119	-1.233		5.58692	5.75842	6.26609	6.73323	6.06286	5.38702	6.16162	6.20099	5.75912	6.15948	5.73752	6.25185	6.2176	6.36896	7.10378	6.15096	6.68853	6.06147	7.07033	5.91926	6.13821	6.63689	6.28874	6.41739	6.47177	6.95126	5.73032	5.91193	6.52835	6.19281	6.42259	6.69752	6.35805	6.82471	5.78378	5.89602	7.23045	6.55485	7.24293	6.47004	7.47685	6.43308
WARS2	2430762	0.00804004	0.257667	-1.23301		6.58864	6.32783	6.99352	7.05574	7.32673	6.49453	6.96505	6.58494	7.08853	7.01815	6.16799	7.31006	7.46738	7.60444	7.50522	6.8793	7.668	7.50493	7.46238	7.00555	7.37258	7.40658	7.11318	7.52025	7.32093	7.50487	7.00792	7.18934	7.60201	6.88326	7.06285	7.21782	7.74484	7.66063	7.07078	7.19163	7.33342	7.53801	7.52498	7.2878	7.45328	7.76192
TOP2B	2666478	0.0355074	0.264189	-1.23316		7.88237	7.69272	8.9994	8.67641	8.87902	7.84762	8.32809	7.59037	8.7253	8.73515	7.79194	8.95143	8.45529	8.90352	9.0415	8.33256	9.1708	9.26556	9.21506	8.7525	8.06777	9.04889	8.29031	8.79469	8.79309	9.04813	8.76016	8.60717	8.92871	8.56068	8.77395	9.06597	9.16541	9.06694	8.58362	8.63313	9.52763	9.01082	9.56128	8.81239	8.84827	9.0631
BRCA1	3758317	0.0381814	0.266797	-1.23317		6.06153	5.69766	7.28132	7.02227	6.8715	6.07322	6.69653	7.17123	6.70173	6.96402	6.32329	6.76804	7.02141	7.0699	7.46489	6.55015	7.47764	7.16562	7.72542	6.92412	6.7182	7.32947	6.72693	7.04822	7.53474	7.46679	6.73052	6.4381	7.3958	6.79196	7.08705	6.8053	7.48624	7.70652	6.87429	6.65478	7.91305	7.31788	7.65341	7.31256	7.30073	7.09428
NCAPG	2720251	0.0470062	0.277288	-1.23331		7.61424	6.50739	8.42481	8.10579	8.23024	7.24907	7.83831	8.15977	7.88135	8.13589	7.42625	8.11242	8.77324	8.44754	8.69548	7.92211	8.39837	8.5487	8.8878	8.43173	8.2114	8.71186	7.88887	8.07586	8.63359	8.43384	8.06428	7.5017	8.77508	8.10251	8.4615	8.29755	8.28307	8.89444	8.58558	7.81416	8.85368	8.44859	8.80948	8.54456	8.85612	8.37772
NOL11	3732373	0.0154757	0.257667	-1.23333		7.58464	7.52397	7.57839	7.79114	8.0123	7.24285	7.88383	7.76971	7.84007	7.56373	6.70489	7.90885	7.8905	7.93425	8.1172	7.51197	8.36498	8.08703	8.10002	7.81404	8.16862	8.08082	7.79018	8.10923	8.05637	7.95168	8.01674	8.01528	8.20292	7.57	7.93388	7.84656	8.35538	8.40221	6.8976	7.70413	8.66949	8.23093	8.81951	7.72358	8.58949	8.26857
AGL	2348634	0.0261779	0.25886	-1.23335		7.34932	7.28778	7.93987	7.78385	8.1784	7.01429	7.91647	7.31178	7.95886	8.08181	7.13387	8.00558	8.03537	8.05478	8.32482	7.66221	8.42943	8.56696	8.65176	8.10232	7.61868	8.39995	7.45806	8.29667	8.09676	8.5515	7.96141	7.96548	8.17605	7.56476	8.04542	8.50697	8.6795	8.33765	7.86783	7.96632	8.83656	8.4085	8.88427	8.15077	8.30053	8.15152
RBBP9	3899551	0.00978764	0.257667	-1.2334		7.31293	7.34274	7.23004	8.13382	8.15211	8.07313	8.10182	7.40424	7.9267	7.98108	6.73398	7.73387	8.20121	8.26935	8.04658	7.94067	8.216	8.44855	8.08584	7.54553	7.94774	8.2454	8.19863	8.22319	8.05211	8.30517	7.86013	7.66394	8.15295	7.79108	8.02834	8.20321	8.41378	8.40762	7.4384	8.17443	8.2255	8.32855	8.52423	8.2184	8.49221	8.33129
COX7A2	2961300	0.0457279	0.274473	-1.23344		7.8773	7.89313	9.21724	9.28545	9.40915	7.87373	8.50226	7.46782	8.46885	8.42979	8.24617	8.06868	8.90033	9.09489	9.22789	8.61459	8.66175	8.60269	9.26165	8.48779	8.65938	9.06017	8.61855	8.65726	9.20551	9.00828	8.34651	8.22886	9.23505	8.91539	8.88339	8.96743	9.18378	9.11804	8.42286	8.66608	8.88881	9.51092	8.67353	8.43961	9.80085	8.91919
RAP2A	3497659	0.0033865	0.257667	-1.23395		7.82871	8.13597	8.55515	8.8544	8.69236	8.61755	8.47362	8.3943	8.40737	8.27569	7.79366	8.1498	8.62429	8.99676	8.64969	8.38136	8.64707	8.9546	8.52769	8.11095	8.18828	8.69968	8.58693	8.73285	8.52388	9.05216	8.61896	8.60764	8.61229	8.60043	8.59241	8.66703	9.06464	9.13299	8.09721	8.86555	9.11409	8.89589	9.35766	8.77772	8.99221	8.86983
KIF23	3599811	0.0253084	0.25886	-1.23432		7.20346	6.50799	7.76199	8.1508	8.08546	7.85717	7.65577	8.21662	7.862	8.06647	7.16312	7.90051	8.24843	8.46789	8.54008	7.94031	8.38248	8.22447	8.62176	7.89509	7.82974	8.56412	7.87166	8.10754	8.64218	8.4909	7.9317	7.54537	8.51805	8.15905	8.35042	8.23065	8.13509	8.69636	7.87183	7.88628	8.68498	8.31244	8.48167	8.33447	8.56409	8.10035
FOXN2	2481271	0.00636658	0.257667	-1.23437		7.41899	7.16726	8.36703	7.66554	8.04824	7.21448	7.81935	7.50785	7.82368	7.77212	7.55761	7.93689	8.02216	7.90691	8.46204	7.38469	7.99844	8.38647	8.37355	7.78865	7.78799	8.13287	7.58193	8.04668	8.00211	8.31832	8.07425	7.79806	8.09199	7.83382	8.10085	8.03355	8.3737	8.44646	7.9261	7.97065	8.80163	8.22122	8.60918	7.94712	8.53933	8.32927
ZNF678	2383524	0.00869452	0.257667	-1.23444		5.81184	4.91597	6.74619	6.27041	6.39424	5.88248	6.35311	5.78148	5.87822	6.15081	6.1246	5.98218	5.84675	6.30729	6.63399	5.66055	6.09174	6.58226	6.78307	6.08822	6.37614	6.67061	6.05046	6.49563	6.35022	6.64959	5.8722	6.27849	6.21527	6.17307	6.22329	6.17124	6.50151	6.45446	6.20601	6.23357	6.72739	6.93719	6.8351	6.63899	6.55675	6.58152
RIF1	2510485	0.0255766	0.25886	-1.23444		7.47732	7.06742	8.3107	7.78742	7.98553	6.87402	7.86601	7.18485	7.87832	7.86425	7.29019	7.96397	7.91454	7.79877	8.33494	7.05748	8.42929	8.60946	8.53121	8.04563	7.61344	8.329	7.62092	8.07779	7.95794	8.34079	7.83196	8.1565	8.12129	7.5587	7.95231	8.17405	8.46835	8.24861	7.81723	7.84754	8.58867	8.39793	8.65412	7.95332	8.60452	8.26843
CTSH	3634811	0.039568	0.26782	-1.23451		10.4252	9.46877	9.49951	10.3784	9.83376	9.74115	10.9355	10.1835	9.89772	10.6019	10.1102	9.56065	10.9083	10.6222	10.9747	11.2854	10.7678	10.609	10.7534	11.1624	10.7788	11.3019	10.6096	10.9788	11.2097	10.8147	10.2997	9.99634	10.5961	10.6309	10.931	10.6326	10.6591	10.7906	9.86772	10.884	10.5361	10.9406	10.9002	10.5166	10.8005	10.5023
PREPL	2550959	0.0109165	0.257667	-1.23452		8.03843	7.651	8.5782	8.18829	8.57216	7.52244	8.10626	7.56814	8.45067	8.4029	7.48651	8.29198	8.42876	8.44727	8.85993	8.18704	8.59267	8.63142	8.92302	8.61678	8.33698	8.80839	7.93153	8.40284	8.84146	8.83495	8.00985	8.62614	8.54119	8.2782	8.26412	8.57165	8.81344	8.67694	8.50048	8.41819	8.95395	8.78207	9.08657	8.4825	8.80011	8.82373
RHOBTB3	2820925	0.0311923	0.260833	-1.2348		7.64549	7.32144	7.54563	7.65947	7.88878	7.84097	7.84316	6.6252	6.94918	8.22907	7.20445	8.06828	7.57299	8.12639	7.78237	7.20932	7.74884	7.78514	7.93951	7.85632	7.96803	8.72653	8.00863	6.8557	7.88437	8.49718	7.40819	8.23858	7.97784	7.61932	7.75421	8.19412	7.12077	8.35456	8.13159	7.5546	8.20979	8.38806	8.09667	7.30899	8.08448	8.43807
CPT1A	3379644	0.00674353	0.257667	-1.2348		7.88262	7.13165	7.94375	7.85342	7.98144	7.00206	7.83458	7.8489	8.02493	8.15196	7.90077	7.63026	7.96456	7.9709	7.60126	7.46294	7.91733	7.97061	8.70884	7.92788	7.65227	8.60013	8.03927	7.95783	8.16843	8.0697	7.75915	7.84867	8.31971	7.74608	7.76856	8.14185	8.68992	8.68148	7.90513	8.0895	8.38807	8.45997	8.30483	8.04136	8.66724	7.77673
FKTN	3183305	0.0283378	0.25886	-1.23493		5.96373	5.37194	7.20803	6.74623	6.58646	5.65984	6.71927	6.24202	6.80389	6.56582	6.17621	6.60046	6.35003	6.31591	6.89877	5.79165	6.41072	6.66764	7.34646	6.58003	6.00257	6.85302	6.46988	6.85168	6.98893	7.25072	6.53886	6.76517	6.74742	6.15863	6.83837	6.44521	7.16487	6.99858	6.04754	6.69752	7.38339	7.08784	6.88111	6.61536	7.15717	6.65933
PRMT3	3323443	0.00844325	0.257667	-1.23501		6.12814	5.59035	6.6226	6.68275	6.79504	6.09911	6.53464	6.32132	6.43931	6.43681	6.00369	6.28114	6.57851	6.72455	6.88753	6.20602	7.12133	6.9591	7.03299	6.51919	6.56189	7.13588	6.62751	6.9861	6.93075	6.96668	6.49518	6.42739	6.93199	6.01837	6.41153	6.739	6.86926	7.21463	6.34682	6.69917	7.09059	7.20823	7.25588	6.72493	7.17142	6.84672
CSTF3	3368520	0.0144163	0.257667	-1.23533		7.48131	7.29189	7.83532	7.76693	7.99717	7.11545	7.84899	7.67648	8.07091	7.56916	7.12152	7.76679	7.99426	8.10263	8.39185	7.47164	8.56674	8.41547	8.52717	8.19436	7.88444	8.32044	7.81282	8.39431	8.2086	8.021	7.89546	8.13352	8.01842	7.53315	7.71912	8.06129	8.46137	8.68061	7.8475	8.0504	8.67474	8.60516	8.67669	7.96949	8.45178	8.21415
SKAP2	3042610	0.00820098	0.257667	-1.23535		7.95952	7.98146	8.49839	8.42524	8.9272	8.222	8.43864	8.38957	8.45763	8.45991	7.8957	8.56027	8.71269	8.90747	8.86959	8.65176	9.03519	9.18019	8.78362	8.91438	8.40429	9.1582	8.1406	8.94512	8.79068	8.92952	8.77358	8.73853	8.97559	8.43314	8.77494	8.80867	9.24511	9.25415	8.4223	8.55463	9.34698	8.68087	9.53104	8.9257	9.0814	9.1907
APPBP2	3765299	0.00257492	0.257667	-1.23542		6.67542	6.69805	7.39518	7.73277	7.64194	7.21672	7.3493	7.16559	7.27224	7.29133	6.75668	7.31294	7.31448	7.66857	7.85485	6.99549	7.72012	7.71953	7.80363	7.33175	7.39214	7.77529	7.46448	7.5479	7.67367	7.80786	7.46886	7.4862	7.64187	7.48907	7.44872	7.62844	7.81455	7.96333	7.09908	7.27382	7.86861	7.9887	8.04462	7.68247	7.83305	7.92557
ZNF430	3826417	0.0342593	0.263371	-1.23549		5.3181	5.02014	5.58441	6.03911	6.04257	5.51413	6.48472	5.66361	5.45957	5.89593	5.19316	5.87174	6.04984	6.01883	7.01202	5.86296	5.96586	6.39115	5.96605	5.57066	5.60937	6.40789	5.92721	6.20018	6.26947	6.24987	5.72707	5.76288	6.00584	5.88191	6.44317	6.17324	5.59181	6.29584	5.15324	6.28641	7.2064	6.40778	6.87336	6.28001	6.27715	6.29865
AK2	2405364	0.00941011	0.257667	-1.23551		8.91769	8.33995	8.63577	8.67251	9.39633	8.56663	9.01965	8.60974	9.21902	9.16078	8.3012	9.61889	9.27915	9.188	9.63962	8.80777	9.44696	9.46963	9.44093	9.18927	8.99402	9.4775	9.04085	8.94078	9.63426	9.58681	8.81849	9.58929	9.41895	8.81311	9.04932	9.15841	9.48938	9.52016	9.16231	9.34935	9.66514	9.47892	9.8016	9.47458	9.44491	9.81555
STYX	3535922	0.0353987	0.264189	-1.23566		8.09995	8.33108	8.36588	9.19575	9.44214	9.39226	8.94198	8.74891	9.03338	8.77285	7.47733	9.03807	9.10563	9.63062	9.29276	9.17553	9.22904	9.57211	9.29591	8.95285	9.00362	9.48922	9.37045	9.22444	9.29742	9.33998	9.04496	8.39907	9.24814	8.67256	9.16486	8.88382	9.45086	9.50906	8.8108	9.26119	9.64808	9.43633	9.65408	9.2198	9.51167	10.0791
SOS1	2549092	0.03212	0.260833	-1.23567		7.57043	7.0308	8.71132	7.52746	7.87784	6.98814	8.04332	7.45447	7.74278	7.75514	7.8656	8.12261	8.05489	7.89534	8.42272	7.96451	8.2984	8.49362	8.71674	9.0482	7.75521	8.57225	8.00894	8.14744	7.93561	8.41304	8.03418	8.22532	8.11228	7.86735	8.08582	8.10739	8.35367	8.33945	8.36751	7.98117	8.99887	8.57498	8.89391	8.1137	8.48491	8.88614
ZNF566	3860450	0.00524564	0.257667	-1.23597		5.69235	5.96082	6.03091	6.23442	6.48816	6.57472	6.15748	5.64958	6.05338	6.25092	5.85566	5.89747	6.34388	6.13301	6.40727	6.08247	6.3564	6.30628	6.45167	5.99871	6.28576	6.43025	6.0932	6.63559	6.2459	6.68904	6.15203	6.7579	5.96133	6.05559	5.98085	6.7377	6.47001	6.61701	5.60871	6.10795	7.0862	6.80063	6.98048	6.48292	6.79964	6.96368
SLC38A9	2857301	0.0411366	0.26999	-1.23598		8.00164	7.39188	7.89154	7.63622	7.98178	6.76046	8.16234	7.57489	8.0391	7.73982	7.45159	8.13777	7.84255	7.57484	8.25794	7.13234	8.03752	8.5704	8.96194	8.80812	8.06646	8.37041	7.48736	8.52511	7.99564	8.44929	7.98503	7.99496	8.23359	7.21106	7.97616	8.1514	8.70337	8.63066	8.16824	7.79097	8.77889	8.52592	8.68406	7.95573	8.64116	8.14912
SENP7	2686646	0.0307353	0.260833	-1.23617		6.34929	6.12157	7.8117	6.80502	6.80771	5.98265	6.65387	5.98467	6.87149	6.98407	6.56128	6.95207	6.75155	6.94699	7.50342	6.2857	6.77979	7.2665	7.28317	7.00646	6.3245	7.11491	6.33872	6.98967	6.80937	7.61684	6.77187	7.26995	6.8943	6.96612	6.97078	7.31772	7.53047	7.28363	6.95946	6.65006	7.78681	7.29165	7.73973	6.77174	7.18941	7.42133
VTA1	2928392	0.0161256	0.257667	-1.23617		8.70272	8.55855	8.50122	8.96258	9.21866	8.67798	8.75802	8.12816	8.47585	8.66804	7.43272	8.8763	9.06019	9.20318	9.20481	8.57077	9.22918	9.40674	9.3376	8.83568	9.17759	9.26183	8.71654	8.99273	8.93184	8.99312	8.9426	8.5322	9.1489	8.7412	8.91452	9.05245	9.29049	9.2373	8.69091	8.8433	9.5825	9.20815	9.81054	9.1366	9.28346	9.63037
SREK1IP1	2859494	0.00862022	0.257667	-1.23642		6.86325	6.60209	6.85238	6.88263	7.18216	6.79637	6.8873	6.49661	6.58369	6.55805	5.9342	6.95995	6.9372	7.10392	7.2295	6.82164	7.13435	7.53259	7.27219	7.05963	7.08858	7.26826	6.86815	7.05625	7.02802	7.14711	6.66123	6.4282	7.42465	6.76853	7.02893	7.16508	7.45267	7.55699	6.8657	6.89098	7.73525	7.38567	7.72468	7.20202	7.74182	7.70551
RIOK2	2868283	0.0206887	0.25886	-1.2365		6.86159	6.41683	7.09626	7.29174	7.75178	7.02684	7.39855	6.86963	7.1205	7.40323	6.51375	7.67538	7.87404	7.83444	7.54854	7.39638	7.82744	8.02666	7.85152	7.7045	7.29353	8.08639	7.53873	7.66655	7.83119	7.53925	7.35065	7.03235	7.90735	7.26503	7.58591	7.32901	7.81484	8.07749	7.35911	7.31153	7.98089	7.74514	8.22548	7.62486	8.27673	8.13441
TSG101	3365437	0.0106151	0.257667	-1.23664		7.44248	7.581	7.2707	7.83416	8.06956	7.51889	7.69632	7.52853	7.7029	7.38474	6.711	7.16579	8.06069	7.98219	7.91056	7.94614	8.1539	8.26504	7.87678	7.6952	8.18728	8.35489	7.84242	8.10865	8.15191	7.80568	7.54748	7.71319	8.02045	7.66856	7.73459	7.52516	8.23028	8.39746	7.14322	7.83968	8.49104	8.37715	8.60406	7.84366	8.08965	8.24109
CCNB1	2813414	0.0232519	0.25886	-1.2367		8.48687	7.33907	9.05871	8.80865	8.89845	8.19513	8.32147	8.60297	8.56577	8.7454	8.15819	8.799	9.04617	8.98992	9.35066	8.77065	9.32939	8.85968	9.52636	8.97871	9.07172	9.33507	8.35105	8.86833	9.2842	9.12489	8.76864	8.17414	9.24974	9.04558	9.06833	9.1255	8.97533	9.4916	9.08803	8.61543	9.31244	9.20792	9.40749	9.21489	9.50573	8.77129
PRKACB	2344393	0.0450696	0.274198	-1.23672		7.5682	7.14562	8.09121	8.07356	8.80835	6.7504	7.94247	7.78105	7.68199	7.84196	7.20727	7.49662	7.43991	8.08942	7.69939	7.67214	7.66366	8.68255	8.27835	7.66179	7.9068	7.96981	7.53902	7.88639	7.85989	8.35335	7.91474	7.62397	8.06064	7.64982	7.77904	8.13677	8.11855	8.53037	7.70001	7.66851	9.12233	8.05397	9.24317	7.61314	8.50052	8.64598
KIFAP3	2443575	0.0128489	0.257667	-1.23698		7.67375	8.24002	8.52029	8.4688	8.69847	7.8738	8.26062	7.80586	8.45327	8.5971	7.50813	8.50187	8.31832	8.75853	8.4688	8.00399	8.4688	9.09099	8.52991	8.2177	8.15248	8.8877	8.16123	8.45173	8.33801	8.70753	8.56846	9.08167	8.38568	8.14123	8.06781	8.81211	9.29473	8.9551	8.25037	8.43797	9.03157	8.71677	9.19681	8.37818	8.8713	8.96651
ZNF799	3851454	0.00302126	0.257667	-1.23717		4.86739	4.44359	5.79498	5.35164	5.20421	4.73987	5.15125	4.77778	5.37211	5.13714	5.10254	4.86175	5.08919	5.28672	5.49177	4.97237	4.8821	5.32559	5.35234	4.74897	4.98646	5.14775	5.33953	5.63073	5.3204	5.63859	4.98088	5.61968	5.16116	5.35359	5.50768	5.26856	5.35679	5.34425	4.5596	5.58666	5.80995	5.63847	5.76978	5.4215	5.54638	5.91523
SLAMF6	2440258	0.0172054	0.257667	-1.23741		10.7687	9.8626	9.98323	10.6548	10.6527	10.5471	10.7575	9.97923	10.7197	11.1508	9.24422	10.9189	10.9202	10.7471	11.1682	9.99732	10.4679	10.6703	11.1887	10.9135	10.6196	10.8665	10.72	10.7947	10.921	11.4531	10.7216	10.3289	10.6516	10.4739	11.0469	10.8708	10.7155	10.8013	11.0801	10.9702	11.1579	11.2001	10.9466	11.261	10.583	11.0206
NAF1	2792069	0.014316	0.257667	-1.23778		6.65803	6.58296	7.04648	7.03843	7.48911	6.72038	7.28399	6.67972	7.00384	7.08743	6.37409	7.50935	7.42605	7.30661	7.64289	6.9384	7.81546	7.86829	7.9184	7.47939	7.35586	7.78647	7.36665	7.58331	7.33251	7.62613	7.19573	7.30844	7.46748	6.86277	7.15209	7.30734	7.36201	7.52031	7.14787	7.33192	7.79327	7.64051	8.09836	7.66352	8.08562	8.03872
NUDCD1	3148796	0.00760319	0.257667	-1.23789		6.96198	6.83878	7.60436	7.6506	7.59002	6.82054	7.31071	7.15046	7.42796	7.31977	6.75303	7.2454	7.40999	7.50045	7.76894	6.76092	8.00243	7.83041	7.89741	7.24394	7.29402	7.84437	7.37896	7.62046	7.62323	8.00232	7.27216	7.59735	7.50238	7.18101	7.49183	7.69681	7.94332	8.06761	7.04026	7.44292	8.10317	8.05584	8.05536	7.66323	8.09921	7.59465
ARPP19	3624697	0.00898765	0.257667	-1.23792		8.47889	8.62978	8.56241	9.21196	9.31046	9.32352	8.95005	8.80339	8.74876	8.80935	7.92339	8.94424	9.19795	9.51836	9.40669	9.16984	9.42891	9.4718	9.17356	8.75538	8.96162	9.64515	9.36934	9.43273	9.10019	9.51509	9.06383	9.00898	9.28019	9.04175	9.09281	9.11152	9.61412	9.41229	8.41902	9.1179	9.65929	9.49294	9.70747	9.30641	9.4576	9.7646
POT1	3070908	0.0148025	0.257667	-1.238		7.22311	6.91285	7.63649	7.53075	7.70576	7.33621	7.41389	6.46572	7.58848	7.54756	6.59573	7.78257	7.86529	8.02164	8.13976	7.33897	7.8288	8.15218	8.23976	7.67526	7.71777	7.98497	7.53749	7.91193	7.94666	8.015	7.64202	7.44899	7.85053	7.38216	7.74334	7.61736	7.87315	8.05775	7.48354	7.72985	8.26081	8.14756	8.47363	7.84696	7.87685	8.32874
TRIM5	3360622	0.00717914	0.257667	-1.2381		7.80007	7.74144	8.20986	8.63553	8.80664	8.26978	8.5079	8.2571	8.33833	8.63254	7.62343	8.27205	8.63192	8.82671	8.66789	7.87436	8.7702	8.98512	8.78636	8.3664	8.09729	8.82067	8.69354	8.46213	8.81419	9.02474	8.42508	8.65992	8.58383	8.26292	8.46099	8.69417	8.77898	9.10749	8.31132	8.58415	9.2084	9.00736	9.16092	8.51485	8.89235	9.01758
ZNF33B	3285926	0.0320361	0.260833	-1.23824		6.13891	5.75263	6.96219	6.4399	6.9527	6.38003	6.76694	6.46041	6.73866	6.80382	6.54151	6.3285	6.65675	6.9498	6.74754	5.65527	7.14729	6.97884	7.11565	6.31776	6.19336	7.00941	6.66578	6.66094	7.24073	7.26953	6.89072	7.16621	6.68272	5.90628	6.65198	7.21737	7.40335	6.98185	5.73378	7.05629	7.28811	7.7005	7.33359	6.87377	7.05133	6.8234
RBBP8	3781429	0.0224142	0.25886	-1.23832		7.08859	6.70043	7.58059	7.93547	7.95686	7.17808	7.63693	7.95143	7.3041	7.47797	6.69722	7.54885	7.93411	8.32992	7.92134	7.75175	8.39281	8.13503	8.11903	7.74496	7.91468	8.53578	7.78265	8.04978	8.16855	7.98974	7.48652	7.35346	8.1939	7.58888	7.67333	7.75337	8.00457	8.20889	7.20458	7.86019	8.29899	8.21881	8.32964	8.17583	8.3919	8.32432
DHX9	2370991	0.0353162	0.264189	-1.23836		8.25463	7.70799	8.22405	8.27343	9.01896	7.65233	8.79105	8.44498	8.55385	8.34334	7.86123	8.71505	8.90108	8.70099	8.88597	8.72889	9.35957	9.37412	9.32691	9.10278	8.52568	9.20571	8.35517	8.97714	8.78026	8.71669	8.80653	8.17093	9.1726	8.23385	8.49867	8.94168	9.43625	9.44708	8.96132	8.69088	9.39454	9.07085	9.47839	8.96897	9.42065	8.97508
PLEKHF2	3107828	0.0257258	0.25886	-1.23854		7.23991	7.9106	7.7667	7.68868	8.36559	7.0721	7.58265	7.17018	7.6357	7.88224	7.12074	8.32506	7.47608	7.58069	8.57903	7.03832	7.98188	8.0748	8.14619	7.86665	8.14773	7.86193	7.35795	7.59178	8.22556	8.55633	7.91207	7.57006	8.28726	8.03443	7.88224	7.98495	8.05248	7.83069	7.35538	7.96981	8.53253	8.09111	9.1932	7.97484	7.93328	8.39876
PIBF1	3493448	0.0202068	0.258493	-1.23894		6.2701	5.95565	7.77624	7.18077	7.1571	6.82165	6.85478	6.64161	7.12425	7.08534	6.50216	6.96486	7.34638	7.34083	7.5962	6.62904	7.66215	7.37858	7.61505	6.93013	6.64827	7.60096	7.0713	7.48449	7.42589	7.9055	7.14023	7.51554	7.21133	6.97327	7.05667	7.33988	7.4435	7.37216	6.65106	7.31827	7.83717	7.81282	7.78509	7.34114	7.29268	7.48915
ACN9	3013952	0.028546	0.25886	-1.23944		8.49166	7.95791	9.81411	9.2077	9.24347	7.82592	9.09762	8.97406	8.97248	8.84768	8.2193	8.96039	9.00109	9.14503	9.05674	8.93607	9.7314	9.47706	9.5926	9.32455	9.06056	9.64964	8.89319	9.49291	8.94036	9.2724	9.01223	9.14411	9.15987	9.14173	8.7798	9.23161	9.40072	9.58026	9.17093	8.7432	9.62693	9.72782	10.0715	9.59545	9.54916	9.43332
DYNLT3	4004819	0.0496502	0.280905	-1.23953		6.4192	6.77582	7.36715	8.26101	8.0259	7.3554	7.35148	6.52085	7.14595	7.44256	6.36373	6.81252	7.49582	7.80307	7.60584	7.73904	8.08879	8.28664	7.55711	7.46044	7.26679	8.01357	7.70745	7.72231	7.5123	7.935	7.32782	7.70281	7.54373	7.61121	7.19249	7.56621	8.00639	7.7614	6.63523	7.55711	7.94199	7.89184	8.49949	7.7526	7.8504	8.48337
POLR2B	2728448	0.0123538	0.257667	-1.23964		8.53462	8.23333	8.98715	8.99131	9.45505	8.68188	9.17058	8.55482	9.25117	9.16372	8.40572	9.46276	9.38988	9.17922	9.52392	9.08813	9.68483	9.92397	9.74179	9.57137	8.90653	9.77041	9.17985	9.62489	9.3527	9.44936	9.38995	8.92418	9.54753	8.95345	9.423	9.44385	9.67208	9.72969	9.54657	9.28383	9.89336	9.50538	9.87446	9.46208	9.68398	9.49598
SKA3	3504617	0.0244483	0.25886	-1.23984		7.3812	6.57057	7.25403	7.45563	7.64576	7.07359	7.22942	7.87469	7.1833	7.22083	6.30858	7.2494	7.6826	7.89963	7.74174	7.3601	7.59197	7.76841	8.10571	7.2813	8.24913	7.87976	7.26872	7.26677	7.84029	7.76534	7.47194	6.94155	8.01811	7.32787	7.64525	7.48047	7.5349	8.0849	6.97742	7.17575	8.46015	7.9069	8.23081	7.8249	8.08033	8.05849
CDCP1	2671728	0.0384054	0.26711	-1.23998		7.69206	7.21315	7.49041	7.15859	6.92598	7.33526	8.06676	7.31127	7.71131	7.00899	7.01081	6.81209	7.25572	7.7425	8.06818	6.90411	7.20279	7.47289	6.93416	6.43978	6.95716	6.87639	7.08819	7.74164	7.23697	7.83909	7.68085	8.2846	7.88917	7.40706	7.90275	6.86282	8.01639	7.354	7.18344	7.83407	7.83883	7.00469	8.61557	7.61658	8.51891	7.41022
GPR174	3982612	0.032521	0.260833	-1.24027		10.6276	10.3023	11.2239	11.0783	11.027	10.373	11.0439	10.5002	10.487	11.1854	10.7699	10.8495	10.8463	11.114	10.73	9.15578	10.7251	11.4727	10.955	10.0147	10.8139	10.7536	11.3736	10.5041	10.871	11.5234	11.5051	11.1827	10.5665	11.0085	11.2148	11.5498	10.5219	11.2973	10.2145	10.9655	11.5012	11.0976	11.0099	11.4038	11.3593	10.526
MRPL50	3218067	0.00388022	0.257667	-1.24034		7.68975	7.47352	8.45617	8.60913	8.51053	8.10185	8.27485	8.26047	8.22234	8.08783	7.67686	8.10581	8.34193	8.55598	8.63679	8.28977	8.74696	8.66972	8.5214	8.47748	8.15348	8.73798	8.16991	8.72635	8.64019	8.75514	8.23252	8.16122	8.70789	8.22469	8.53217	8.46544	8.85416	8.87938	8.06178	8.50161	8.86697	8.84204	9.1027	8.67667	8.89563	8.92834
CACNB2	3237396	0.02693	0.25886	-1.24049		6.2855	6.28612	6.69289	6.64132	6.48038	6.76543	6.81625	6.41054	6.39367	6.37974	6.29885	6.52768	6.80363	6.64751	6.38205	6.88726	7.35208	7.18303	6.26261	6.03349	6.54251	6.62631	7.24987	8.32441	6.33476	7.05755	7.14248	7.85129	6.16618	6.44003	6.54843	7.04609	6.96819	6.91388	5.97581	7.11763	6.84904	6.75497	7.09468	6.57006	7.05641	6.89243
SUZ12	3717395	0.0210004	0.25886	-1.24057		7.986	7.70851	9.23512	9.01222	8.95098	8.91995	8.81122	8.85218	8.90223	8.9335	8.08558	8.78065	9.08946	9.31296	9.40906	9.09234	9.63557	9.49459	9.38696	9.04762	8.59127	9.60003	8.84541	9.46037	9.15395	9.38027	8.84852	8.79941	9.36627	9.02666	9.07357	9.2817	9.48617	9.44194	8.83215	9.02507	9.75128	9.5044	9.88354	9.30349	9.29147	9.40664
NCAPH	2494484	0.0414538	0.270205	-1.24058		8.30173	7.10532	8.37466	8.74083	8.87453	8.07651	8.71069	9.11145	8.42546	8.84928	7.85474	8.94325	9.38381	9.15577	9.13133	8.98053	9.35682	9.11478	9.39851	9.03212	8.92542	9.30177	8.62861	8.96591	9.28882	8.97185	8.77519	8.02184	9.41057	8.8657	9.02137	8.89572	8.94948	9.49595	9.3698	8.53816	9.37323	9.11072	9.30624	9.43214	9.52186	9.0863
CENPI	3984655	0.0377607	0.266206	-1.24072		6.83544	5.843	7.54387	7.32652	7.39032	6.33785	7.0507	7.72576	7.07199	7.27959	6.51654	6.94725	7.41913	7.4692	7.79723	6.83329	7.83498	7.39267	8.01743	7.53126	7.3469	7.93518	6.98396	7.09052	7.81863	7.91941	6.99896	6.91434	7.48433	7.27284	7.12509	7.49244	7.64113	8.06041	7.26851	7.07108	8.21829	7.87041	7.87961	7.67698	7.84075	7.51646
NUP155	2853768	0.0373087	0.264989	-1.24082		8.59426	7.84224	8.62833	8.54377	9.10085	7.85794	8.90423	8.69624	8.84452	8.95933	7.87757	9.16258	9.05627	9.0153	9.28186	8.58016	9.46955	9.49109	9.90494	9.3524	8.88083	9.45457	8.67109	9.19399	9.23123	9.22705	8.90379	8.3018	9.38876	8.50057	9.17519	9.0628	9.33459	9.61161	9.49576	8.81155	9.78905	9.39888	9.58895	9.22384	9.43585	9.04639
EIF3J	3591963	0.0122468	0.257667	-1.24106		7.17184	7.38019	8.41578	7.98272	7.94056	7.56259	7.89524	7.53838	7.63051	7.38964	7.71736	7.54814	7.8596	8.04397	7.91475	7.91462	8.40684	8.42488	8.19772	7.66473	7.69668	8.68276	7.99339	8.49116	8.00971	7.96365	7.86566	8.36162	8.12623	7.9918	7.45515	8.41324	8.62031	8.20035	7.13945	7.87473	8.30295	8.39638	8.61559	7.77764	8.59275	8.54346
ZNF271	3784509	0.0329011	0.260968	-1.24108		4.42055	4.52798	5.65117	5.20824	5.11731	4.6294	4.6859	4.5337	5.30944	4.85261	4.72068	4.64399	4.92425	5.33275	5.58169	4.26993	4.92234	5.03248	5.27001	4.8089	4.67791	5.1624	4.83202	5.43849	5.35196	5.67698	5.16338	4.65846	5.3831	4.58181	4.88232	4.64158	5.69956	5.56347	4.3527	5.11546	6.17543	5.95774	5.91243	4.75653	5.36364	5.7953
UTP20	3428447	0.0164594	0.257667	-1.24119		6.48956	6.28757	6.72414	6.90958	7.20521	5.91854	6.91482	6.86834	6.92135	6.64658	6.28932	6.87149	6.99919	6.81459	7.1269	6.57829	7.57558	7.27973	7.331	6.88791	7.00567	7.30038	6.62257	7.24079	7.13956	7.27072	6.89906	6.71456	7.15995	6.4287	6.85772	6.97583	7.84214	7.63312	6.40334	6.91437	7.66506	7.5531	7.61666	6.96488	7.70717	7.24613
TOMM70A	2686371	0.00740505	0.257667	-1.24164		7.63315	7.20026	7.81596	7.7501	8.07265	7.18589	7.62545	7.0277	7.79568	7.86749	7.00726	8.19639	8.13723	8.30105	8.08806	7.80787	8.29111	8.38289	8.31134	7.88003	7.88632	8.57517	7.67154	8.14944	8.02945	8.03432	8.01896	7.95935	8.34485	7.75133	7.96271	8.03103	8.2666	8.36316	7.73966	7.96431	8.47029	8.33667	8.64052	7.99608	8.49426	8.19881
KIF2A	2811656	0.00939716	0.257667	-1.24191		9.12497	8.92751	9.14002	8.98769	9.58458	9.03051	9.28853	8.71632	9.21178	9.25328	8.25929	9.50343	9.58038	9.7246	9.67623	9.40945	9.90306	10.2485	9.69345	9.74006	9.34602	10.1411	9.22559	9.82395	9.42261	9.68051	9.47256	9.23642	9.85666	9.22981	9.75127	9.62128	9.78145	9.8562	9.58512	9.47772	9.99697	9.86876	10.2098	9.66182	9.67737	9.65734
RSRC1	2649532	0.0340315	0.263134	-1.24198		7.83285	7.49287	7.84286	8.41093	8.87424	8.32811	8.52935	8.35152	8.54886	8.47953	7.2112	8.68914	8.91521	8.26714	8.94695	9.03377	9.38131	9.2611	9.10477	8.92064	8.2048	9.18482	8.4941	8.67161	8.79099	8.86127	8.52906	8.41733	9.08396	8.29648	8.78298	9.00625	8.97387	9.24123	8.64988	8.72393	9.20777	8.94901	9.41622	9.06384	8.82	8.97337
NUDT5	3277751	0.0373723	0.264989	-1.24252		7.98339	7.74031	7.61926	8.2378	8.69923	7.40112	8.03041	8.40719	7.74921	7.52553	7.11797	7.71383	8.43435	8.65384	8.17009	8.01023	8.83233	8.19901	8.11047	7.94753	8.50848	8.66476	8.28461	8.30572	8.57149	7.81859	7.90564	8.29113	8.55133	8.27268	7.49517	8.10248	8.269	9.09261	7.19722	7.90225	8.44072	8.72979	8.73136	8.18336	9.13187	9.0832
BLZF1	2366490	0.00565537	0.257667	-1.24272		7.3075	6.99079	7.56907	7.25186	7.73716	7.2581	7.76388	7.22159	7.41974	7.5033	6.72723	7.37843	7.55376	7.7957	7.94096	7.25496	7.56076	8.16706	8.202	7.88032	7.93691	8.01688	7.56969	7.79644	7.9244	8.09812	7.42019	7.59414	7.71692	7.11745	7.72529	7.58426	7.94784	8.20064	7.58913	7.49294	8.40925	7.96648	8.31357	7.71194	8.06299	8.2341
CYB5R4	2915491	0.0113947	0.257667	-1.24276		7.05358	6.63973	7.88207	7.38348	7.75341	7.15392	7.58	7.41278	7.18771	7.31324	6.87183	7.5994	7.62468	7.56106	7.84073	7.25999	7.6111	8.21557	8.25492	7.84172	7.65071	8.03133	7.30281	7.82636	7.62677	7.78065	7.48445	7.41998	7.79316	7.26239	7.59871	7.62677	8.24339	8.11279	7.65567	7.47877	8.27535	7.94955	8.63558	7.81433	8.18919	8.18427
GNAI3	2350840	0.0107306	0.257667	-1.24282		7.96566	7.80415	8.52265	8.32871	8.83558	8.55152	8.47314	7.76865	8.34292	8.56132	7.53832	8.51638	8.81751	8.84461	8.82964	8.2646	9.03069	9.25745	8.93507	8.65066	8.59151	9.17177	8.23038	8.83804	8.58421	9.0342	8.62481	8.31027	8.80462	8.44531	8.72679	8.82512	9.08043	9.05078	8.74025	8.51331	9.2337	8.96428	9.40915	8.66966	9.03943	8.83482
ZNF266	3849688	0.00202354	0.257667	-1.24297		7.6545	7.17452	8.04723	7.75901	7.58328	7.75559	7.37273	7.53691	7.55536	7.61861	7.77541	7.84761	7.87805	8.08538	8.32837	7.13085	7.48531	7.88484	7.56639	7.73115	7.85983	7.89977	7.85873	8.28602	8.30795	8.56467	7.44865	7.64164	7.99015	7.74397	7.87726	8.03736	7.71254	8.58597	7.34766	7.97908	8.31042	7.94976	8.34698	8.06973	8.20786	8.0255
AP5M1	3537557	0.0303009	0.260402	-1.24331		7.21507	7.25564	7.79318	8.15374	8.27725	7.40472	7.95403	7.84856	7.91334	7.61868	6.87399	7.71411	7.71527	8.1051	8.35948	7.92369	8.46414	8.52618	8.50036	8.151	7.79276	8.6977	8.00198	8.3209	8.18752	8.25221	7.70905	7.83544	8.20697	7.56692	7.46875	8.18535	8.79997	8.74277	7.54628	7.82478	8.83405	8.71205	8.72202	7.93953	8.51611	8.59321
GEN1	2471316	0.0254724	0.25886	-1.24334		7.49172	6.91803	8.72281	8.22993	8.27567	7.4012	8.35006	8.00768	8.25077	8.39242	7.9575	8.12401	8.08355	8.13411	8.42665	7.4723	8.35772	8.95835	9.03975	8.46093	7.78104	8.75619	7.96847	8.65283	8.41699	8.89837	8.15698	8.63322	8.50194	7.99496	8.2523	8.42881	8.90808	8.64412	8.41239	8.02114	9.12205	8.57456	8.83365	8.20843	8.65565	8.45138
TOP2A	3756193	0.0367815	0.264586	-1.24338		8.71823	7.67098	9.07164	9.83769	9.55455	8.97852	9.03394	9.62414	9.1982	9.51503	8.2897	9.36552	9.56858	9.84305	10.016	9.28581	9.72039	9.62017	9.95959	9.16844	9.11199	9.84898	9.28667	9.41744	9.85064	9.77291	9.40355	8.75117	9.77707	9.72566	9.69476	9.69542	9.38465	10.0726	9.20871	9.37441	10.115	9.66129	9.82747	9.89921	10.1175	9.56096
PSMA3	3537747	0.00645574	0.257667	-1.2434		8.70668	8.89208	8.74924	9.21533	9.21919	8.50871	8.88531	8.73345	8.71279	8.68733	7.96538	8.54513	9.22857	9.22863	9.08547	8.72813	9.70693	9.33444	9.29557	8.92395	9.44818	9.40889	9.086	9.30297	9.17526	9.19096	9.06571	9.00568	9.25486	8.67438	9.05363	9.26131	9.45282	9.56651	8.31988	8.97068	9.52887	9.45138	9.59493	9.09237	9.78329	9.41353
ZNF107	3004628	0.0245707	0.25886	-1.24341		7.18545	6.43829	8.03715	7.55094	8.0012	6.46834	7.92496	7.65532	7.35793	7.36038	7.53458	7.17712	7.76441	7.32531	7.73955	7.29294	7.69608	8.12926	8.4916	7.94853	7.48917	8.03428	7.42765	7.76232	7.75378	8.09836	7.54163	7.81709	8.00639	7.28013	7.78558	7.68831	8.18536	7.97385	7.76161	7.20928	8.51436	7.82587	8.23519	7.93427	8.27415	8.50328
POC1B	3464912	0.0170818	0.257667	-1.24356		6.96093	6.74655	7.88568	8.19046	7.95447	7.85575	7.6107	7.24855	7.74972	7.62336	6.72914	7.66329	7.91152	8.41158	8.33294	7.5574	7.87732	8.11508	8.11349	7.76822	7.58868	8.28611	7.57753	8.42818	8.01951	8.35449	7.7317	7.96906	7.80153	7.79929	8.04571	7.79594	8.12137	8.06816	7.26769	7.97324	8.31891	8.46938	8.58057	8.07834	7.91496	8.4648
TRAPPC4 // MIR3656	3351775	0.00476849	0.257667	-1.24372		8.23093	8.05968	7.59386	8.07192	8.51474	7.94299	7.9653	7.90539	7.80061	7.85229	7.32396	8.37762	8.63688	8.45095	8.35168	8.26782	8.19195	8.53779	8.2009	8.06322	8.78402	8.5266	8.33992	8.41699	8.5955	8.23472	8.13998	7.56736	8.4048	8.0193	8.14082	8.70842	8.70147	8.69773	7.8321	8.38851	8.59159	8.43286	8.94972	8.29752	8.95085	8.77636
CTNNAL1	3219621	0.0226612	0.25886	-1.24373		5.56352	5.24817	6.66759	6.6469	6.39022	6.17581	6.14081	6.40213	5.81539	6.28424	5.68141	5.76899	6.23137	7.08736	6.38935	6.15189	6.63591	6.61488	6.88071	5.84964	6.71723	7.32192	6.53188	6.5831	6.72094	6.61606	6.42237	5.84506	6.6933	6.48426	6.18113	6.31652	6.37001	7.10764	5.6095	6.35451	6.74592	6.84046	6.5643	6.53137	7.1562	6.29814
HIST1H2BJ	2946345	0.0137258	0.257667	-1.24446		8.12439	6.96655	8.98812	8.69897	8.93659	7.93661	8.63041	8.91982	8.41895	8.23709	8.65676	8.86489	8.65437	9.03976	8.59765	8.8267	8.51845	8.54864	8.8616	8.10495	8.48894	8.91875	8.51411	8.64145	9.27331	8.49786	8.77391	8.50666	9.25339	9.066	8.82796	8.80517	8.43336	9.24928	8.47752	8.48013	9.13093	8.83221	9.16998	9.14046	9.05687	8.98763
RBM48	3012677	0.0119713	0.257667	-1.24477		7.23888	7.10199	7.29287	6.79342	7.49365	7.5151	7.32589	6.58144	7.59263	7.42198	6.68421	7.33434	7.73047	7.36841	8.11144	7.18601	7.56214	7.82005	7.7847	7.96104	7.32072	7.78734	7.36304	8.01336	7.74909	7.97963	7.29005	7.0118	7.69542	7.01545	7.85586	7.33425	7.81022	8.04411	7.54595	7.72488	8.32547	7.80656	8.37247	7.72651	7.68048	8.18732
UEVLD	3365487	0.00816761	0.257667	-1.24486		7.21335	7.33375	7.21667	7.73916	8.02138	7.54209	7.92299	7.77382	7.71928	7.68271	6.90822	7.68069	7.73537	8.09973	7.96131	7.89966	8.1014	8.49992	8.0567	7.99327	7.6509	8.18834	8.00385	8.20347	8.05634	8.1655	7.64374	7.81352	7.89064	7.39141	7.70528	8.03161	8.42137	8.62054	7.45291	7.94996	8.64282	8.32154	8.49718	8.16485	8.18089	8.56666
EEF1E1	2940920	0.0231513	0.25886	-1.24505		5.49322	5.16011	6.92412	5.90581	6.05732	5.34244	6.08262	5.62453	6.00406	5.76707	5.59648	6.09631	5.97058	6.1842	6.24813	5.96133	6.65182	6.45329	6.58653	6.16379	6.01416	6.67289	5.62701	6.49261	6.21814	5.74741	6.34485	6.34283	6.7364	5.96874	5.99635	6.21465	6.59837	6.71308	5.78074	5.91194	6.77076	6.77873	7.21248	5.91593	6.80569	6.39384
PIGH	3569339	0.0431357	0.271688	-1.24506		4.4922	4.51596	5.90817	4.99302	5.75114	4.59242	4.4769	4.51706	4.97549	5.07926	4.46637	4.79264	4.27086	5.44241	6.16573	4.48714	5.20344	5.51035	4.92858	5.29522	5.50952	5.75767	5.51588	5.10081	5.64171	5.71924	4.52574	5.00988	5.41921	4.8974	5.20105	4.59633	4.89056	6.06442	5.17951	5.35862	5.77919	5.96019	5.29201	5.46067	5.34521	4.58284
S1PR1	2349129	0.0234289	0.25886	-1.2451		8.78514	8.50564	8.85822	8.58938	8.79505	7.82559	8.67545	8.05693	8.35869	8.86754	7.9747	8.76218	8.85969	8.52503	8.8834	6.93722	8.2674	8.72357	9.41157	8.89061	9.21952	8.81021	8.90522	8.99713	8.75717	9.52102	8.55234	8.09699	8.67918	8.74564	8.80987	8.79468	8.4069	9.06438	8.919	8.5428	9.44084	8.84981	9.02142	8.86669	9.11315	8.452
TIFA	2782230	0.0114523	0.257667	-1.24525		7.68973	7.70083	8.45718	7.9322	8.62371	8.49028	8.41109	7.51334	8.52173	8.52626	7.84117	8.7659	8.79325	8.91127	8.77826	8.70522	8.78767	8.96474	8.79993	8.70081	8.52688	9.10729	7.92539	8.74327	8.67232	8.87293	8.16464	8.63469	8.8071	8.46217	8.66647	8.80355	8.93768	8.85967	8.84058	8.54275	8.88338	9.09908	9.10477	8.85388	8.89001	9.36905
CNIH4	2382419	0.0417761	0.270849	-1.24557		8.79195	8.22072	8.67288	8.55808	8.95349	8.20914	8.85512	8.2514	8.97018	8.98564	7.90855	9.28517	8.72966	8.67327	9.57751	8.07818	8.8043	9.09111	9.60268	9.77545	8.77312	9.39841	8.63346	9.12002	9.32683	9.91565	8.70519	7.90827	9.2049	8.53554	9.3614	8.76196	8.85778	9.51219	9.69332	9.0724	9.31608	9.47453	9.62918	9.29431	9.34446	8.72474
CCP110	3651018	0.0290269	0.25886	-1.24559		6.5695	6.10485	7.11354	7.84054	7.37719	7.3539	7.05033	7.49451	7.53983	7.31553	6.60454	7.59117	7.61936	7.79663	8.16467	7.47808	8.01347	7.71198	8.05687	7.2051	7.19455	8.26096	7.23471	7.67202	7.95213	7.9519	7.47363	7.26088	7.69953	7.59753	7.72948	7.41936	8.0298	8.11555	7.00686	7.32696	8.40755	7.77038	8.16948	7.94442	7.62164	7.93254
TANK	2512601	0.00855076	0.257667	-1.24561		8.45025	8.13159	9.07396	8.76331	8.99638	8.48032	8.99046	7.89126	8.6588	8.7255	8.24562	8.94617	9.20897	9.18668	9.14074	8.54589	9.21825	9.45062	8.92937	8.99388	8.36052	9.34441	8.89872	9.19761	8.75689	8.94496	8.93473	9.44704	9.18219	8.80659	8.83162	9.33845	9.53071	9.16759	8.68929	8.88667	9.03547	9.19777	9.59502	9.5614	9.2602	9.63364
PLA2G4C	3866845	0.00853367	0.257667	-1.24589		5.86569	6.00598	6.01502	6.08719	6.30346	5.947	6.25586	5.43142	5.7724	6.37405	6.03732	5.7605	6.15515	6.08227	6.34727	6.16658	5.82033	6.51448	5.56136	5.9766	5.91083	6.22461	6.28488	6.64685	6.99259	6.44826	6.33938	7.08864	6.24133	6.06261	5.83719	6.46067	6.66245	6.12196	5.61726	6.89533	6.24734	6.42045	6.96242	6.55658	5.35686	6.12738
SGOL1	2665572	0.0211172	0.25886	-1.24601		6.63535	5.56973	7.08879	6.71956	6.88253	6.36268	6.62555	7.08934	6.52984	6.85581	6.44012	6.70845	7.47102	7.30365	7.31444	6.77243	7.55347	7.26955	7.41032	6.93615	7.41068	7.36932	6.6274	6.9611	7.25193	7.34122	6.76489	6.1989	7.38353	7.2711	6.9045	6.98255	6.96439	7.42957	7.3327	6.75635	7.49747	7.25052	7.49613	7.56445	7.88947	7.62532
MKI67	3312490	0.0311171	0.260833	-1.24666		9.13246	8.04973	9.40562	10.0402	9.88188	8.92366	9.58536	10.3177	9.68843	9.97627	9.21097	9.84682	10.1061	10.1629	10.2615	9.6603	10.4061	10.1256	10.4722	10.1318	9.51653	10.2395	9.66925	9.99992	10.1668	10.2704	9.82255	9.53356	10.3416	10.1234	10.1715	10.1181	10.1468	10.3407	10.0017	9.65892	10.5237	9.98648	10.3059	10.4723	10.4557	10.0562
TLR10	2766192	0.0185731	0.257667	-1.24666		10.2615	10.2029	10.0188	10.2607	10.7502	9.9525	10.4395	9.55596	10.5777	10.6477	9.65924	11.1083	9.65018	10.0373	11.0008	9.63648	10.0617	10.817	10.789	10.7877	10.0792	10.2989	10.0834	10.6792	10.8274	11.2234	10.6065	10.7324	10.5675	9.96679	10.5461	10.7795	11.1247	10.4826	10.4759	10.5249	11.1948	10.669	11.18	10.5969	10.4383	10.7566
CSE1L	3888133	0.0136509	0.257667	-1.24725		8.87495	8.19211	8.83717	9.41406	9.5583	8.63945	9.34569	9.51828	9.14525	9.19684	8.28472	9.11731	9.39423	9.53313	9.54333	9.01202	9.71836	9.63219	9.89291	9.34718	9.37031	9.72319	9.26425	9.37816	9.68831	9.4348	9.35847	8.92572	9.73662	9.06167	9.27512	9.3994	9.55476	9.97057	9.08258	9.18035	10.2059	9.64178	10.0181	9.58274	9.96755	9.80937
RPS6KA6	4014029	0.0478493	0.278553	-1.24729		4.61098	4.75188	5.02002	4.82612	4.48882	4.11854	4.90242	4.53799	4.29926	4.19611	4.22522	4.32809	4.40855	4.60003	4.13247	4.20829	4.35689	4.78661	5.79936	4.13378	4.20656	4.32482	4.27075	4.11635	4.99864	5.15307	4.92087	5.18597	5.14372	4.7948	4.45917	4.69641	6.7149	4.49603	4.20656	4.83249	4.87679	4.69675	5.30223	5.66268	5.11943	4.63924
NUP133	2459866	0.00970845	0.257667	-1.24741		7.06757	6.63434	7.61055	7.36559	7.78019	6.8577	7.47888	7.25065	7.59375	7.58029	6.84285	7.69481	7.72544	7.61301	8.0785	6.94937	7.999	7.89686	8.09108	7.61691	7.56446	7.9303	7.30627	7.76221	7.72333	7.92757	7.48668	7.34727	7.93689	7.41462	7.55125	7.69498	7.89411	8.25368	7.76444	7.40346	8.4522	8.06068	8.50593	7.82957	8.02467	7.88216
CHRNA5	3603436	0.0402117	0.269601	-1.24754		8.3039	7.5464	8.34291	8.60928	8.79961	7.58289	8.42699	8.38773	8.81349	8.49385	7.71989	8.63593	8.75741	8.18852	8.66578	7.94294	8.88869	9.16215	9.02995	8.8774	8.53446	8.90403	8.15972	9.32912	8.76598	9.42527	8.60431	8.15106	8.48163	7.94499	8.51855	8.81767	9.15875	9.25429	7.86345	8.63933	9.5075	9.50129	9.31628	8.52638	9.20698	8.50222
ANTXR2	2774971	0.0334506	0.262302	-1.24775		8.34419	7.76747	8.06955	7.99067	8.3544	7.62182	8.59728	8.24708	8.50122	8.23439	7.5406	7.68763	8.21628	7.91727	8.56334	6.90308	7.89822	8.90368	8.94975	8.83596	7.85288	8.09988	7.59088	8.8665	8.19813	9.2458	8.32529	8.66645	8.27527	8.2195	8.52547	8.40203	9.08801	8.744	8.36416	8.29096	8.93927	8.25616	8.80302	7.95184	9.01992	8.75804
TRMT61B	2546285	0.0348609	0.263594	-1.248		6.49255	6.15608	7.5861	6.86413	7.27316	6.46527	6.8742	6.12167	7.15443	6.91414	6.26298	7.53359	7.29203	7.0644	7.65665	6.48858	7.60351	7.71442	7.9295	7.27065	6.99783	7.61262	6.98101	7.67324	7.49048	7.63529	7.03295	6.7784	7.42655	6.5264	7.25818	7.15693	7.41943	7.63023	7.26837	7.28282	8.07871	7.71066	7.97703	6.91519	7.49483	7.47437
DTL	2378937	0.0403399	0.269721	-1.24819		9.27871	7.92292	9.25714	9.39134	9.88184	8.52783	9.66163	9.90001	9.32384	9.80701	8.61307	9.90483	10.0564	9.98931	10.0174	9.4036	10.1055	10.0186	10.2771	9.69	9.9612	10.2258	9.51842	9.59913	10.2423	9.86011	9.68924	9.03936	10.139	9.56912	9.71287	9.64398	9.73243	10.2874	10.1407	9.27011	10.3275	9.77792	10.1568	10.2154	10.0984	9.96014
MAK16	3093259	0.0120698	0.257667	-1.24822		7.47422	7.31923	8.24911	8.06764	8.47116	7.35925	8.11539	7.54898	7.96707	7.66813	7.21134	8.1863	8.17612	8.076	8.19643	7.55836	8.38765	8.7785	8.34322	7.9908	7.9578	8.44862	7.92453	8.65128	8.1231	8.26772	8.0362	8.049	8.38244	7.38309	8.06438	8.22963	8.78398	8.49799	7.98747	8.00763	8.43185	8.39893	8.86943	8.15596	8.81472	8.63081
CDKN3	3536336	0.0445247	0.273494	-1.24847		7.53039	6.80108	8.39727	8.78921	8.52049	8.37651	8.09172	8.67407	8.16196	8.24926	7.19587	8.03904	8.7454	9.0025	9.06397	8.70306	8.92439	8.83775	9.07641	8.4788	8.5911	9.14443	8.52336	8.96493	8.99365	8.78576	8.2369	7.66583	8.74076	8.59296	8.64505	8.60317	8.47346	9.163	8.292	8.39011	9.14568	8.75057	9.08501	8.92052	9.00082	8.75958
CLOCK	2769947	0.00812918	0.257667	-1.24854		6.99766	6.67355	7.51776	6.91028	7.51508	6.58909	7.59322	6.83483	7.44546	7.45204	7.19611	7.49497	7.38985	7.60652	7.88689	7.39854	7.63714	7.87931	7.99073	7.96386	7.14926	7.92258	7.32754	7.78452	7.70281	7.99252	7.38127	7.8237	7.82452	7.05169	7.41883	7.59195	8.01067	7.96038	7.45249	7.54467	8.21671	7.63449	8.22483	7.68395	7.99923	8.11699
ERCC4	3648995	0.019694	0.257667	-1.24892		6.41601	6.53263	6.35736	7.31454	7.57334	6.66938	7.25542	7.1086	7.11786	7.03772	6.00932	7.0623	7.10484	7.25542	7.30806	7.04179	7.46892	7.70459	7.55867	7.45341	6.9345	7.71928	7.4176	7.8207	7.38199	7.37335	6.98778	6.75941	7.45744	6.44658	7.07605	7.38879	8.06435	7.84105	6.91838	7.17068	7.78113	7.55342	7.77703	7.55838	7.55817	7.55411
ST8SIA4	2868904	0.00591043	0.257667	-1.24922		8.88998	8.47737	9.116	8.81538	9.30522	8.31071	9.09188	8.83116	9.37914	9.31521	8.70298	9.42708	9.00564	8.85292	9.70996	8.62911	8.91549	9.57672	9.79454	9.60465	8.92148	9.31961	8.94617	9.09184	9.33311	9.80551	9.40707	9.45668	9.38302	8.885	9.41917	9.59561	9.79894	9.8189	9.35812	9.2275	9.76407	9.69376	9.73339	9.43954	9.49269	9.09765
IKBIP	3467315	0.011213	0.257667	-1.24966		7.48498	7.28799	7.93001	7.9318	7.60557	6.6253	7.56425	7.46098	7.86593	7.77791	7.04434	7.70112	7.82741	7.76626	8.29318	7.02693	7.83029	7.69223	8.54337	7.78302	7.60352	8.57482	7.60457	8.00065	7.97046	8.64582	7.7014	7.93181	7.64403	7.3118	7.92891	7.75674	8.27564	8.03611	7.78535	7.79918	8.43299	8.31948	8.42304	7.63136	8.10015	7.94306
TGM2	3905145	0.0106544	0.257667	-1.24981		7.48985	8.07152	7.26241	7.97737	7.96207	8.45785	8.17661	7.86032	7.40923	8.75118	7.51032	7.43391	8.33045	8.73005	7.99249	7.69344	8.66682	8.24635	8.27761	7.43219	8.0386	7.81585	8.19265	8.77517	8.38755	8.52322	7.95618	8.36247	7.74042	8.34876	8.17748	8.32135	8.47099	8.38124	8.16191	8.46659	8.28961	8.0577	8.49883	9.03456	8.58112	8.2007
DUSP10	2457261	0.0131957	0.257667	-1.24982		8.60992	7.83628	8.65966	8.78226	9.24037	7.87431	9.17355	8.94417	9.02458	8.78774	8.46651	8.14701	9.21177	9.26152	8.81813	8.72814	9.50758	9.688	9.17173	8.73009	9.10108	9.05835	9.15096	9.09442	8.87559	8.97473	8.51045	8.78608	9.21979	8.9535	8.68427	9.15963	9.45503	9.36576	9.25367	9.103	9.34746	9.06305	9.67594	9.53289	9.67065	9.37119
MMS22L	2965739	0.0223692	0.25886	-1.25018		6.73011	5.93425	7.33058	6.78748	7.08404	5.69216	6.7664	6.84859	6.858	7.09262	6.47044	6.98752	7.08034	7.19576	7.39979	6.60968	7.38127	7.31022	7.67715	7.04969	7.28206	7.48039	6.54717	6.85685	7.32532	7.47689	6.92438	6.51591	7.53042	6.7506	7.00653	7.00815	7.32586	7.69266	7.13778	6.75987	7.82457	7.61773	7.7638	7.18855	7.75439	7.43189
SENP6	2913983	0.00796198	0.257667	-1.25105		7.74393	7.51452	8.84927	7.93374	8.24831	7.12089	7.96792	7.42844	8.03101	7.89096	7.82104	8.05138	8.10483	8.11497	8.47565	7.72532	8.41227	8.56873	8.6381	8.19016	7.92496	8.54278	7.87311	8.34845	8.15464	8.49082	8.14632	8.52745	8.45034	7.97064	8.14629	8.26505	8.75888	8.34678	7.93463	8.06433	8.86762	8.52163	9.0327	8.35149	8.63765	8.66707
SNRNP48	2893847	0.00815703	0.257667	-1.25186		6.82953	6.21427	7.73623	6.68512	7.04036	6.94806	6.98592	6.79728	7.22791	7.12961	6.73567	7.11152	7.38468	7.56351	7.64265	6.66907	7.60162	7.64275	7.96785	7.34795	6.99279	7.46442	7.30247	7.31805	7.37634	7.76998	7.09706	7.25525	7.49362	7.2174	7.35321	7.52399	7.4857	7.65473	7.19354	7.15252	8.22257	7.75453	7.90072	7.62197	7.74443	7.82193
EEA1	3465593	0.00939975	0.257667	-1.25219		7.49687	7.43004	8.0963	8.39526	8.27743	7.83155	7.86559	7.79411	8.25708	8.55683	7.57914	7.98146	8.49503	8.64906	8.75244	8.21445	8.8635	8.39784	8.348	7.9352	7.84595	8.46654	7.99182	8.51894	8.6794	8.96854	8.12453	8.66704	8.67891	8.41076	8.65509	8.38295	8.38192	8.41281	7.5275	8.46306	9.00658	8.5814	8.85391	8.55553	8.71484	8.78873
GFM1	2649640	0.0194991	0.257667	-1.2524		7.60386	7.28425	7.55521	7.90939	8.17183	6.92027	7.88364	7.27248	7.92873	8.13007	7.1347	8.31368	8.01286	7.65068	8.10786	7.68096	8.46994	8.36377	8.5187	8.68301	8.01263	8.57116	7.45779	8.42608	8.28411	8.26295	7.96298	7.97458	8.41806	7.51942	7.84836	8.33959	8.5696	8.47272	7.88533	7.89518	8.70904	8.47876	8.6926	7.8721	8.74293	8.10291
CCDC109B	2739160	0.0399258	0.268825	-1.25284		8.25179	7.32951	8.59933	8.4635	8.97965	7.30245	8.57472	8.16752	8.20102	7.94967	7.33562	8.27981	8.53984	8.50487	8.77247	7.91351	8.33613	8.88772	9.05741	8.96934	8.65681	8.78573	8.15183	8.55534	8.64417	8.80683	8.47184	7.6912	8.81753	8.32116	8.4296	8.28223	8.62508	9.1272	8.4621	8.10685	9.24174	8.76838	9.07575	8.19466	9.50205	9.49397
GNPNAT1	3564872	0.00800097	0.257667	-1.25298		6.87602	6.68686	7.46918	7.76701	7.74137	7.47105	7.59162	7.15077	7.16078	7.00067	6.54019	7.33197	7.47072	7.83207	7.61251	7.20145	8.01538	7.90213	7.74344	7.30848	7.60081	7.82853	7.7714	7.48383	7.57019	7.87509	7.46043	7.47728	7.91565	7.31516	7.26545	7.89077	8.05336	7.90077	6.85266	7.38784	8.00303	8.34314	8.06217	7.60718	8.09959	8.05478
IFIH1	2584207	0.0100719	0.257667	-1.25305		8.486	8.35494	8.91607	8.99673	9.16752	8.80423	8.97879	8.00106	9.11685	9.16999	8.42309	9.01793	9.2767	9.42534	9.29861	8.80771	9.58718	9.80373	9.38423	8.80495	8.58904	9.44838	8.82378	9.39786	9.13835	9.62057	9.14319	9.61788	8.93531	8.85273	9.11398	9.55437	9.74225	9.25612	8.99169	9.56368	9.45553	9.33003	9.98163	9.4832	9.53906	9.38486
UTP11L	2330899	0.0135713	0.257667	-1.25307		7.42304	7.01395	7.14375	7.34243	7.86594	7.04309	7.6347	7.40382	7.43105	7.21979	6.4193	7.55941	8.00178	7.99332	7.85105	7.56241	8.10774	8.22636	8.02821	7.73096	7.84218	8.28182	7.48743	7.88743	7.70344	7.651	7.5782	7.23932	8.07054	7.31762	7.50909	7.77567	7.94567	8.25072	7.81581	7.43676	8.25385	8.01594	8.48039	7.92574	8.52873	8.26523
UGDH	2766456	0.0392244	0.267119	-1.25312		7.42007	7.35384	8.00818	8.10671	8.90714	7.92215	8.32931	8.12979	7.93226	7.74943	6.96109	8.48609	8.13054	8.72405	8.7798	8.26455	8.11609	8.99699	8.82071	8.57468	8.09458	8.65771	8.33479	8.59586	8.32083	8.39651	8.22782	7.89522	8.72747	7.64026	8.11028	8.04793	9.1754	8.91917	8.58717	8.17325	9.10076	8.74593	9.16169	8.2457	8.96251	9.12554
IFIT5	3257268	0.0148453	0.257667	-1.25314		7.61537	7.78442	7.94144	8.40131	8.47668	7.62312	8.33541	8.04314	7.59608	8.00703	7.29707	7.38317	7.79396	8.3514	8.23533	7.28599	7.96962	8.651	8.57784	7.93476	7.91112	8.25567	8.36648	7.99327	8.19273	8.55303	7.97225	8.0915	8.17038	7.75767	7.80796	8.36703	8.74844	8.6901	7.33232	8.29869	8.99864	8.40399	8.78201	8.20654	8.8801	8.61678
RECQL	3446796	0.0085646	0.257667	-1.2532		6.6627	6.52916	7.51509	7.68065	7.58837	6.89846	7.18135	7.15645	7.53519	7.32497	6.74717	7.33984	7.50067	7.64355	7.80265	6.97251	7.84516	7.74277	7.95843	7.59446	7.24293	8.21926	7.37295	7.78698	7.64207	8.00441	7.5424	7.5123	7.63276	7.37957	7.40837	7.47129	7.99758	8.03314	6.91759	7.56026	8.19997	8.01799	7.99429	7.3227	8.02031	7.82599
TPR	2448232	0.0129408	0.257667	-1.25324		8.00593	7.77535	8.73971	8.42821	8.77707	7.92341	8.44708	7.83337	8.79764	8.82632	7.95203	8.8707	8.82288	8.75176	9.11063	8.27142	9.23902	9.24763	9.24322	8.94762	8.18355	9.20168	8.32744	9.03392	8.80791	9.14847	8.70952	8.78463	8.96124	8.70321	8.83257	9.02437	9.22252	9.13901	8.87648	8.69995	9.41265	9.00659	9.51905	8.92294	9.02295	8.83609
ZNF561	3849797	0.00146716	0.257667	-1.2535		6.4117	6.29644	6.6599	6.99312	7.00931	7.12217	6.92064	6.66864	6.52879	6.65571	6.13097	6.87727	7.00678	7.07345	7.26088	6.44559	6.90475	7.16465	7.08114	6.82517	6.89462	7.2498	7.05624	6.90081	7.35491	7.29122	6.70618	6.58649	7.21443	6.79729	6.86351	6.8549	7.45608	7.38237	6.8778	6.98218	7.60685	7.43538	7.69029	7.03231	7.12806	7.4503
MMADHC	2580635	0.0209388	0.25886	-1.25352		7.51552	6.90787	8.23422	7.8759	8.35989	7.81621	8.00674	7.13577	7.94628	7.80308	7.14425	8.13054	8.37326	8.35797	8.66136	7.94789	8.63301	8.76208	8.72661	8.35834	7.98921	8.79057	8.01532	8.69084	8.12239	8.47813	7.98674	7.89338	8.32313	8.00729	8.05503	8.31532	8.73093	8.46358	8.32094	8.15082	8.85688	8.73808	8.92377	8.13112	8.42939	8.52537
CNN3	2424102	0.0412633	0.26999	-1.25355		8.07355	8.10315	7.23012	8.04561	8.39566	7.21502	8.04017	7.84467	8.09929	8.39474	7.1013	8.07981	7.87585	8.75715	7.24855	7.45498	8.61183	8.04955	8.16938	7.85676	8.05174	7.17842	7.87527	8.56434	7.45023	7.73403	8.29266	8.34802	8.46841	8.51103	7.37563	8.30331	9.10115	8.15099	7.80622	8.54414	8.9246	8.26035	9.12937	8.39387	8.82069	8.39979
UBE2V2	3097208	0.0049931	0.257667	-1.25387		7.00351	6.87664	8.00596	7.91744	7.93649	7.02607	7.58014	7.13575	7.13521	7.58234	7.33827	7.84411	8.16644	8.12942	7.90432	7.7847	8.42056	8.04919	7.86028	7.78367	7.80242	8.32526	7.49867	7.8818	7.96281	7.99661	7.83602	8.23324	8.25514	8.00465	7.65454	8.10257	7.89291	8.12018	7.60493	7.68204	8.08601	8.21796	8.42989	8.03571	8.3076	8.07812
MTBP	3113456	0.024718	0.25886	-1.25448		5.40808	4.72601	6.00628	5.11022	5.50217	4.56979	5.36784	5.10774	5.49858	5.31387	4.68727	5.46115	5.44023	5.4995	5.93776	4.67449	5.6937	5.96096	6.4682	5.55154	5.67599	5.96822	5.0411	5.60721	5.97435	5.77598	5.46609	5.23214	5.97163	5.13095	5.56231	5.58007	5.78315	6.10117	5.47451	5.12238	6.59199	5.98951	6.49962	5.46424	6.13385	5.83335
SYAP1	3970130	0.0228578	0.25886	-1.25486		7.47766	6.9358	8.09311	8.79571	8.86391	8.18482	8.53525	8.46129	8.31665	8.14599	7.61642	8.12823	8.49834	8.84959	8.47453	8.18768	9.04852	8.98633	8.57881	8.05909	8.06321	8.54033	8.75504	8.89931	8.53729	8.49729	8.5364	8.24496	8.63908	8.42795	8.29546	8.95512	8.59651	9.02679	7.82272	8.39363	9.16566	8.8123	9.31351	8.85334	9.0208	8.67029
GIMAP7	3031517	0.0395273	0.26782	-1.25489		5.80496	5.68279	5.90729	5.58299	6.13394	5.8529	5.96286	5.43412	5.50054	6.05003	5.21858	6.35387	5.88102	5.94968	6.12461	5.26537	5.51628	6.3636	6.0157	6.64768	5.80545	6.52317	5.5094	5.45652	5.59239	5.63466	6.81753	6.12367	6.54187	5.58878	6.07703	6.41826	6.42214	7.47025	5.60284	5.72931	6.76732	6.85466	6.98605	5.55055	5.9787	6.72959
ZNF525	3840944	0.0383728	0.26711	-1.2549		5.47821	4.95411	5.68882	6.22823	5.88248	5.86222	5.36811	4.31354	5.30772	5.52679	4.48903	5.26831	5.62776	5.87784	6.2233	5.01123	5.5302	6.3312	6.05268	5.27947	5.13454	6.29304	5.74982	6.01619	5.65204	6.38652	5.16187	5.19413	6.00991	5.41739	6.06821	5.88556	6.3269	6.14583	5.02981	5.65448	6.59177	5.71458	6.34469	5.7919	5.83329	6.13544
ANXA5	2784027	0.0199291	0.257842	-1.2551		9.13932	8.83783	9.07634	9.48521	9.36293	9.7733	9.22386	8.83541	8.99031	9.77049	8.24289	9.54322	9.77091	10.1712	9.98178	9.36867	10.2986	10.1468	9.87965	9.72122	9.49322	10.6375	9.38835	9.89522	9.6555	10.052	9.57306	9.33808	9.49341	9.78693	9.43232	9.95966	9.72368	10.132	9.67226	9.74977	10.2057	9.69007	10.4859	9.76214	9.77586	9.89103
DDX52	3754736	0.0064267	0.257667	-1.25528		8.02934	7.43892	7.8011	8.39833	8.63419	7.80095	8.3897	8.12318	8.31375	8.07601	7.39471	8.04553	8.46886	8.51956	8.53324	8.18555	8.73897	8.77184	8.65881	8.29965	8.37818	8.91617	8.38026	8.60859	8.72752	8.5697	8.26176	8.20169	8.62111	7.78548	8.28397	8.44708	9.01825	8.98198	7.99363	8.39833	8.91423	8.66999	9.00633	8.37161	8.91154	8.85328
SP100	2531377	0.0147692	0.257667	-1.25562		8.91393	8.39676	9.12632	8.6328	9.36674	7.66371	9.3466	8.88512	8.82819	8.51054	8.75645	9.0623	9.28184	9.02801	9.15045	9.01136	9.04852	9.56729	9.62687	9.55737	9.05386	9.49277	8.80393	9.20846	9.17059	8.99268	9.19071	9.30909	9.32784	8.69727	9.20196	9.21253	9.78516	9.38454	9.25834	8.76718	9.72732	9.38207	10.0414	9.15045	9.7309	10.0731
ZNF557	3818648	0.0135082	0.257667	-1.25579		5.77511	4.71366	6.14717	6.17633	6.30045	5.18267	6.276	5.82491	6.09124	5.92151	5.88269	5.97605	5.89536	5.80045	6.69558	5.32172	6.0539	6.08216	6.13067	6.00659	5.89106	6.65249	6.18852	6.48721	6.52553	6.59937	5.54759	6.01292	6.18643	5.32028	6.09839	5.88274	6.4825	6.9313	5.88384	6.04683	6.76128	6.52389	6.46776	6.09203	6.39365	6.33313
ATP11B	2654855	0.00820372	0.257667	-1.2558		8.02223	7.25423	7.61123	7.43099	7.91404	7.03096	7.94619	7.18894	7.93606	7.9195	7.40346	8.21042	7.67806	7.76113	8.19997	6.90577	7.67186	8.2268	8.47652	8.41184	8.06118	8.0083	7.26304	8.01249	7.89597	8.29277	8.04792	7.98634	7.94802	7.65676	8.03187	8.16503	8.16733	8.33065	8.06854	7.79068	8.62246	8.23125	8.68139	7.96576	8.46229	8.25955
ANXA2P2	3167110	0.0142239	0.257667	-1.25595		7.46308	6.59496	7.79164	7.41786	7.67552	7.36029	7.69773	7.75511	7.48514	7.82078	7.32614	7.48191	8.28846	8.32678	8.011	7.44663	7.9343	8.05438	8.42671	7.55906	8.36735	8.5802	7.73028	8.20276	8.59812	7.85931	7.66786	8.04957	7.83346	7.50886	7.83346	7.99436	8.19998	8.44839	7.30521	8.12733	8.46056	7.88632	8.50373	7.20859	8.48335	7.69328
NOLC1	3261492	0.00226677	0.257667	-1.25597		8.00104	8.01284	8.14542	8.67366	8.85588	8.10771	8.54721	8.41676	8.38736	8.33678	7.56086	8.49649	8.60916	8.66022	8.45847	8.25424	9.01661	8.97029	8.83137	8.43682	8.55404	8.89377	8.63142	8.96165	8.7343	8.72062	8.62435	8.42271	8.9006	8.16355	8.41808	8.58715	9.10395	9.04251	8.2758	8.67163	9.10351	8.95581	9.17505	8.80736	9.21171	8.9311
SPAG1	3109201	0.0103067	0.257667	-1.25604		6.92605	6.60761	7.64041	7.68003	7.8772	7.38709	7.29193	6.71302	7.61402	7.68096	6.95046	7.53435	7.87802	7.89837	7.65084	7.04971	8.06816	8.20769	7.79835	7.37384	7.06426	8.01739	7.25691	8.04811	7.62128	8.0613	7.6347	8.11576	7.88769	7.45991	7.35734	8.12226	8.00185	8.03852	7.36737	7.95068	8.18072	7.91756	8.32593	7.9082	8.085	7.62358
ROCK1	3800619	0.0186736	0.257667	-1.25613		7.88411	7.98717	9.11028	9.24579	9.09729	8.49602	8.69396	8.55342	8.94991	8.87144	8.05483	8.78296	9.09982	9.20635	9.33492	8.41604	9.46673	9.44232	9.36565	8.86271	8.37336	9.43412	8.81809	9.26254	8.94288	9.47704	9.11585	9.22643	9.17089	8.98084	9.07628	9.31355	9.51535	9.26415	8.19148	8.99123	9.77104	9.33241	9.77342	8.99105	9.33629	9.49339
PTPN22	2428796	0.0248148	0.25886	-1.25627		8.66013	7.73622	9.0622	8.67892	9.16968	7.99316	8.98187	8.30978	8.98956	8.89364	7.95806	9.07681	9.06291	9.01079	9.70436	8.84263	8.79706	9.60877	9.55615	9.49059	8.99792	9.60483	9.05586	9.02095	9.23981	9.26944	8.98872	8.49275	9.35848	8.85122	9.50281	8.90995	8.88293	9.38677	9.3329	8.63945	9.85388	9.33898	9.63652	8.92453	9.66542	9.62886
MSMO1	2750594	0.0162144	0.257667	-1.25645		10.5206	9.72063	10.2435	10.497	10.6617	9.7627	10.6725	10.3183	10.8188	10.7319	9.29808	11.1383	10.7452	10.6468	11.3828	10.2795	10.6678	11.0099	10.9006	11.1854	10.7319	10.9364	10.3378	10.594	11.258	11.3124	10.6943	10.4821	10.9061	10.4925	11.0694	10.5627	10.6113	11.0924	11.0461	11.003	11.3165	11.019	11.2376	10.5755	11.4648	10.8242
DNAJC15	3487432	0.0201032	0.258012	-1.25653		8.68279	8.12266	8.30923	8.68209	8.85068	8.02839	8.98807	8.62276	7.70601	8.76232	7.98555	9.26033	9.36974	9.09498	8.95678	9.02524	8.00016	8.75356	9.42768	9.0513	9.07512	8.53872	8.65405	9.72311	9.20433	9.40243	8.64922	8.88711	9.09528	8.65864	8.37837	9.17935	9.16665	9.29487	8.21986	8.85748	9.16911	9.53144	9.345	9.02409	9.2477	8.99417
ANP32E	2434319	0.0165667	0.257667	-1.25702		7.13605	6.95402	8.32117	8.02705	8.20007	7.54273	7.81	7.54175	7.57573	7.73095	6.8326	8.07478	8.30866	8.41961	8.34305	8.03923	8.64827	8.66217	8.42311	7.90135	7.74646	8.46475	7.88119	8.06588	8.24803	8.05587	8.01631	8.13802	8.44368	7.88864	8.04932	8.33262	8.41389	8.52212	8.01271	8.02087	8.53229	8.33997	8.91516	8.16485	8.75311	8.59592
GCFC2	2560704	0.0149111	0.257667	-1.25742		6.42244	5.57326	7.1812	6.64941	7.01572	6.09542	6.7285	6.16293	6.59542	6.59067	6.07076	6.90142	7.0198	6.97451	6.86298	6.53566	7.30716	7.33552	7.47027	6.89615	6.78807	7.30559	6.61926	6.9853	7.05327	7.14851	6.63734	6.88896	7.28421	6.55426	6.54332	6.88051	7.26233	7.09901	6.67185	6.8925	7.48265	7.42974	7.80162	6.8239	7.54391	7.40239
CENPQ	2909723	0.0124507	0.257667	-1.25765		5.84652	5.46305	6.16586	5.9514	6.12628	5.84737	5.94227	5.6709	6.14576	6.33081	5.26455	6.42545	6.58167	6.50362	6.88831	6.23408	7.02886	6.70722	6.84253	6.4256	6.59986	6.91421	6.11702	6.30854	6.70702	6.59129	6.51138	5.89814	6.80702	6.18191	6.6707	6.15702	6.32073	6.98228	6.24049	6.36398	7.0909	6.7617	7.23221	6.38901	6.56387	6.69803
IDE	3300350	0.0103656	0.257667	-1.25767		8.05367	7.72871	8.11303	8.53587	8.80913	7.83201	8.65206	8.64095	8.42591	8.41975	7.77554	8.53223	8.83196	8.96499	8.9409	8.78869	9.03197	9.23597	9.0155	9.08135	8.78489	9.38852	8.53964	9.18294	8.91266	8.71292	8.62272	8.86939	9.1111	8.39234	8.42086	9.00613	9.11943	9.31128	8.31793	8.47842	9.20553	9.31825	9.07396	8.73833	9.26384	9.05683
SC5D	3352904	0.0109137	0.257667	-1.25786		9.23864	9.15453	9.29976	10.1381	9.96511	9.60964	10.0082	9.70167	9.81525	10.1556	8.73052	9.96511	9.9323	9.80098	10.4745	8.66492	10.0028	10.258	10.2038	10.0508	9.74965	10.2087	9.80825	10.0951	10.468	10.5988	9.9413	9.79368	9.98778	9.56701	10.2088	10.0614	9.84576	10.1161	9.86861	10.0464	10.6362	10.1366	10.4928	10.0928	10.3772	9.86781
DEK	2944068	0.0141779	0.257667	-1.25815		8.5424	8.12175	9.09687	9.19023	9.30372	8.1849	8.8101	8.6961	8.67606	8.91366	7.99072	9.15635	9.31723	9.36722	9.23117	8.81408	9.6936	9.58613	9.52186	9.10965	9.13896	9.39021	8.79334	9.28179	9.153	9.17238	9.09594	8.53977	9.79561	9.46764	9.18026	9.20101	9.19173	9.54408	9.0929	8.81634	9.81727	9.28267	9.87429	9.37924	9.81955	9.51698
KIF3A	2875419	0.0317266	0.260833	-1.25859		7.32436	7.72934	7.57988	7.98251	8.03099	8.15277	7.38427	6.11343	7.95511	8.08146	7.10694	7.6254	8.08486	8.30097	8.63434	7.15818	8.33735	8.43717	7.39831	7.16931	7.70694	8.46693	7.88145	8.60041	8.15498	8.58824	7.71451	8.26347	7.84681	8.10064	7.44556	8.26529	7.76155	7.95612	7.50036	8.21684	8.25095	8.28316	8.4711	7.49176	8.09764	8.28062
SAMD9L	3061456	0.0192948	0.257667	-1.25886		9.56976	8.80703	10.0749	9.79367	10.0577	8.50629	10.1606	9.80032	9.6006	9.60894	9.57491	9.61686	9.79723	9.92688	9.65369	9.69675	9.49549	10.7147	10.312	10.2949	9.58305	10.1064	9.81723	9.55332	9.93301	9.98592	9.79968	10.316	9.89653	9.24834	9.96372	10.19	10.3486	10.3636	10.2359	9.93879	10.6368	9.88947	10.5871	10.0148	10.8337	10.6339
PDCL	3224341	0.0104541	0.257667	-1.25892		6.25471	5.81737	5.88476	7.19353	7.20566	6.96555	7.20955	7.02419	6.77746	6.83597	5.88508	6.80898	6.8656	7.30502	7.07618	6.78529	7.35487	7.3961	7.01664	6.92091	6.88934	7.26031	7.47626	6.99348	7.2238	7.14356	6.87799	6.4143	7.27687	6.92315	6.8883	7.08513	7.03142	7.59829	6.82456	6.99609	7.3908	7.32792	7.4231	7.4425	7.49521	7.56757
SERBP1	2417174	0.000707686	0.257667	-1.25907		10.7438	10.7718	11.3209	11.4496	11.6586	10.9105	11.2788	10.89	10.9312	11.1612	10.7505	11.2053	11.3094	11.5333	11.5141	11.1401	11.886	11.6263	11.6476	11.2887	11.1043	11.5471	11.2207	11.3833	11.2383	11.5134	11.527	11.472	11.8573	11.4803	11.526	11.6287	11.6775	11.4781	11.5292	11.413	11.7925	11.7212	11.9359	11.933	11.7996	12.0533
ACADM	2342576	0.0333428	0.262287	-1.2592		9.56962	8.78551	9.47157	9.75553	10.3413	9.30816	10.3146	9.64623	9.55657	9.74048	8.68088	10.0363	10.3391	10.5631	10.3292	10.9377	10.6257	10.5658	10.4949	10.5824	10.0997	10.4688	9.99704	10.5926	10.1778	10.2383	10.2132	9.5369	10.703	10.106	10.5192	10.2544	10.0332	10.6605	10.2894	9.82634	10.6797	10.2465	10.497	10.4778	10.576	10.7309
NEDD1	3427352	0.0111489	0.257667	-1.25925		7.39822	7.22572	7.88279	8.20511	8.10825	7.95541	7.67705	7.62826	8.06743	8.02708	7.07345	7.99511	8.12267	8.56273	8.51111	7.9636	8.57281	8.39095	8.57126	7.99766	7.71666	8.69791	8.08349	8.16323	8.37803	8.56422	7.95032	8.01165	8.4805	7.92781	8.19204	8.33474	8.51727	8.59771	7.46641	8.24195	8.94696	8.75556	8.96284	8.54017	8.23606	8.48129
EVI2A	3752271	0.0415683	0.270205	-1.25933		7.15765	5.48623	7.07237	6.70101	6.3485	6.23028	7.10847	6.45469	7.11376	6.62953	6.02409	6.51478	6.99377	6.85477	7.84761	6.27036	6.40849	7.13561	7.82961	7.98281	7.04379	7.03118	7.14031	7.42317	6.94912	7.55985	6.93879	6.73149	7.27469	6.44818	7.74062	6.73716	7.01737	7.32706	6.66954	6.99179	7.49465	7.80331	7.42875	6.71884	7.54277	7.08689
SASS6	2425118	0.0335785	0.262443	-1.25963		7.40282	6.00294	7.99954	7.25551	7.49405	6.80507	7.52144	7.20385	7.45232	7.70515	7.00844	7.58762	7.9117	7.60902	8.39582	7.39857	8.34101	8.16422	8.51238	8.00363	7.49059	8.52434	7.52388	7.95215	7.95452	8.05906	7.2946	7.43291	7.93105	7.39982	7.83913	7.71432	8.01491	8.25199	8.05067	7.55929	8.43084	8.05164	8.50712	7.69753	8.33239	8.26577
FAM217B	3891643	0.00344679	0.257667	-1.25982		7.25931	6.95759	7.21285	7.64988	8.06452	7.68916	7.73174	7.49098	7.61561	7.29087	6.73714	7.10714	7.69927	7.84128	7.81802	7.58397	7.72572	8.14169	7.82951	7.71857	7.73862	8.2495	7.66173	8.00001	8.01541	7.81807	7.4474	7.73379	7.97676	7.47531	7.55875	7.71403	8.20547	8.33905	7.22468	7.55814	8.28388	8.04762	8.42529	7.73775	8.09146	8.30934
GJB2	3504193	0.0138261	0.257667	-1.25985		7.03544	6.36601	6.2038	6.28285	6.33215	6.28713	6.7253	6.40441	6.26881	6.73654	6.39744	6.70727	6.56532	6.67916	6.33889	6.08543	6.59853	7.41742	6.75968	7.0859	6.09517	6.66899	6.65958	7.08067	6.08227	6.6894	7.28363	7.08307	7.04254	6.43715	6.55049	7.13347	7.61319	7.89288	6.63839	6.9154	7.071	7.63944	7.41256	6.3903	6.60152	6.75569
OR6C1	3416830	0.0457859	0.274603	-1.26023		2.21916	2.12705	3.9646	2.86216	2.49485	4.37615	2.91034	3.6457	2.24318	3.15482	2.94241	3.34918	2.50592	2.57235	2.45705	2.67143	3.7913	3.3843	2.95321	3.14763	2.71816	3.98418	3.50511	3.44333	3.33355	3.74573	3.28203	3.89287	3.20676	3.80728	2.73	3.02725	3.34494	2.84811	3.55581	3.12555	3.77306	2.67101	3.18555	3.97194	2.80203	3.13686
BLM	3608298	0.0328024	0.260868	-1.26043		6.82568	6.05567	7.44324	7.78309	7.88941	6.76034	7.57011	7.95583	7.31327	7.54908	6.80451	7.66203	7.98687	7.79871	8.01158	7.62205	8.13991	8.0162	8.34085	8.12436	7.52615	8.32172	7.6204	8.14258	8.04212	8.16801	7.67942	6.999	8.24136	7.44055	7.94752	7.63466	8.00612	8.39902	7.51503	7.45014	8.57241	8.18765	8.24454	7.74543	8.26131	8.0191
PIGF	2551690	0.0426932	0.271513	-1.26048		6.50956	6.07613	7.28365	6.16829	6.26643	5.62843	6.45905	5.12017	6.50218	6.63907	6.25412	7.02742	6.50956	6.37818	7.04907	5.30414	6.25123	6.37093	7.18759	6.69427	6.85995	6.67714	6.14014	6.47808	6.9352	7.61787	6.6278	6.59771	7.10734	5.92998	6.92605	6.59305	6.75955	6.42031	6.02121	6.34421	7.53882	7.26965	7.23418	6.0225	6.75957	6.93448
AK6	2860666	0.0137337	0.257667	-1.26049		6.74134	6.25693	6.8829	6.26014	6.66582	5.4687	6.64642	5.65954	6.70373	6.54168	6.14104	6.38793	6.39653	6.4889	7.31011	6.29722	6.7608	6.93655	7.39874	6.82907	7.19519	6.91303	6.41878	7.06266	6.88156	6.96574	6.13796	6.9281	6.80306	6.58077	6.27697	6.62757	7.25637	7.10753	6.65008	6.45597	7.16035	7.5177	7.56299	6.72066	6.95978	7.01648
ZMYM4	2329752	0.00639015	0.257667	-1.26094		8.31076	8.18444	8.76379	8.61245	9.06174	7.71307	8.65618	8.45641	8.71738	8.67318	8.0583	8.99366	8.54604	8.89921	9.05687	8.26074	8.89083	9.02208	9.26122	9.0103	8.48662	8.95831	8.29837	8.72402	8.81139	9.09095	8.84171	8.9121	9.08252	8.55501	8.82482	8.92337	9.3615	9.20661	8.92313	8.59026	9.57528	9.25628	9.7509	9.00777	9.35976	9.28189
ZNF382	3831475	0.00862514	0.257667	-1.26095		7.73487	7.20732	7.39429	8.14327	8.4543	7.41741	8.21173	7.80443	7.98774	8.01444	7.3063	7.6784	8.46652	8.08945	8.11506	7.2322	8.21335	8.53743	8.29245	7.91017	7.98817	8.17421	8.28441	8.25481	8.34863	8.45459	7.96839	8.06734	8.35138	7.71599	7.96326	7.77258	8.35807	8.25669	7.45053	8.24829	8.79274	8.44293	8.64317	8.20517	8.59834	9.05178
TLR1	2766219	0.0390902	0.267119	-1.261		6.84803	7.55082	7.19437	7.28802	7.98966	6.99331	7.42145	6.53963	7.25232	7.51724	6.58287	7.99545	6.97385	6.91791	7.63871	6.35752	6.90825	8.34541	7.80014	7.48217	6.7723	7.3334	7.29274	7.55926	7.71734	8.4628	7.13243	7.84752	7.51636	6.90659	7.16455	7.8706	8.6097	7.71447	7.29405	7.34886	8.40461	7.54461	8.25386	7.4039	7.47636	7.89107
TRMT1L	2447993	0.00464743	0.257667	-1.26108		7.72532	7.61887	7.64317	7.74562	8.07091	7.26511	7.56726	7.27322	7.8085	7.91493	7.09729	8.3243	8.01433	8.19307	8.49352	7.68642	8.286	8.15341	8.59068	8.22331	7.9765	8.26025	7.6098	7.87246	8.18509	8.27423	7.98	7.87229	8.34703	7.81686	8.22833	8.26687	8.29417	8.55849	8.08742	7.94933	8.66597	8.41966	8.87821	8.2801	8.47906	8.52515
C1GALT1	2989435	0.0317023	0.260833	-1.26131		8.98085	7.63474	9.31019	8.87785	9.23718	7.65127	8.84875	8.50322	9.09546	8.93114	8.10592	8.69768	8.87358	8.65613	9.31489	8.09499	8.94594	9.50174	9.85538	9.38547	8.87518	9.406	8.75518	8.98171	8.98412	9.51804	9.27177	8.77642	9.05597	8.47639	9.36973	9.2213	9.00267	9.46305	9.14391	8.77871	10.0021	9.36836	9.79528	8.79883	9.50402	8.97218
EIF5B	2495881	0.0146626	0.257667	-1.26137		7.80854	7.83541	8.51684	8.18564	8.62266	7.71349	8.26815	7.83725	8.29507	8.16817	7.3419	8.52246	8.52956	8.51842	8.86881	8.13756	9.10727	9.10486	8.93764	8.79939	8.30516	9.26201	8.25321	8.79601	8.4718	8.60579	8.33537	8.37564	8.77513	8.17127	8.24991	8.56046	8.86904	9.11555	8.59168	8.50103	9.22203	8.84236	9.38962	8.53396	9.08143	8.89241
MMAA	2746164	0.0118319	0.257667	-1.26156		6.77631	6.69722	7.00233	7.03214	7.45427	6.97144	6.85343	6.904	7.23051	7.36834	6.39268	6.97985	7.34171	7.25385	7.45662	6.98909	7.8166	8.04758	7.56703	7.26951	6.82661	7.72161	7.08088	7.57633	7.43715	7.8053	7.09296	7.51645	7.31461	7.06198	7.39899	7.48725	8.87861	7.84708	7.13556	7.15539	7.80437	7.35825	8.02196	7.50009	7.63475	7.46338
ATL3	3376556	0.0137588	0.257667	-1.26158		8.9495	8.69696	8.31417	9.23582	9.30836	8.76203	9.14399	8.51838	8.98949	8.94257	8.08285	8.88579	9.09634	9.1946	9.73462	8.65194	9.37854	9.60071	9.63785	9.26523	9.20841	9.84855	9.05311	9.3853	8.64877	9.51391	9.22649	8.84569	9.22605	9.03099	9.15534	9.58923	9.70679	9.60052	8.40118	9.23396	9.82499	9.90467	9.86338	9.15662	9.69074	9.68924
UBE2D1	3247757	0.0116173	0.257667	-1.26163		6.87329	7.20582	7.15547	7.70595	7.78349	7.17817	7.40143	7.05637	7.18845	7.3691	6.26607	7.14308	7.38672	7.76507	7.41408	6.98517	7.67078	7.89129	7.96849	7.36268	7.40631	7.84281	7.38723	7.8803	7.43023	7.61116	7.41866	7.52538	7.71736	7.19757	7.3028	7.6	8.30686	7.79437	6.68607	7.50046	8.37991	7.88868	8.43671	7.38704	8.01211	8.11251
TRMT10C	2633917	0.0172347	0.257667	-1.26164		6.88437	6.83659	7.12016	7.43933	7.93205	7.05442	7.4898	6.90582	7.3691	7.15208	6.49101	7.43775	7.57937	7.63466	7.89881	7.10328	8.02371	8.20036	7.86909	7.86012	7.41593	7.92443	7.61575	8.05396	7.58202	7.81288	7.24979	7.00543	7.8633	7.06433	7.39745	7.50472	8.00165	8.32026	7.53485	7.34092	8.12725	8.11275	8.515	7.76203	8.22905	8.05292
DBF4	3011454	0.00817709	0.257667	-1.26195		4.57736	4.48297	5.72227	5.03198	5.59203	4.8314	4.84408	5.23846	5.09407	5.40562	4.07052	5.08667	5.35638	5.55862	5.95118	5.03142	5.4425	5.40562	5.8709	5.47435	5.05405	5.71941	5.25482	5.59245	5.47556	5.62776	5.39802	5.34341	5.75395	5.40562	5.52636	5.24712	5.59304	5.46888	4.98018	5.40146	5.89106	5.88512	6.16126	5.38757	5.78422	5.90834
CPNE8	3450655	0.011311	0.257667	-1.26196		6.83623	6.91707	7.49791	7.77899	7.68892	6.97723	7.39144	7.2133	8.06223	7.61737	7.06038	7.24939	6.80054	7.87413	7.68352	7.03843	7.74954	7.87875	7.54943	7.41526	6.89016	7.94996	6.87498	7.92164	7.67034	7.86022	7.76527	8.28632	7.65373	7.31609	7.35691	7.88688	8.24758	8.07807	7.05489	7.67316	8.22774	7.76024	8.17665	7.54533	8.00883	8.28776
AGPS	2517408	0.00803669	0.257667	-1.26216		7.32361	7.47464	8.05602	8.0761	8.34868	7.3331	7.98608	7.49278	7.69666	7.91419	7.28297	8.07112	8.11302	8.28036	8.14192	7.78323	8.56154	8.67217	8.5552	8.24677	8.15612	8.58373	7.89183	8.35013	8.1268	8.27227	7.97598	7.89659	8.56805	7.88297	7.86729	8.22267	8.46035	8.81141	8.1118	7.89914	8.84841	8.39524	9.03022	8.15156	8.78171	8.45667
ZNF43	3856594	0.00716506	0.257667	-1.26231		7.08405	6.9639	7.56926	7.78546	7.88445	7.06392	7.78387	7.47236	7.68154	7.6494	7.35589	7.38792	7.52605	7.57299	8.083	7.11648	7.28988	7.72196	8.20655	6.94605	7.55293	7.75529	7.63313	7.64765	8.04839	8.35387	7.50735	7.79048	7.89248	7.15341	7.82234	7.38196	8.12884	7.85825	7.02016	7.48206	8.65561	8.24107	8.32999	7.98596	8.16849	8.14328
DLGAP5	3565663	0.0439249	0.273116	-1.26237		7.81763	6.55548	7.65157	8.66661	8.47673	8.18768	7.87692	8.42355	8.12604	8.63862	7.0524	8.44559	8.94144	9.08927	9.02432	8.24236	8.79578	8.54921	9.08115	8.23166	8.5143	8.91963	8.31415	8.53088	9.07116	8.73359	8.32776	7.69222	9.01854	8.56948	8.74207	8.42048	8.2358	8.98192	8.27339	8.33354	9.16665	8.75551	8.89468	8.84682	9.00218	8.51153
STIL	2411228	0.0307637	0.260833	-1.26273		7.4662	6.34276	7.69863	7.64604	8.05854	7.19	7.87034	8.08259	7.83214	8.06329	7.07312	7.91017	8.18607	8.4177	8.52264	7.49907	8.40152	8.50911	8.80289	8.07749	7.97238	8.48839	7.61897	7.88319	8.41719	8.33724	7.86094	7.33575	8.41306	8.01234	8.20095	8.08507	8.1992	8.66923	8.31861	7.70332	8.87042	8.23841	8.76339	8.52283	8.5913	8.31721
AKTIP	3691967	0.0100468	0.257667	-1.26357		5.2386	5.41201	4.44668	5.44465	5.63042	4.74017	5.47801	5.21589	5.45628	5.44916	4.67731	5.33331	5.39923	5.39614	5.88271	5.35527	5.569	5.92854	5.78545	5.17346	5.53295	5.9202	5.70841	5.98178	5.82509	6.13468	4.92568	5.52012	5.50899	4.87432	5.26821	5.29238	6.28232	5.96899	5.41017	5.38749	6.25637	5.85956	6.06145	5.13364	6.06754	6.21838
STAM2	2581430	0.00540122	0.257667	-1.26367		8.08561	7.78515	8.36548	8.32493	8.78362	7.71882	8.40233	7.96874	8.19149	8.44667	7.38641	8.61292	8.5604	8.71758	8.67906	8.36544	8.71956	8.9869	9.00785	8.6041	8.50246	8.88172	8.31177	8.61093	8.58784	8.6527	8.53428	8.4443	8.84708	8.20919	8.61294	8.82856	8.90225	8.98718	8.50559	8.32013	9.28448	8.62027	9.44545	8.75271	8.96341	9.1067
OSBPL11	2693217	0.00282315	0.257667	-1.26391		6.89071	6.27506	6.85642	6.88071	7.21347	6.36768	7.03953	6.80134	6.94492	7.16218	6.45903	7.15371	7.25459	7.29677	7.45902	6.82992	7.31005	7.68342	7.58337	7.27851	7.38181	7.59813	6.9975	7.5742	7.45588	7.3292	7.0965	6.76878	7.50586	7.07596	7.16265	7.09467	7.52933	7.82961	7.20245	7.19562	7.95226	7.31565	7.76545	7.12844	7.831	7.45713
CASC5	3590014	0.0240466	0.25886	-1.26446		7.79256	6.69384	7.80925	8.45892	8.29864	7.49005	8.01652	8.3965	8.31648	8.57844	7.38417	8.08377	8.44913	8.43323	9.05402	8.06099	8.65609	8.57297	8.88377	8.35546	8.16122	8.86929	8.03091	8.3991	8.97813	8.76806	8.17271	7.71362	8.82207	8.35585	8.58258	8.53014	8.65647	9.07007	8.21385	8.05198	9.20177	8.45439	8.74876	8.67431	8.79847	8.357
PNPLA8	3067592	0.00904544	0.257667	-1.26453		6.94398	6.31357	7.02557	6.93819	7.36052	6.70768	7.1231	6.41186	7.23098	7.33657	6.24825	7.69635	7.4746	7.62486	7.65995	7.19085	7.22827	7.73889	7.82524	7.67189	7.2924	7.85563	7.26216	7.34749	7.48285	7.77682	7.37334	6.99644	7.68982	7.03896	7.5015	7.26572	7.2739	7.66368	7.39223	7.35694	7.96603	7.83944	7.98396	7.32045	7.93428	7.96146
THNSL1	3239380	0.00380849	0.257667	-1.26458		5.68065	5.44347	6.10957	6.36582	6.07328	5.22304	5.84755	5.84344	5.82169	6.19124	5.27343	6.13326	6.21756	6.29385	6.25448	6.20033	6.4351	6.10437	6.19634	6.06488	5.61636	6.26846	6.01186	6.14232	6.57451	6.38403	6.29829	6.02917	6.27144	5.77082	6.27223	6.32011	6.59497	6.97676	5.88058	5.9239	6.63184	6.29421	6.91278	6.63443	6.77312	6.61897
DNAJB4	2343289	0.0273797	0.25886	-1.26488		6.2469	6.08218	7.31536	6.7749	7.10089	6.72971	6.15519	6.10315	6.97113	6.94536	5.84372	6.83256	6.89314	7.30721	7.76902	6.52258	7.26252	6.88249	7.61157	7.06987	6.54383	7.38294	6.99448	6.55486	7.54975	7.63793	6.41369	6.43583	6.96548	6.8162	7.08307	7.21286	7.00632	7.19182	7.1563	7.14751	7.33773	7.76322	7.80106	7.29579	7.92793	7.30085
CEPT1	2351632	0.00677889	0.257667	-1.26526		9.77432	9.37039	10.1542	9.87253	10.0991	8.99864	9.74296	9.38662	9.70151	9.8248	9.69052	9.8374	9.69667	9.39856	10.4828	8.60521	10.0505	9.78233	10.5711	9.90992	10.0638	9.95434	9.56897	9.89604	9.97686	10.4916	9.95229	10.0421	10.1061	9.48806	9.95329	10.1163	10.2294	10.6954	10.3313	9.60756	10.2795	10.5081	10.3757	10.0571	10.3532	9.86561
MND1	2748163	0.0418409	0.270927	-1.26536		5.53795	5.07404	7.00407	6.33779	6.47374	5.50073	5.61203	6.47008	6.04795	6.3682	5.45936	6.1193	6.56576	7.03423	6.72865	5.61735	6.81489	6.39495	7.16806	6.49356	6.44773	6.82903	5.72548	6.15923	6.69199	6.61413	6.47854	5.86538	7.43436	6.72268	6.37118	6.55176	6.45185	6.85046	6.28968	5.76553	7.20266	6.83842	7.19139	6.78468	6.87536	6.63357
DOCK7	2415910	0.0136345	0.257667	-1.26544		6.52855	6.23502	6.95501	6.84953	7.4023	6.07623	6.73964	6.54506	7.01355	7.24339	6.3248	6.72471	7.21997	7.09029	7.42244	6.28459	7.35312	7.6482	7.65988	7.21657	7.00028	7.4169	6.44191	7.23629	7.32932	7.69138	6.99112	7.0321	7.50867	6.96247	7.04585	7.34079	7.79458	7.65478	6.92219	6.85945	7.77573	7.31401	7.95812	6.9427	7.4178	7.22175
C4orf33	2743370	0.0247985	0.25886	-1.26586		7.38907	6.8208	7.52036	7.84378	8.47442	7.25387	7.48484	7.11521	7.5661	7.7245	6.8132	7.81036	8.00821	8.53622	8.08743	7.58783	8.25088	8.10816	8.38714	7.59281	7.52622	8.31819	8.1351	8.75334	8.09597	8.28303	7.58433	7.37344	8.51675	7.29968	7.83604	7.48654	8.26915	8.14801	7.73078	7.79628	8.12788	8.52406	8.76226	7.80718	8.4791	8.44187
CCDC59	3464000	0.012328	0.257667	-1.26602		7.5167	8.25384	8.49496	8.51423	8.59256	8.26936	7.99799	8.01901	8.16694	7.8924	7.06352	8.21999	8.46508	8.94271	8.76853	8.13317	8.63043	8.86896	8.24937	7.82351	8.81816	8.85847	8.2812	8.69695	8.57758	8.58972	8.16015	8.35788	8.82168	8.75546	8.36469	8.49248	8.46156	8.75628	7.29647	8.47588	8.99868	8.8713	8.99494	8.31593	8.90724	9.00544
USP1	2339414	0.0335949	0.262443	-1.26603		6.93428	6.22057	7.98899	7.60607	7.81672	7.21049	7.50611	7.19092	7.19488	7.38618	6.54132	7.63876	7.98149	7.84899	7.86424	7.36946	8.11423	8.42386	8.30665	7.5634	7.60274	8.25353	7.44033	7.79968	7.79633	7.98881	7.60061	6.73122	8.12636	7.47721	7.71821	7.72718	8.01191	8.18717	7.6401	7.44889	8.63921	7.99328	8.63059	7.75983	8.52579	8.16639
ATAD2B	2544012	0.0241792	0.25886	-1.26606		6.17959	5.14252	6.96775	5.3876	5.80423	4.8112	5.77558	5.41314	5.966	5.91145	5.68873	6.09381	5.72541	6.01893	6.29107	5.45828	6.29245	5.94218	6.70828	5.6218	5.98557	5.85523	5.79084	6.63131	6.05437	6.27854	6.30726	6.92242	6.18393	5.92116	5.76886	6.19045	6.19661	6.53771	5.17278	6.45974	6.57655	6.25008	6.56266	5.39474	6.81376	6.55312
RAB28	2761151	0.0119242	0.257667	-1.26702		6.13484	6.11141	7.22775	6.41598	7.08401	5.51129	6.64628	6.0538	6.6284	6.58785	5.91429	6.80775	6.59091	6.81556	6.99432	6.5124	6.77928	7.36655	7.28498	6.79231	6.97783	7.23276	6.4244	6.90405	6.91445	7.17079	6.68362	6.75897	6.87347	6.34469	6.58501	6.77611	7.1581	7.30074	6.53682	6.7499	7.48232	7.17338	7.52043	6.64729	7.29098	7.49154
CD2AP	2909404	0.0120153	0.257667	-1.26715		8.75571	8.31465	9.23504	8.93051	9.35046	8.03588	8.90756	8.22321	8.60863	8.92819	7.87128	9.07979	9.04019	9.14689	9.33913	8.49689	9.37536	9.62603	9.5093	8.98503	8.83024	9.41949	8.71957	8.98718	8.99853	9.24435	8.97568	9.10796	9.28297	8.93675	9.16456	9.28214	9.41494	9.21357	9.03721	8.78577	9.83207	9.32815	9.95275	9.12162	9.53489	9.88016
KCND2	3021009	0.0318298	0.260833	-1.26738		7.55341	7.94518	7.59743	8.19118	8.35028	6.91245	7.51962	8.10493	8.11471	7.65598	8.02661	8.2818	7.56645	7.68678	8.28119	7.47517	7.94462	8.31219	8.25977	7.55707	8.02848	7.5524	6.96699	7.65586	8.59523	8.99613	7.96797	8.31573	8.27196	7.75911	8.42405	8.92133	9.30307	7.97247	8.03951	7.23958	8.21226	8.88989	8.72171	8.53372	8.3406	7.88324
NUF2	2364438	0.0141597	0.257667	-1.26757		7.47143	6.41042	7.95193	7.70509	7.55771	6.80415	7.31074	7.30429	7.57073	7.89766	6.82617	7.78564	8.09335	7.95834	8.20636	7.22243	8.07064	8.04065	8.42996	7.87268	7.9447	8.12792	7.44837	7.76687	8.29995	8.29395	7.70788	7.27956	8.22816	7.8096	7.80109	7.87139	7.50743	8.38358	7.92235	7.72563	8.39552	8.0323	8.32567	8.0379	8.51498	7.83992
GPR65	3547375	0.00925169	0.257667	-1.26845		8.33698	7.60523	7.67064	8.93788	8.65454	8.44047	8.40478	8.18621	8.68591	8.65192	7.44096	9.08825	8.43731	8.3108	8.71841	8.32782	8.43613	8.63742	8.52298	8.73484	8.31063	9.02997	8.75419	9.07767	8.91831	9.10757	7.9819	8.79902	8.58385	8.31269	8.04722	8.82086	8.72097	8.80928	8.20725	9.01725	9.05677	8.93382	9.10425	8.41283	9.35608	9.23746
FAM216A	3431553	0.00951191	0.257667	-1.2686		7.57571	7.29355	8.51687	8.23737	8.56393	7.54292	8.11476	8.04808	8.40034	8.21244	7.17162	8.20618	8.27164	8.53745	8.87458	7.69948	8.7201	8.09126	8.73957	8.20488	8.39889	8.50461	8.31721	8.29769	8.71904	8.89718	8.13562	8.16237	8.51851	8.09774	8.56587	8.34764	8.45917	8.70125	7.97001	8.02208	8.88778	8.96182	8.98881	9.0933	8.25685	8.57275
PRPF40A	2581548	0.030217	0.260214	-1.2686		7.80265	7.80632	8.61972	8.58113	8.9027	7.9475	8.46629	8.01398	8.76459	8.48736	7.64153	8.92937	8.88221	8.80156	9.1168	8.35259	9.27935	9.49248	9.30269	9.02219	8.09659	9.25575	8.26959	9.17816	8.97407	9.19944	8.66564	8.32949	9.34242	8.09897	8.88194	8.79024	9.30842	9.24379	8.90661	8.69213	9.58439	9.04346	9.62082	9.03769	9.45963	9.0063
KIF20A	2830638	0.0350837	0.264189	-1.2686		8.27231	6.88603	7.99173	8.31636	8.63322	8.4008	8.08625	8.78008	8.63563	8.93468	7.43432	9.00591	8.97834	8.98358	9.28393	8.39373	9.08135	8.81039	9.36361	8.73596	8.56423	8.87465	8.20369	8.69501	9.33301	8.99585	8.55842	7.8582	9.17329	8.88116	9.01766	8.75467	8.7129	9.25974	9.1516	8.54811	9.2805	8.87895	9.38651	9.44162	9.2164	8.87413
PHF6	3991650	0.00675607	0.257667	-1.26897		7.65908	7.50485	8.31709	8.41307	8.438	7.87405	8.09201	7.94881	8.24597	8.17589	7.22008	7.99114	8.65234	8.82386	8.84332	8.02594	8.6791	8.24044	9.04015	8.35204	8.04398	8.78809	8.43377	8.61998	8.76011	8.7501	8.43538	8.13774	8.74769	8.29275	8.72399	8.40102	8.73383	8.80089	7.76409	8.38966	8.95332	8.80436	9.0148	8.49203	8.71213	8.75173
CASK	4005859	0.0326944	0.260868	-1.26901		7.39298	7.14908	8.27151	8.41057	8.31804	6.94227	7.72198	7.9224	8.36503	7.83305	7.64822	7.24053	8.06831	7.95638	7.60772	7.00262	8.40626	8.28862	8.0534	7.02066	7.46986	7.94763	7.52716	7.62616	8.1158	8.30208	8.05046	8.74961	8.14354	7.9581	7.70737	8.50784	9.30952	8.49095	7.159	7.77309	8.66083	8.2199	8.53392	8.45702	8.30953	7.7238
CCDC186	3307795	0.0128961	0.257667	-1.27023		5.96944	6.00436	6.70763	6.79196	6.62317	6.73473	6.55454	5.81496	6.78451	6.75752	6.15881	6.84085	6.92967	7.0128	7.36197	6.9893	6.96545	7.31729	7.01476	7.14126	6.16646	7.65582	6.95438	7.1868	6.91651	7.40583	6.69326	7.39537	7.1	6.60145	6.9866	6.97886	7.47905	7.11579	6.23395	6.99218	7.50215	7.5296	7.67801	6.58804	6.96134	7.39314
KHK	2474240	0.0436894	0.27304	-1.27062		6.81945	6.0146	7.35227	7.05781	7.84472	6.46926	7.57937	7.97444	7.39464	7.47727	6.73557	7.80869	7.73952	7.42717	7.23659	7.65653	7.80289	7.90368	8.37151	8.37969	7.65314	7.98485	7.15976	7.74765	7.84417	7.87082	7.8853	6.83229	8.55656	7.06818	7.82828	7.35167	8.30059	8.37367	7.10377	7.76876	8.29847	8.01159	8.29777	7.57596	8.30206	7.73675
PUS7	3066436	0.00409147	0.257667	-1.27065		6.42058	5.9608	6.84447	6.33016	6.93332	5.91281	6.50428	6.22003	6.74609	6.54947	6.20402	6.80311	6.60925	7.15183	6.87009	6.06765	7.32921	7.28823	6.90823	6.56737	7.01798	7.12189	6.23161	6.9568	7.11828	7.00141	6.65011	6.79565	7.06429	6.54598	6.55014	6.73086	7.073	7.26922	6.63029	6.82297	7.22087	7.37648	7.44396	6.80924	7.38759	7.22694
PPIP5K2	2822407	0.018987	0.257667	-1.27119		7.86549	7.43341	8.70783	8.38122	8.76075	7.84362	8.56144	8.23797	8.56386	8.45308	7.58383	8.82048	8.4936	8.54318	9.14659	8.24914	8.97872	9.23102	9.34476	8.85614	8.33147	9.16604	8.46408	8.77202	8.77015	9.11576	8.61937	8.21705	8.90891	8.18893	8.65409	8.67224	9.08819	9.24334	8.70561	8.4962	9.56859	9.08547	9.47645	8.77154	8.97506	9.38715
HLTF	2700197	0.0111058	0.257667	-1.27136		8.04605	7.73122	8.42241	8.91	8.91204	8.06715	8.27378	7.94799	8.5329	8.98016	7.52081	8.91294	8.80433	8.99186	9.13094	8.44597	9.21039	9.25156	9.28272	8.75813	8.6713	9.41364	8.56111	8.88288	9.00037	9.0692	8.64721	8.29788	9.04892	8.66778	8.90048	8.94844	8.79265	9.28153	9.01919	8.6629	9.36397	8.92907	9.38881	9.19195	9.20131	9.02619
ZNF143	3319898	0.00112304	0.257667	-1.27182		6.65854	6.37824	6.81574	6.86493	7.17704	6.60495	6.84335	6.83949	6.79887	7.19265	6.41826	7.3043	7.20909	7.38069	7.35687	7.21601	7.40574	7.37564	7.43104	7.11773	7.11779	7.36053	7.12469	7.19613	7.37506	7.63119	7.2132	7.1595	7.56702	6.80973	7.75865	7.10008	7.26603	7.68166	6.71534	7.49043	7.74929	7.70276	7.77233	7.18335	7.53904	7.54594
C15orf41	3588658	0.00719819	0.257667	-1.27221		8.17035	7.86544	8.18746	9.06074	9.24689	8.33857	8.66436	8.99999	8.85883	8.50485	7.96854	8.53401	8.81827	9.22395	8.54368	8.90961	9.01472	9.19999	8.90907	8.72798	8.78581	8.97222	8.67386	8.93317	8.82462	8.77337	8.98281	8.8667	9.12136	8.34576	8.62013	9.26144	9.60336	9.63275	8.49224	8.82577	9.38008	8.90316	9.48467	9.10086	9.6325	9.54692
ZNF429	3826656	0.0311659	0.260833	-1.27245		6.7251	7.06978	6.76688	7.47534	7.5356	6.87938	6.93954	6.39296	7.39194	7.12033	5.91148	7.05674	6.82891	7.05767	7.69427	6.20829	7.00349	7.24788	7.73485	6.83349	6.9414	6.79945	6.59675	7.22586	7.79085	7.70141	7.141	7.22389	7.91638	7.0626	7.54414	7.24217	6.59681	7.64723	6.07064	6.96591	7.98533	7.65795	7.95628	7.49298	7.96754	7.9822
CCNA2	2784113	0.0138559	0.257667	-1.2725		9.31666	8.36588	9.21339	9.47716	9.73528	9.22235	9.4271	9.79932	9.3703	9.72408	8.37299	9.49523	10.0078	10.1963	10.0413	9.7391	10.0995	9.98213	10.1807	9.69081	10.1604	10.16	9.55677	9.72627	10.0837	9.81757	9.55117	8.88505	10.1993	9.94568	9.88906	9.82316	9.52346	10.3994	10.0948	9.7091	10.2599	9.8358	10.2655	10.1892	10.3593	9.81741
NCOA7	2924514	0.00157018	0.257667	-1.27299		7.15814	7.04206	8.2006	7.75294	8.19429	7.48499	7.85776	7.56435	7.74644	8.01491	7.20089	7.72833	8.0081	8.0926	8.22329	7.46629	8.22063	8.40847	8.14527	7.91957	7.70211	8.23713	7.89871	7.94882	7.99225	8.44611	7.9074	8.01015	8.17456	7.96811	8.10931	8.14324	8.519	8.43509	7.84128	7.92785	8.43479	8.16641	8.69125	8.42631	8.40644	8.3474
PSMA4	3603408	0.0234241	0.25886	-1.27312		9.67063	9.87856	8.63264	9.78123	10.1268	9.08263	9.61835	9.13458	9.25022	9.15108	7.98227	9.48188	9.61776	10.0604	9.66648	9.43363	9.98132	10.1117	9.8486	9.62409	10.7073	10.1251	9.59601	9.90793	9.58802	9.71597	9.49301	9.29698	9.79683	9.27701	9.43974	9.71247	9.87814	10.5852	9.08733	9.61054	10.3051	10.0816	10.2807	9.87124	10.326	10.1302
CIR1	2587747	0.0176684	0.257667	-1.27344		4.72413	4.3767	5.74246	4.71005	5.18198	5.18914	5.15688	4.34024	5.43024	5.31096	4.4519	5.41404	5.67214	5.76419	6.02172	5.0205	5.92094	5.84663	6.01679	5.58547	5.17538	6.16877	5.29129	6.03105	5.36838	5.79465	5.12236	5.5845	5.50115	5.08516	5.45762	5.38105	5.77317	5.57933	5.45428	5.78518	6.0533	6.0668	6.4156	5.53451	5.69336	5.82001
SMC6	2541944	0.0132078	0.257667	-1.27393		7.24377	7.30453	8.09285	7.91921	8.32532	7.20255	7.80652	7.28098	8.08467	8.37375	7.37531	8.24964	7.97854	8.29124	8.18545	7.62751	8.5303	8.64658	8.67608	8.40837	7.59108	8.39834	7.81516	7.98115	8.27638	8.49483	7.90208	8.32109	8.53882	7.83297	8.17632	8.33796	8.68811	8.31344	8.05925	8.19189	9.05895	8.53928	8.9916	8.26343	8.62675	8.849
E2F5	3105467	0.00377205	0.257667	-1.27429		7.75465	7.26547	8.54767	7.90903	8.28741	7.17295	7.90657	7.17443	7.84569	7.85102	7.32126	8.21414	7.94398	8.28483	8.29023	7.62935	8.14677	8.31995	8.63412	8.33629	8.13427	8.44375	7.93201	8.3346	8.05548	8.15241	8.04458	8.21679	8.21692	8.13286	7.97021	8.36799	8.65011	8.38693	7.92007	7.91599	8.65603	8.75218	8.83272	8.29532	8.59485	8.40656
THOC7	2679796	0.0163186	0.257667	-1.2746		7.62922	7.95355	8.45168	7.81361	8.34091	6.9409	7.67595	6.87735	7.4396	7.49458	7.0068	7.90671	8.11542	8.19951	8.12311	7.45966	8.3908	8.29542	8.48881	7.80065	8.57867	8.37269	7.51439	8.22724	7.90094	7.99948	7.70003	8.21476	8.20743	7.96454	7.80972	8.2683	8.47947	8.2684	7.37738	7.72966	8.42845	8.45931	8.97582	7.96433	8.60924	8.69532
RPL31	2496536	0.0446527	0.273545	-1.27462		7.16855	6.77003	8.23959	7.03084	7.2836	6.48537	7.12366	6.30498	7.76365	6.81549	7.15627	7.33207	6.7459	6.76896	8.43289	6.12036	7.34384	7.57322	8.27236	8.03643	7.30426	8.13195	6.8922	7.7728	7.79398	8.16834	6.98164	7.76414	7.27318	6.70107	7.40041	7.4965	7.49639	7.75375	7.54283	7.77062	8.42959	7.91273	7.79866	7.1477	7.83604	7.57746
ZNF121	3849773	0.0330447	0.261259	-1.27546		5.7906	5.11309	6.868	6.0342	6.20807	5.57658	6.07524	5.96771	6.18967	5.82029	5.42404	5.95495	6.17308	5.52822	6.84693	5.16739	6.22522	6.61777	6.65831	6.11988	5.44307	6.30794	6.178	6.37655	6.55905	7.03778	5.95123	6.49862	6.13631	5.53831	6.60549	6.01217	7.02331	6.54308	5.45558	6.0657	7.42008	6.86794	6.97474	5.98289	6.53002	6.60969
PIK3R3	2410470	0.00518688	0.257667	-1.27585		7.22991	7.13916	7.84453	7.79187	8.37222	7.62295	8.09851	7.89506	7.75815	7.79808	7.59361	7.56813	8.15972	8.5722	8.09058	7.70916	8.35447	8.91771	8.29481	8.01389	8.1874	8.60962	7.95282	8.33783	8.42038	8.05761	8.53038	8.39606	8.45684	8.19073	7.88588	8.06453	8.33723	8.45318	7.8044	8.01681	8.90492	8.02738	9.11143	8.12337	8.61947	7.95096
HSPA4	2828856	0.0134093	0.257667	-1.27588		8.02062	7.91145	8.51489	8.8596	9.24656	8.33487	8.79534	8.07033	8.81675	8.90378	7.74745	9.20824	9.11193	9.24453	9.05805	9.10826	9.59283	9.40497	9.25174	9.11857	8.79097	9.61345	8.73485	9.42639	9.2327	8.8608	8.87565	8.66086	9.51451	8.77998	8.77543	9.20607	9.28784	9.49437	8.9098	9.03096	9.48089	9.24433	9.7272	9.14458	9.55805	9.33603
NUSAP1	3590388	0.0089886	0.257667	-1.27601		9.54763	8.29911	9.40271	9.91873	9.91955	9.60227	9.69923	10.0498	9.66631	9.85906	8.66974	9.56698	10.2511	10.3992	10.279	9.99176	10.2386	9.97086	10.4421	9.75781	9.99655	10.2907	9.94179	10.0469	10.3938	10.3101	9.78271	9.56974	10.2844	9.99394	10.2649	9.91344	9.81469	10.3483	9.73286	10.0276	10.3557	10.1927	10.3637	10.6045	10.3803	10.2113
NQO1	3696666	0.0103916	0.257667	-1.27642		6.41267	6.02098	6.68069	7.11618	7.39616	7.00579	6.971	7.94791	6.46522	6.97413	6.34485	7.01293	7.25198	7.52063	7.17263	7.4183	7.88028	7.56176	7.30136	7.15583	7.03352	7.88482	6.87451	7.47272	7.56416	7.27018	7.27628	7.0898	7.52662	7.08387	6.86975	7.34526	7.95401	8.1062	7.15327	7.37994	7.71542	7.54883	7.74218	7.63004	7.58842	7.40885
EIF2AK2	2548402	0.0160335	0.257667	-1.2766		9.07309	8.86224	9.85675	9.50731	10.1976	8.72915	9.87412	9.01231	9.42565	9.5881	8.7641	9.86663	9.91968	10.1183	10.0116	9.57167	10.0515	10.5142	10.3982	10.0785	9.43029	10.1284	9.62919	9.72739	10.0182	10.1342	9.77158	9.78806	10.1071	9.4648	10.069	10.1488	10.2435	10.1123	9.68123	9.89785	10.7606	9.93104	10.6863	9.88151	10.5038	10.3985
FAM208A	2677653	0.0149953	0.257667	-1.27723		7.6065	7.46946	8.61181	8.21985	8.28175	6.87284	7.83796	7.24128	7.8665	8.23335	7.44363	8.60015	8.13592	8.16691	8.44118	8.03154	8.33728	8.40261	8.69509	8.63274	7.62113	8.33852	7.84033	8.14291	8.02935	8.70751	7.95866	8.16419	8.52498	8.26791	8.61726	8.58792	8.57511	8.497	8.24093	7.94697	8.99425	8.4915	9.10603	8.64945	8.82104	8.88463
HAT1	2515369	0.0136728	0.257667	-1.27729		8.10933	8.06916	8.30598	8.15985	8.65891	7.68501	8.35477	7.89376	8.16109	8.32517	7.14899	8.62287	8.69172	8.76947	8.82553	8.3207	9.11296	9.1261	9.2203	8.76758	8.97334	9.23293	8.2492	8.72324	8.73395	8.62287	8.62287	8.16057	9.02177	8.20155	8.63624	8.65496	8.76212	9.18026	8.71607	8.28221	9.52927	8.9741	9.3811	8.56668	8.92633	8.77836
STXBP4	3727510	0.0178748	0.257667	-1.27743		6.11932	5.91224	7.24471	6.69867	6.65697	5.62413	6.52263	6.44919	6.48947	6.46045	6.4852	6.17467	6.35913	6.30935	6.70576	5.38405	6.76175	6.76552	7.16256	6.49431	6.14007	6.75739	6.07953	6.60862	6.77375	7.07748	6.56567	7.4977	6.69847	6.4856	6.30024	6.802	7.55351	6.99614	5.93858	6.40651	7.47753	6.86759	7.42482	6.59762	7.36823	7.01231
MSH2	2480992	0.0160902	0.257667	-1.27773		6.77807	6.13251	7.18444	6.93164	7.33614	6.17004	7.04775	6.96161	6.90651	6.72743	6.22225	7.24696	7.47542	7.3775	7.26552	7.03115	8.04521	7.77317	7.89701	7.43992	7.24993	7.77871	6.81865	7.39932	7.32689	7.5151	7.21136	6.72671	7.79635	6.98145	7.09801	7.26415	7.72084	7.8723	7.54399	7.04987	8.08032	7.56382	7.96728	7.60778	7.8866	7.46479
SUCLA2	3513293	0.0167529	0.257667	-1.27778		6.66603	7.10102	6.59569	7.69766	7.76724	7.4062	7.41524	7.31653	7.62733	7.60672	6.54329	7.28285	7.68822	7.92826	8.12075	7.60182	8.40573	8.03051	8.0766	7.73387	7.62467	8.21771	7.59986	8.21735	7.9395	8.00019	7.4396	7.02209	7.80694	7.12298	7.69374	7.78805	8.26699	8.4337	7.6023	7.69374	8.44659	8.23783	8.51747	7.6516	8.15138	7.97854
TRIM21	3360142	0.00432587	0.257667	-1.27793		7.26056	6.94694	7.28292	7.6178	7.96698	7.42081	7.97187	7.97772	7.75946	7.75201	6.82093	7.53892	7.97691	8.10806	7.89793	7.55718	8.08501	8.3694	8.32248	7.87078	7.69994	8.0101	7.96482	7.91927	8.09709	8.25612	7.88576	7.78544	7.83206	7.52316	7.98283	7.965	8.29618	8.56417	7.57833	7.97625	8.62707	8.08918	8.79713	8.02647	8.29577	8.56687
POLK	2816030	0.00448371	0.257667	-1.27871		7.91652	7.60469	8.91159	8.21647	8.5552	7.76508	8.33227	7.89519	8.43638	8.60328	7.86674	8.60219	8.5802	8.64857	9.00063	8.19478	8.98772	8.83228	8.99431	8.63981	8.01839	9.06037	8.23538	8.84689	8.7053	9.02676	8.57707	8.68656	8.83934	8.55345	8.87347	8.83549	8.7545	8.85287	8.43311	8.44631	9.28368	8.87484	9.37157	8.83571	8.99361	9.14076
IPO11	2811745	0.0103407	0.257667	-1.27874		6.78013	6.53101	7.22076	6.99499	7.47662	6.26174	7.02926	6.88983	6.88402	7.12785	6.10707	7.18573	7.2493	7.29258	7.53083	6.65043	7.66184	7.51972	8.01427	7.32129	7.62032	7.68991	6.84987	7.39985	7.37768	7.51944	7.19852	6.79067	7.62424	6.79162	7.07243	7.20937	7.62387	7.79375	7.37731	6.98663	8.06389	7.70583	8.09017	7.4153	7.90942	7.59601
REEP3	3249043	0.0293161	0.25886	-1.27891		5.77738	5.47776	6.01851	5.72445	6.08554	5.48415	5.01395	4.79912	5.44114	5.88614	5.31286	5.00844	5.49901	5.05198	5.94671	5.20425	6.21952	5.81735	6.20775	5.09839	5.43319	6.26038	4.5159	6.16607	5.80922	6.06503	5.90055	6.1508	5.39859	5.56345	5.75157	6.32439	6.45265	5.92306	4.53123	6.11495	6.66602	6.1203	6.52068	5.62389	6.37358	6.32449
DNTTIP2	2423597	0.0126459	0.257667	-1.27895		7.03106	7.17137	8.38211	8.03479	8.40586	7.53146	8.22433	7.61431	7.92904	7.8728	7.05479	8.08442	8.33522	8.30817	8.34351	7.96961	8.70346	8.86228	8.54073	8.20383	7.70971	8.77636	8.21738	8.75936	8.22433	8.23985	8.0728	8.06555	8.50665	7.91539	8.12899	8.24666	8.77109	8.62202	8.14892	8.15516	8.86541	8.46823	9.03228	8.13679	8.75826	8.65127
MIS18BP1	3562746	0.00824085	0.257667	-1.27901		7.69036	7.123	8.38406	8.26782	8.33584	7.81218	7.62641	7.96932	8.19924	8.45678	7.48747	7.96888	8.28925	8.43825	9.0282	7.4921	8.61019	8.50087	8.93247	8.07653	7.77443	8.59276	8.05468	8.45609	8.57538	8.87152	8.25776	8.35536	8.56909	8.34338	8.37124	8.51156	8.46281	8.72558	7.84669	8.33834	9.10431	8.66006	8.94632	8.63636	8.49149	8.82362
NCF4	3944543	0.0197209	0.257667	-1.27957		8.47917	6.93321	8.36982	8.80686	8.8931	7.449	8.62968	8.75105	8.18972	8.29793	8.32149	7.58076	8.65745	8.49057	8.00626	8.37499	7.55443	8.51625	8.63475	8.9217	8.52879	8.50025	8.24756	8.25831	9.53773	8.99425	8.04876	7.96474	8.5804	8.7946	8.78217	8.07154	8.52016	9.04528	8.29731	8.66582	9.23115	8.912	9.04051	8.42509	9.04471	8.77751
SPC25	2585933	0.0366839	0.264586	-1.27984		6.52385	5.54761	6.81387	6.07126	6.6395	5.01641	6.46641	6.46774	5.9114	6.36818	5.93346	6.48431	7.031	6.91782	6.99047	6.22123	7.20964	6.94882	7.50228	6.7686	7.16628	7.00753	6.15219	6.64973	6.92904	6.67842	6.43949	6.16769	6.88014	6.87439	6.46229	6.79666	6.48015	7.66043	6.59639	6.17037	7.60585	6.74445	7.54862	6.68917	7.61219	7.33705
ABCE1	2746024	0.0162916	0.257667	-1.27995		8.88173	8.90123	9.4253	9.7073	10.0531	9.04922	9.52001	9.0195	9.34614	9.16963	8.01237	9.74077	9.446	9.70646	9.72281	8.91169	10.0038	10.2951	9.98643	9.70357	9.43757	10.0755	9.38478	9.60763	9.61211	9.72547	9.58853	9.34914	9.89543	8.88578	9.41347	9.83377	10.2731	10.14	9.62637	9.57503	10.211	10.0439	10.365	9.85091	10.2913	10.1106
MCTS1	3989180	0.00241545	0.257667	-1.28011		6.69934	6.47901	6.93621	7.09245	7.31305	6.84332	7.05532	6.48468	6.78027	7.05375	6.13656	7.05752	7.12433	7.35845	7.80213	6.78545	7.57342	7.37257	7.64783	7.30262	7.28383	7.67015	7.05966	7.71711	7.44498	7.52306	7.01412	7.47837	7.45479	6.81084	7.12747	7.50831	7.26338	7.59686	7.07633	7.07675	7.88365	7.78134	7.76891	7.35934	7.34282	7.58387
CPSF3	2468920	0.00358519	0.257667	-1.28067		7.99283	7.74445	8.16854	7.95054	8.5001	7.06924	8.08301	7.65712	8.12617	7.97636	7.38357	8.62056	8.40944	8.46101	8.46217	7.96769	8.71394	8.73409	8.10818	8.33893	8.66287	8.66237	7.84428	8.39453	8.39829	8.48247	8.34105	8.22977	8.69964	7.9515	8.24264	8.43428	8.7448	8.86063	8.11085	8.12791	8.82937	8.63411	8.9768	8.45018	8.86055	8.62756
LIMA1	3454331	0.0101147	0.257667	-1.28089		8.25608	8.00324	7.72431	8.19139	8.5635	7.3781	7.90581	8.29908	7.75358	8.1641	7.30336	8.06773	8.41691	8.50766	8.63059	7.91437	8.90471	8.4563	8.8627	8.75987	8.82598	8.86005	8.0793	8.67104	8.67388	8.13438	8.12747	8.6033	8.73746	7.68148	8.22972	8.69054	9.37871	9.2428	8.33212	8.45201	8.83064	8.97431	8.74011	8.36579	8.56313	8.13265
EPB41L2	2973995	0.0119854	0.257667	-1.28158		8.3834	8.67822	8.70336	9.00905	9.48102	8.43851	9.04777	8.55685	9.18404	9.13109	8.29218	9.35017	8.8511	9.31134	8.99259	7.98921	9.48529	9.64991	9.09204	8.47883	8.85658	8.99105	8.4124	8.80665	8.99702	9.36419	9.6061	9.77679	9.39277	8.80484	9.05493	9.33996	9.85659	9.50226	8.59403	9.04552	9.74351	9.36294	10.0688	9.23827	9.33098	9.64476
CENPF	2379863	0.0217798	0.25886	-1.28185		7.83868	6.67006	8.49835	8.34961	8.4483	7.3349	7.85475	8.40316	8.35338	8.6123	7.68926	8.56978	8.57788	8.48644	8.8673	7.78834	8.96406	8.69422	9.09925	8.51555	7.96012	8.83592	7.8314	8.59226	8.81671	8.80832	8.38241	8.01241	8.81619	8.50116	8.49852	8.7187	8.8015	9.05879	8.82234	8.33235	9.05147	8.57224	9.00434	8.99742	9.18363	8.46002
ECT2	2652675	0.0133329	0.257667	-1.28354		6.66948	5.77164	6.62183	6.73964	6.84904	6.44545	6.63458	6.66951	6.68764	7.04104	5.78922	6.94588	7.32679	7.21665	7.72502	6.69138	7.4412	7.44054	7.74537	7.07327	7.08979	7.664	6.73968	7.00823	7.44916	7.39966	6.76998	6.63851	7.42206	6.90149	6.97844	7.05518	7.08863	7.73893	7.16598	6.91324	7.85364	7.29654	7.81577	7.23991	7.69866	7.27305
PLEKHA3	2517737	0.00258275	0.257667	-1.2839		5.84884	6.08221	6.65743	5.60922	6.40584	5.74768	6.36146	5.54571	5.6445	5.79698	5.55748	5.68096	5.65191	6.0947	6.31471	5.48921	6.40364	6.89674	5.94281	5.89533	6.03531	6.39963	6.11249	6.16855	6.21885	6.69982	6.09381	6.51844	6.04516	5.87762	6.1142	6.78092	7.0385	6.38694	5.93202	6.23376	6.25493	6.42139	6.82303	6.05787	6.58959	6.71902
DIAPH3	3515965	0.0168588	0.257667	-1.28399		6.44439	5.33676	7.22876	6.97985	6.63392	5.99152	6.51672	7.09009	6.53502	6.97947	6.24611	6.57775	7.24582	7.26714	7.13186	6.42098	7.63574	7.24753	7.43251	6.59994	6.85635	7.5968	6.6401	6.95714	7.25362	7.70503	6.90785	6.80966	7.21707	7.11615	6.93102	7.15818	6.97985	7.63361	6.42953	6.65315	7.67396	7.37067	7.59427	7.01186	7.62183	6.91241
ODF2L	2421121	0.00456252	0.257667	-1.28421		5.74503	5.637	6.91185	5.87815	6.36095	5.5814	6.32841	5.44749	6.195	6.26497	6.11537	6.2329	6.17782	6.12821	6.35426	5.84245	6.28476	6.81135	6.81263	6.42037	6.20164	6.64068	6.15005	6.59465	6.33027	6.72636	6.33237	6.69373	6.63861	6.04543	6.3075	6.4808	6.84413	6.48696	5.90772	6.33749	7.34229	6.85563	7.36323	6.1103	6.64042	6.79247
GIMAP2	3031556	0.012969	0.257667	-1.28455		7.47222	7.7831	8.05343	7.58894	7.97639	6.69573	7.62178	7.27921	7.18431	7.59965	7.0405	7.81833	7.32739	7.76319	7.93498	6.606	7.34628	8.28727	8.03855	7.93398	8.07624	8.16553	7.32121	7.31296	7.49477	7.66365	7.79299	7.91203	7.93247	7.6242	7.57909	7.53146	8.07646	8.78159	7.42238	7.78002	8.60366	8.60368	8.60321	7.60978	8.23519	8.31158
CETN3	2866543	0.0226337	0.25886	-1.28455		5.13451	4.60417	5.9202	5.75647	5.85989	5.27102	5.44057	4.64976	5.54948	5.97125	4.7562	5.9562	6.05686	5.85337	6.62169	5.40892	6.36822	5.70123	6.33443	5.99502	5.17832	6.04446	5.33689	5.90161	6.14516	6.58673	5.64585	5.69614	5.98364	5.70293	6.01883	6.00752	5.64519	6.17438	5.60956	5.85744	6.54855	6.58102	6.77754	6.25849	6.35422	6.42381
ANLN	2997376	0.0216206	0.25886	-1.28476		7.84801	6.38493	8.0452	7.83389	8.0647	7.16808	7.3595	7.86622	7.92981	8.55357	7.34433	8.41805	8.20122	8.23361	8.70027	7.72389	8.60712	8.23577	8.85422	8.27051	7.89904	8.53514	7.56152	8.09875	8.85833	8.51315	7.95015	7.58314	8.48274	8.16638	8.28579	8.27079	8.26837	8.79774	8.57014	8.20784	8.86538	8.2632	8.75135	8.66409	8.74632	8.22091
PBK	3129149	0.0335556	0.262443	-1.28498		6.7156	5.86194	6.97753	7.50577	7.31523	6.56741	6.59907	7.17962	6.63425	7.34328	5.98987	6.82644	7.6947	7.77595	7.6014	7.15804	8.29085	7.24687	7.84906	6.93874	8.09875	7.94063	7.10328	7.15067	7.88564	7.71742	6.94268	6.60106	7.55401	7.5562	7.30643	7.40487	7.09043	7.96091	6.58852	6.95798	7.79326	7.80173	7.6732	7.76753	7.97147	7.37061
KIAA1524	2687979	0.0317967	0.260833	-1.28572		6.80526	5.46069	7.71781	7.10676	7.20795	6.10451	7.01078	7.05273	7.03073	7.33795	6.60253	7.25308	7.37128	7.37037	7.88837	6.8584	7.85123	7.65055	8.39335	7.58765	6.96861	7.91266	6.92864	7.36546	7.7576	7.697	7.21696	7.0889	7.61477	7.15845	7.28889	7.40734	7.66578	8.03453	7.35077	7.27076	8.28102	7.83341	8.11048	7.42356	8.12072	7.50864
CAST	2821194	0.00027928	0.257667	-1.28593		8.62767	8.67139	9.03374	8.85766	9.10586	8.82609	8.9779	8.81699	9.14369	9.03661	8.40312	9.02002	9.37781	9.3275	9.28662	8.40163	9.45795	9.78809	9.38313	9.23854	8.94689	9.67763	9.08583	9.50495	9.15942	9.39673	9.12705	9.53598	9.27421	9.39022	9.28089	9.37344	9.53046	9.6269	9.14969	9.37315	9.71034	9.38545	9.87746	9.39283	9.52788	9.51475
RAP1GDS1	2736853	0.0132797	0.257667	-1.28615		6.93457	6.53478	7.66159	7.6352	8.04842	6.7345	7.24688	7.2522	7.51225	7.42665	6.98059	7.64832	7.41267	7.9335	7.65176	7.34809	7.93714	8.38	7.87183	7.97279	7.1998	8.25122	7.34401	7.92062	7.49287	7.78556	7.83434	7.53406	7.84426	7.27464	7.43093	8.00827	8.1664	8.5802	7.80773	7.4884	8.93673	8.00825	8.39964	7.63084	8.01385	8.17064
LACTB2	3139950	0.00320545	0.257667	-1.28615		6.06702	5.74106	5.93967	6.32425	6.41322	5.52	6.05899	5.81553	5.96875	6.16215	5.63674	6.2515	6.46634	6.71604	6.36381	6.2031	6.65718	6.72472	6.73898	6.09656	6.52191	6.78694	6.22056	6.74443	6.61601	6.45574	6.21033	6.17002	6.7655	5.85527	6.24708	6.45538	6.59451	6.88598	5.82274	6.36284	7.06017	6.8135	7.24295	6.38043	7.17624	6.85095
HSPH1	3508330	0.020476	0.25886	-1.28642		8.21025	7.95364	8.39746	8.90585	9.07879	8.16442	8.49471	9.07541	8.80405	8.9301	8.10229	8.90229	9.01198	9.31613	9.10802	9.40418	10.0092	9.34595	9.26743	9.14997	8.64845	9.71756	8.54344	9.15308	9.41477	9.04037	8.99466	9.01708	9.44208	8.5226	8.53739	9.29006	9.81986	9.81743	8.55447	9.43602	9.77192	9.38017	9.76401	9.28342	9.68821	9.55221
TBL1XR1	2706297	0.00411542	0.257667	-1.28646		8.41266	7.91638	8.8779	8.89881	9.13395	8.02422	8.85304	8.51459	7.90257	8.32633	7.9131	9.18537	9.00432	8.96571	9.15576	8.59731	9.24018	9.2986	9.03191	9.26277	8.83182	9.05077	8.6606	9.06689	8.95265	9.01269	9.14222	8.74683	9.1923	8.84416	8.87068	8.89456	9.55802	9.23932	8.90639	8.77852	9.37412	9.47786	9.44962	9.27769	9.31924	9.31497
CDK1	3248289	0.0482144	0.278899	-1.28651		7.44353	6.50459	7.03034	8.15983	7.91353	6.91044	7.29545	7.66051	7.16849	7.57247	6.25695	7.34664	7.78427	8.4435	8.46026	7.19542	8.07328	7.79765	8.35599	7.42023	8.15319	8.16173	7.65706	7.53905	8.52204	8.11871	7.44858	6.44425	8.21514	7.79975	7.8307	7.4964	7.24071	8.68674	7.12514	7.66645	8.50308	8.0967	8.26614	8.03866	8.67249	8.18626
NAA15	2744597	0.00848779	0.257667	-1.28658		7.73168	7.55315	8.59848	8.46815	8.828	7.94664	8.57069	7.99282	8.38214	8.40731	7.6614	8.78165	8.6633	8.74767	8.80957	8.36314	9.1126	9.24944	9.19995	8.77445	8.30451	9.16253	8.43363	8.80609	8.77002	8.8814	8.69769	8.4864	9.12476	8.24768	8.66113	8.84392	9.26106	9.04423	8.66141	8.58154	9.42483	8.96388	9.50113	8.67622	9.30273	8.98751
LRIF1	2427688	0.00273715	0.257667	-1.28828		7.66837	7.47452	8.34713	7.64376	8.22231	7.56856	8.14899	7.26349	8.05037	8.11042	7.21751	8.10235	7.88884	8.09755	8.49317	7.77192	8.40216	8.62272	8.64561	8.27948	7.84277	8.49263	8.09418	8.58395	8.1969	8.56531	7.9153	8.60808	8.1391	7.89197	8.21803	8.16993	8.47412	8.43065	8.0608	8.31528	8.85608	8.73983	8.84449	8.23232	8.5906	8.79861
ECHDC1	2973168	0.0188628	0.257667	-1.28851		7.66397	6.96699	8.00462	7.98487	8.92505	7.5534	8.61532	8.36284	8.33974	8.40086	7.27519	8.52718	8.25248	8.38059	8.67825	8.10049	8.66046	9.16252	9.12961	8.66639	8.21326	8.87822	8.36518	8.71478	8.43395	8.74617	8.24574	7.90669	8.83516	7.82589	8.59307	8.65407	9.01124	9.09799	8.63149	8.389	8.88288	8.94265	9.08221	8.62405	9.06389	9.12382
ANAPC10	2788143	0.0110999	0.257667	-1.28858		6.36562	6.06267	7.39248	6.60757	7.32214	6.3768	6.96323	6.23961	6.56414	6.37346	6.07382	6.93783	7.05451	7.10787	7.13578	6.34025	7.33661	7.64834	7.48369	6.92354	6.94833	7.67257	6.7899	7.42503	7.01175	7.36747	6.69214	7.19035	7.12448	6.58994	6.69305	7.45409	7.59245	7.66704	6.46853	6.87216	7.47502	7.42321	7.87097	6.96913	7.47702	7.21345
OSBPL8	3462949	0.00872957	0.257667	-1.28941		7.17518	7.53124	7.83378	8.62789	8.5467	8.05548	8.10387	7.82189	8.09767	8.33067	7.00753	7.9723	8.27308	8.67208	8.57322	7.71548	8.61013	8.76426	8.53813	7.79807	7.86338	8.64539	8.30049	8.32065	8.30793	8.72532	8.38012	8.25686	8.40884	8.32658	8.21759	8.3292	8.66984	8.83609	7.66016	8.3537	9.03681	8.69688	9.07418	8.23104	8.76493	8.91522
C5orf51	2807862	0.00411756	0.257667	-1.29002		8.11066	8.01381	8.25485	8.42416	8.86577	8.25843	8.52434	7.92084	8.12641	8.17653	7.43785	8.65554	8.47894	8.75203	8.89145	8.1605	8.66209	9.09981	8.95035	8.71497	8.58875	8.86081	8.44627	8.63466	8.55074	8.79727	8.36026	8.27877	8.83258	8.28841	8.54504	8.6146	9.04289	8.85413	8.86333	8.49514	9.36089	8.84749	9.6542	8.91658	9.07641	9.50073
CDK8	3482498	0.00280585	0.257667	-1.29013		7.43024	7.6963	7.81344	8.4273	8.22975	7.86998	7.9844	7.87432	8.07413	8.1571	6.92722	8.12127	7.95606	8.67347	8.47631	7.65127	8.47177	8.59413	8.50346	8.03561	8.08467	8.64552	8.098	8.38836	8.26849	8.75189	8.30292	8.60927	8.45649	8.10487	7.94894	8.59158	8.76978	8.72076	7.78364	8.21556	8.85588	8.72755	8.94563	8.29142	8.23825	8.35015
ENY2	3111530	0.00825713	0.257667	-1.29047		7.73801	7.44737	8.38442	7.7848	8.39759	7.37863	8.0183	7.52087	7.86998	8.07873	6.76135	7.98834	8.13857	8.46995	8.41383	7.89872	8.7604	8.61191	8.64092	8.22403	8.36146	8.80614	7.76791	8.633	8.18962	8.26619	8.20406	8.08825	8.53824	8.20129	8.22096	8.22157	8.50215	8.66639	7.76926	8.0955	8.96487	8.56591	9.2336	8.26715	8.58482	8.52466
LSM5	3044753	0.0121697	0.257667	-1.29088		7.08513	6.10739	7.16295	6.92039	7.22849	6.45592	6.85459	6.65493	7.20464	7.05862	6.0468	7.19114	7.0361	7.51452	7.7996	7.2992	7.5283	7.56263	7.93844	7.09119	7.44993	7.58251	6.89945	7.41158	7.41757	7.39555	7.02604	6.61822	7.79618	7.03731	7.60306	6.9834	7.46348	7.80879	7.08886	7.29672	8.15303	7.82388	8.29989	7.33763	7.86915	7.65656
TOR1AIP2	2446240	0.0325943	0.260848	-1.29125		6.84785	6.4086	7.37642	6.88584	7.6438	6.86073	7.3117	6.74675	6.85966	6.57451	6.19443	7.18017	7.24965	7.30727	7.40508	6.8882	7.00909	8.25945	7.67786	6.94272	7.52743	7.6253	7.22771	7.59022	7.66818	7.65577	7.33668	6.45572	7.86804	6.66629	6.72587	7.02215	8.04237	7.93153	6.37514	6.91825	8.3371	8.05728	8.17858	6.77968	7.9113	8.00496
PLA1A	2638077	0.0379075	0.266206	-1.29219		9.60793	9.63435	9.0177	9.76154	10.1937	10.1249	10.1722	9.27291	10.197	10.1181	9.02585	9.09942	10.0328	9.88188	9.98979	7.89849	9.65725	10.434	10.0046	8.13978	9.66654	9.47104	9.63671	9.65818	10.4936	10.9583	9.77732	9.96358	9.49102	9.87206	10.1157	9.91509	10.5259	10.1071	9.72213	10.1939	9.9402	9.69641	10.4145	10.295	10.3818	9.33053
LRRCC1	3105430	0.0217864	0.25886	-1.29249		5.23117	5.30945	6.39474	5.63818	6.14177	5.0799	5.89893	6.33042	5.96523	5.88414	5.42142	6.20778	6.13046	6.43753	6.42352	6.09893	6.8001	6.84571	6.95517	6.68731	6.06536	6.6633	5.7024	6.38493	6.5846	6.28424	6.18015	5.9595	6.56316	5.77867	6.40427	6.2672	6.91173	7.01893	6.03121	6.11296	7.08804	6.57359	7.35311	6.24613	6.93432	7.10562
KIF20B	3257338	0.0450643	0.274198	-1.29387		6.4172	5.1883	7.07307	7.23615	6.97825	6.30061	6.90291	7.03625	7.06171	7.32281	6.07739	6.89068	7.534	7.38871	7.96683	6.53366	7.70507	7.61842	8.2797	7.27383	6.75176	7.81386	6.90517	7.43404	7.68907	7.93409	7.10545	6.55761	7.60784	7.03075	7.4979	7.20355	7.50241	7.79494	6.71264	7.10016	8.189	7.7614	7.85583	7.28338	7.9386	7.37201
CCNE2	3145107	0.0457317	0.274473	-1.29406		6.18706	5.41519	5.82459	5.8716	6.65452	5.37962	6.62002	6.77871	6.10924	5.73025	5.30436	6.2538	6.47862	6.31646	6.64819	6.32437	6.22172	6.93809	6.99584	6.96391	6.61978	7.0026	6.25977	6.33055	6.84044	6.2214	6.70475	5.89238	6.76884	5.26846	6.2457	6.16611	6.95706	7.6303	6.10337	5.92047	7.97327	6.81917	7.71502	6.67818	6.7723	6.80975
CNKSR2	3971219	0.0109524	0.257667	-1.29457		5.76303	5.59695	6.28504	6.38438	6.34944	5.62822	5.88471	6.27095	6.20053	6.42363	5.62129	5.46815	5.29129	6.41333	5.54871	5.17717	6.2515	6.23049	6.43813	5.08332	6.01155	5.93307	5.94082	5.83666	6.02048	6.60942	6.43064	6.7834	6.10999	6.09766	5.69378	6.64198	6.9127	6.73711	5.52242	6.13215	6.78555	5.95288	7.07533	6.50321	6.7617	5.84322
NOC3L	3301011	0.00406868	0.257667	-1.29508		7.21052	7.00632	7.71846	7.90106	7.97413	6.90509	7.65228	7.08377	7.66315	7.61043	6.76318	7.32767	7.7717	8.13744	8.08326	7.37237	8.2924	7.85925	8.21504	7.54735	7.28132	8.09011	7.51575	7.86837	8.02578	8.2155	7.83216	7.93211	8.03433	7.53842	7.76779	8.06631	8.26009	8.23384	7.25091	7.92591	8.50812	8.30182	8.49615	8.01589	8.20319	8.14734
MICU2	3504791	0.0130436	0.257667	-1.2951		6.32334	5.92384	7.63493	7.45566	7.64712	6.64521	7.36675	6.74775	7.13585	7.14637	6.65658	6.92643	7.51099	7.53582	7.6517	7.28506	7.73994	7.8011	7.81231	7.42894	6.73499	7.87749	7.20622	7.92181	7.52174	7.68414	7.46299	7.55766	7.65293	6.9722	7.32926	7.65997	7.8599	7.89318	6.91983	7.23782	8.20191	7.83987	8.2388	7.44184	7.91388	7.89227
STK3	3146103	0.018943	0.257667	-1.29545		7.31149	7.10966	8.14123	8.68868	8.51239	7.51929	8.13413	8.27494	8.3941	8.34002	7.49311	7.55237	8.07023	8.84329	8.43779	7.08361	8.73343	8.591	8.45283	7.57538	7.882	8.30933	7.78446	8.42023	8.33907	8.58632	8.35686	8.61734	8.21481	8.09443	8.30164	8.64624	9.09157	8.88628	7.42319	8.31158	8.88971	8.31743	9.07378	8.74465	8.98197	8.32804
ZNHIT6	2420958	0.010218	0.257667	-1.29559		7.4299	7.06618	8.41447	7.62112	8.35316	7.12609	7.76479	6.73045	7.94241	7.42298	7.32508	8.02246	8.00865	7.8243	7.93238	7.29665	8.29507	8.50449	8.44063	7.80991	7.72797	8.53357	7.59064	8.37929	7.99502	8.11497	7.84753	8.55877	8.37775	7.47092	7.66173	8.17062	8.74894	8.17118	7.51638	7.93693	8.31636	8.21076	8.67669	8.00589	8.44176	8.63
IFIT2	3257192	0.0390747	0.267119	-1.29563		7.83551	8.65426	8.95601	8.87908	8.79597	8.21289	8.1654	7.94434	8.06626	8.70962	7.79681	7.5465	8.03507	9.02755	8.27503	6.20708	8.08689	8.79308	8.79096	7.39163	8.43025	7.65139	8.49304	8.37402	8.33856	9.07427	8.2655	8.60988	8.20968	8.56973	8.40283	8.77106	9.05274	8.5286	7.63596	8.63506	9.30821	8.57449	9.41665	8.84727	8.99416	8.62387
MYO6	2914070	0.016201	0.257667	-1.29611		8.33313	8.03085	9.03898	8.71241	8.97782	7.35555	8.43473	8.29327	8.87208	8.96429	8.32037	8.10091	8.56729	8.38212	8.60562	7.73535	9.09601	9.25621	9.22742	8.33344	8.66338	8.81746	7.78622	9.28561	8.92917	9.33111	8.8893	8.92367	8.90269	8.64914	8.94406	9.2738	9.2336	9.16069	8.54351	8.36399	9.42908	8.21689	9.64502	8.97107	9.603	8.37125
FBXO5	2980241	0.0121692	0.257667	-1.29615		8.39195	7.50246	7.98983	7.74904	8.11491	7.4205	8.05425	8.23613	7.79833	7.88644	7.29221	7.96298	8.4195	8.48557	8.73722	7.93616	8.6381	8.76237	9.0924	8.55204	9.17059	8.88167	8.00574	8.29277	8.65358	8.38338	7.91513	7.6184	8.63894	8.18457	8.47335	8.38883	8.07121	9.20016	8.77344	7.98354	9.1259	8.60691	9.03841	8.49354	8.89563	8.76201
ME1	2962820	0.0480453	0.278806	-1.29685		6.89019	5.64154	6.27362	6.66876	6.16114	6.2238	6.50223	6.19927	6.53132	7.03147	5.8579	6.36096	7.46969	7.3285	6.25124	7.27568	7.21068	7.47404	8.08946	7.43879	6.40284	8.04313	6.60996	7.82156	6.96027	6.90164	7.16771	6.33138	7.53475	6.78323	5.96291	7.15557	7.28126	7.51087	7.66123	7.7652	6.97792	7.52021	7.07002	6.5049	7.69028	6.96162
TINAG	2910868	0.0170742	0.257667	-1.29695		5.01481	4.98346	5.63052	5.30491	5.32715	4.808	5.76532	5.7092	5.70663	5.24956	5.42689	4.7344	5.50508	5.10996	5.50781	4.74385	5.43924	6.22837	5.04026	4.80969	5.23021	5.10004	5.04088	5.62596	6.04202	7.33122	5.82126	5.90262	5.20451	5.63553	5.27142	5.71594	5.95986	5.45584	5.24449	5.59487	6.25062	4.97796	6.27112	5.86666	6.261	5.09818
CRYZ	2418451	0.00813657	0.257667	-1.29737		8.75015	8.93233	8.88794	9.26614	9.43381	9.18959	8.97058	8.10209	8.97038	8.70298	7.99331	9.62218	9.60838	9.86826	8.9986	8.90907	10.0034	9.44603	9.53148	9.22434	9.44076	9.67161	9.5005	9.49888	9.03177	9.53738	9.66683	9.42231	9.18319	9.14436	9.46302	9.94706	10.0227	9.42776	8.76999	9.28939	9.89645	10.1373	9.74462	9.76938	9.3886	8.9612
ZC2HC1A	3104323	0.00502011	0.257667	-1.2987		7.11546	7.48448	7.79121	7.63254	7.36779	7.49355	7.96533	7.29962	7.79448	7.52374	6.94589	7.38612	8.10323	7.83665	7.30061	7.87304	8.31991	8.21528	7.96282	7.26368	7.48904	8.30816	7.63288	8.03868	7.84952	7.87365	8.18067	8.66684	8.30002	6.85316	8.11439	7.80463	8.40449	8.4098	7.26507	8.20676	8.31201	8.14308	8.64461	8.1473	7.62677	7.96706
PARPBP	3428845	0.0275255	0.25886	-1.29878		5.56232	4.55738	6.61326	6.56722	6.23704	5.25645	5.87468	6.18819	5.94478	6.03262	5.34413	5.75991	6.52295	6.31642	6.88572	5.70042	6.68111	6.24809	7.21036	6.0634	5.91536	6.78218	5.79598	6.46686	6.67282	6.9469	6.19163	5.73098	6.58488	6.19518	6.56976	6.27638	6.42602	6.73107	5.71327	6.08048	7.30562	7.10365	6.94332	6.26693	6.78866	6.53251
SOAT1	2369557	0.00559997	0.257667	-1.2997		8.91357	8.52419	9.19574	9.18796	9.6141	8.42858	9.25682	9.12359	9.34436	9.18347	8.60749	9.26748	9.11081	8.78677	9.28364	8.21293	9.27358	9.7192	9.80448	9.24787	9.3399	9.52188	8.90965	9.2036	9.38851	9.99365	9.44332	9.30825	9.1744	8.69042	9.40317	9.76898	10.1011	10.0162	9.33132	9.27478	9.97023	9.56562	10.0156	9.24115	10.1157	8.83786
GTPBP10	3011977	0.00583259	0.257667	-1.30025		7.62981	7.32984	7.45521	7.63168	8.34879	7.68129	7.94988	7.35512	8.03603	7.80026	6.99357	8.05515	7.948	8.16841	8.41389	7.94739	8.52184	8.67174	8.66798	8.41966	8.16104	8.54706	7.92184	8.62622	8.21954	8.39973	8.10303	7.78443	8.51422	7.52295	8.28366	8.11341	8.32429	8.67112	8.1364	8.10501	8.8904	8.4308	9.14404	8.11388	8.51676	8.73164
SKA1	3788049	0.0450726	0.274198	-1.30048		5.30026	4.35844	6.00102	6.41496	6.29273	5.52228	6.08317	6.85021	5.59	5.96206	5.08961	5.81278	6.81352	6.71425	6.62019	6.30214	6.53238	6.79492	6.87284	6.26426	6.32669	7.12271	6.39533	6.22914	6.7809	6.46399	6.04224	5.35952	6.55058	6.30169	6.45831	5.96353	5.87984	7.10717	5.96961	6.07247	7.12735	6.57929	6.95173	6.51359	7.15809	7.39634
STAP1	2729667	0.00507956	0.257667	-1.30077		7.99947	7.73198	7.77986	7.75406	8.02227	6.84365	7.41986	7.15452	7.5836	7.4898	6.92604	7.76192	7.88112	7.9369	7.45808	7.1665	6.93442	8.05083	8.28956	7.33487	8.31442	8.10237	7.04668	7.84279	7.70073	7.82302	7.54175	7.83054	7.96081	7.58416	8.56047	7.22339	8.10908	7.61523	7.81496	8.34386	8.40738	7.86422	8.36029	8.17289	8.12953	8.6687
EIF4E	2778980	0.0478001	0.278341	-1.30125		5.67428	4.25193	5.83478	5.20665	5.39714	5.31049	5.09356	4.81958	5.00146	4.73518	4.90788	4.57876	4.92304	4.91767	5.51245	4.33377	5.50487	5.74397	6.33328	4.72365	6.12742	5.87622	4.95452	5.91076	5.37329	6.10274	4.87104	4.63597	4.99771	4.87173	4.22007	5.38015	6.2076	5.63831	5.3729	4.82929	6.53982	5.84404	6.4384	4.87775	6.22763	6.14529
ANO10	2671101	0.0152962	0.257667	-1.30178		7.39376	7.10714	6.96301	7.22188	7.31941	6.52672	8.1378	7.72191	8.31608	7.69742	7.74076	7.67694	7.94754	7.81964	7.85732	7.47826	7.91107	8.29362	8.43894	7.64383	8.30926	8.17134	7.61844	8.37939	7.98594	8.19254	7.79609	7.65858	7.58576	7.47943	7.45218	7.84165	8.82699	9.23214	7.8174	8.15611	8.01066	7.88173	8.28628	8.26731	8.78468	7.17111
DOCK11	3988435	0.00220708	0.257667	-1.30231		7.5992	7.19053	8.16367	8.38002	8.41694	7.55534	8.05632	7.81248	8.34546	8.52291	7.51188	8.13469	8.34072	8.33297	8.42874	7.58214	8.34094	8.73093	8.56838	8.30367	8.11019	8.77839	8.05715	8.49036	8.30482	8.82583	8.37119	8.43004	8.29599	8.09224	8.25259	8.58928	8.64284	8.89759	7.88606	8.27682	9.08123	8.86373	9.02948	8.44353	8.66605	8.54806
RNF125	3783723	0.0333656	0.262287	-1.30282		6.67404	6.46503	7.40388	7.86716	8.10592	6.87816	6.96696	7.65058	6.99543	7.31107	6.62141	6.69065	7.03735	7.75751	7.90355	5.565	7.08218	7.80696	7.14819	6.34275	6.97794	6.9419	7.86438	7.24473	7.12937	7.77872	7.40834	6.94699	7.89323	7.58344	7.30557	7.52626	7.32832	8.44637	6.49525	7.1228	8.29796	7.50974	8.27563	7.43675	7.85675	7.5267
GALNT3	2585129	0.00199545	0.257667	-1.3029		4.68846	4.25302	5.05021	4.80665	4.15346	4.51303	4.5743	4.48434	4.3339	5.49363	4.48434	4.42558	5.3313	5.27604	4.60851	4.52588	4.7126	4.85185	5.44457	4.91617	4.61734	5.88723	5.07034	5.14622	4.64181	5.36901	5.01183	5.076	5.41217	4.91738	4.89673	5.4363	5.29364	5.56242	4.8006	5.53673	5.51022	5.07751	5.33242	4.71404	4.92545	4.58324
ZWILCH	3598721	0.00809336	0.257667	-1.3032		6.11023	5.73608	6.52854	6.84686	6.99979	5.77249	6.51466	6.99453	6.518	6.52398	5.87918	6.25182	6.96067	7.33536	6.84993	6.53021	6.96745	6.99622	7.08059	6.35194	7.07905	7.21078	6.56075	6.76189	7.27656	7.08094	6.91751	6.04318	7.3069	6.51554	6.79058	6.76967	7.16945	7.52661	6.36137	6.48256	7.73308	6.83953	7.53777	6.97447	7.52637	6.86416
PLK4	2742985	0.0106119	0.257667	-1.30363		6.73163	5.87107	7.63097	6.78782	7.2224	6.17909	6.8985	7.07676	6.71816	7.09858	6.40489	7.08402	7.39261	7.41314	7.61468	6.61774	7.47424	7.53632	7.8594	7.32191	7.55399	7.8237	6.78224	7.15673	7.73079	7.61213	7.16537	6.50149	7.79123	7.23873	7.35499	7.11183	7.26484	7.92205	7.3021	6.85355	8.08799	7.58571	7.79019	7.38102	7.83107	7.60141
ASPM	2449559	0.0173662	0.257667	-1.30376		7.43231	6.2416	8.20954	7.67818	7.69746	6.48555	7.52047	7.74524	7.69138	7.93692	7.3401	7.9256	8.07098	7.86515	8.27206	7.15904	7.94954	8.07078	8.90637	8.12554	7.77257	8.28705	7.24642	8.06662	8.20831	8.36926	7.93524	7.30205	8.40845	7.78996	8.07708	8.09654	8.18221	8.4788	8.32384	7.56494	8.60303	8.26961	8.45671	8.24527	8.67644	7.81477
IFT74	3165780	0.00862222	0.257667	-1.30401		5.43811	5.69625	6.09832	6.55358	6.74088	5.57205	5.94667	5.58165	6.10327	6.4599	5.52835	6.22693	6.40794	6.61313	6.76929	6.21426	6.57746	6.56585	6.44121	6.07411	6.04752	6.96691	6.21267	6.70644	6.86379	6.75399	6.20069	6.65653	6.89876	6.29872	6.26931	6.10621	6.81156	6.52007	5.34496	6.28936	7.15133	6.71376	7.39229	6.18881	6.89772	7.10382
LRRC40	2417737	0.00917286	0.257667	-1.30403		7.43803	6.86148	8.15685	7.74752	8.07822	7.09958	7.54908	7.09605	7.87692	7.69644	6.95791	7.82606	7.99421	7.94954	8.47431	7.19083	8.30313	8.46851	8.63855	8.00059	7.7899	8.53102	7.76944	8.16673	7.8503	8.43822	7.79772	7.72391	8.24266	7.5152	8.05084	8.12261	8.19967	8.44839	7.84398	7.84377	8.85695	8.39451	8.91594	8.08569	8.50066	8.2816
GAS2L3	3428268	0.0320006	0.260833	-1.3042		6.81474	6.14897	6.51004	7.96871	7.35244	7.75175	7.05069	7.41015	7.95362	8.22043	6.39954	7.36936	7.66277	7.90127	8.55651	7.1382	8.47469	8.14758	8.00527	7.00725	7.30517	7.66084	7.55497	8.2816	8.39216	8.72485	7.211	7.45688	7.35311	7.87844	7.92271	7.69704	8.00245	8.10346	7.2597	7.87319	8.38712	7.95851	8.07593	8.08034	8.12283	7.95567
TMOD2	3594031	0.0386309	0.26711	-1.30534		6.91755	7.2527	7.53001	8.05857	7.97304	7.50544	7.46117	6.95136	7.78052	7.70789	6.8372	6.32702	7.29966	8.3168	7.99824	5.42452	7.51944	7.7913	7.76977	7.06808	6.61953	7.7217	7.70932	7.53325	7.36794	8.18025	7.43633	8.2705	7.83542	7.30635	7.2556	8.29897	8.49666	7.91347	6.8805	7.77257	8.26053	7.77014	8.28513	8.38278	7.72772	7.67191
ZNF480	3840142	0.0147812	0.257667	-1.30542		7.00372	6.63074	7.83971	8.0203	8.57507	6.99371	8.28168	8.27818	7.54513	7.59094	7.32116	7.55162	7.95463	7.82088	7.80967	6.94555	7.88076	8.43208	8.25152	7.74257	7.3311	8.08362	7.87423	8.06222	7.98502	7.89081	8.03932	8.23718	8.54037	7.44558	7.81209	8.30881	8.61773	8.37156	7.81341	7.19295	8.95504	8.33127	8.85576	8.13106	8.17051	8.32622
EPB41L5	2503109	0.00631701	0.257667	-1.3067		7.04682	7.05223	8.00928	7.55062	7.82499	7.44933	7.54436	7.28906	7.09075	7.58477	7.12492	6.37696	7.34923	7.63244	7.47683	6.08494	7.77742	7.74282	7.739	6.33981	7.45414	7.38294	7.39715	7.33251	7.73204	8.15701	7.43825	7.72975	7.79293	7.72272	7.24027	8.05406	8.01875	7.83936	7.21399	7.4781	8.18095	7.36677	8.2303	7.91004	8.07621	7.43736
ZNF615	3869361	0.00169008	0.257667	-1.30691		5.47066	5.11232	5.73047	5.62628	6.16087	5.59273	5.84631	5.09094	6.11485	5.73981	4.81679	5.71688	6.14411	6.1058	6.48992	5.68919	5.96423	6.31501	6.34795	5.65673	6.04135	6.08853	6.08049	6.37991	6.37279	6.61694	5.88076	5.65085	5.99204	5.80677	6.34255	5.95949	6.06438	6.52848	5.62894	6.08845	6.59865	6.34629	6.52543	6.03747	6.25263	6.51741
SMC4	2650199	0.00448938	0.257667	-1.30692		8.36814	7.44842	9.11494	8.86825	9.09162	8.2228	8.69812	8.8799	8.67449	9.03108	8.27522	9.10802	9.09819	9.23577	9.36375	8.69508	9.33525	9.26035	9.70021	9.27247	8.9471	9.62979	8.71976	8.8511	9.26355	9.37895	9.23598	8.81294	9.60285	9.13809	9.21336	9.33535	9.00953	9.60987	9.34887	8.89701	9.77086	9.21473	9.64408	9.45052	9.52953	9.40823
SGOL2	2522212	0.00798949	0.257667	-1.30737		7.29169	6.28751	7.67178	7.7076	7.71497	7.2401	7.32622	7.53115	7.53601	7.8229	6.71892	7.6252	7.83741	8.06119	8.24021	7.24872	8.07646	8.05884	8.47627	7.76356	7.59278	8.2904	7.33075	7.69907	8.3412	8.25738	7.66959	7.26677	8.39118	7.87444	7.93641	7.86942	7.87692	8.65081	8.00546	7.60307	8.524	7.96543	8.5556	8.26457	8.17094	7.83078
DAAM1	3538213	0.00987578	0.257667	-1.30755		7.46844	8.16813	8.04828	8.3078	8.30993	8.04473	7.5833	7.52562	8.73324	8.12593	7.56294	7.96675	7.74547	8.27427	8.20041	6.34936	8.29937	7.98726	8.08771	7.14143	8.13367	8.07401	7.81924	8.11791	8.29604	9.08147	8.34807	7.84267	7.96706	8.49325	8.14685	8.5069	8.5604	8.45684	7.27739	8.0012	8.92338	8.24935	8.89423	8.41758	8.37921	8.24773
NDC80	3776139	0.0133015	0.257667	-1.30898		6.68535	5.45246	7.24045	7.20599	7.26946	6.69442	6.85162	7.39346	7.03143	7.45435	6.47337	6.94156	7.62801	7.57985	7.96906	6.98584	7.65631	7.49294	8.04831	7.13762	7.39349	7.87584	7.09324	7.42735	8.05147	7.78949	7.01272	6.83572	7.7607	7.47331	7.51345	7.29649	7.26238	8.14654	7.01288	7.2095	8.06342	7.89382	7.90942	7.56646	7.88136	7.58766
HMGCS1	2855501	0.00539207	0.257667	-1.30987		7.76082	7.55279	9.52893	8.80645	8.77378	8.05849	8.69795	8.47389	8.46061	8.72807	8.04502	9.05205	8.95503	9.18949	9.1261	8.55639	9.56261	9.33958	8.84204	8.90775	8.82567	9.08045	8.35118	8.94475	9.18511	9.20151	8.75749	9.1399	9.29262	9.11536	9.17695	9.34984	9.06647	9.13428	9.08373	8.93656	9.24335	9.21125	9.67808	9.02842	9.6702	8.95382
DEPDC1	2417528	0.028787	0.25886	-1.31059		6.9831	5.22154	7.13275	7.31879	6.96787	5.98255	6.68729	6.72773	6.73408	7.28709	5.81041	7.19286	7.01908	7.11778	7.9452	6.68594	7.51194	7.34632	8.18878	7.38699	7.13503	7.72454	6.70737	7.17362	7.47552	7.80831	6.78434	6.30953	7.44253	7.32285	7.28643	7.31617	7.39129	7.7675	7.1808	7.11272	7.85209	7.66634	7.97137	7.51882	7.60104	7.20956
FCF1	3544216	0.00968473	0.257667	-1.3122		4.87016	5.09508	6.06252	6.22152	6.06023	5.38126	5.48263	5.43355	5.38041	5.36963	4.49097	5.56178	5.56289	5.92971	6.14614	5.13857	6.15511	6.20467	6.23023	5.51131	5.65715	6.09665	5.59857	5.89875	6.03713	6.35095	5.94447	5.3982	6.1895	5.43781	5.96929	5.74539	6.45962	6.29235	4.9784	5.98558	6.76663	6.46252	6.74858	5.80214	6.21417	6.10698
CCNB2	3595979	0.0168104	0.257667	-1.31228		8.62372	7.08357	8.17864	8.82586	8.68494	8.42027	8.47026	9.10145	8.49727	8.69867	7.41693	8.33861	8.86115	9.22013	9.46908	8.31243	9.2173	8.93935	9.43817	8.44382	9.34121	9.20351	8.80788	8.71906	9.34634	9.08691	8.35507	8.01107	9.14305	9.11421	9.00025	8.84894	8.56046	9.5527	8.44113	8.79135	9.45362	9.24202	9.38612	9.49424	9.34917	8.84315
PRIM2	2911413	0.0111593	0.257667	-1.31264		6.94879	6.13238	7.54705	7.19986	7.67798	6.41266	7.41512	7.19349	7.35663	7.56898	6.22691	7.73709	7.84597	8.08628	7.76291	7.10768	7.97441	7.88578	8.20737	7.50564	7.60512	7.81966	7.22415	7.48919	7.79837	7.77418	7.72815	7.37675	8.05569	7.28149	7.76751	7.68557	7.94406	8.0906	7.31802	7.4453	8.32085	7.83298	8.53836	7.84051	8.21984	8.05031
GLMN	2422885	0.00844573	0.257667	-1.31437		6.19616	5.96047	7.64835	6.50496	6.82141	5.49025	6.78767	6.23323	6.86025	6.67824	6.51525	6.78955	7.01085	6.67247	7.38742	6.23304	7.40184	7.27079	7.70521	7.0471	6.74041	7.65442	6.59116	7.29837	6.95185	7.40251	6.76786	7.45058	7.18918	6.66639	6.89644	7.15442	7.43979	7.2101	6.70921	6.96889	7.36324	7.42581	7.75534	7.02367	7.36481	7.38774
SPDL1	2840002	0.0180389	0.257667	-1.31482		7.47721	6.69614	7.77191	7.50438	8.23549	6.99902	7.54483	8.01686	7.60186	7.7279	6.86544	7.9447	8.3794	8.49842	8.40317	7.81817	8.66684	8.3925	8.73158	8.44699	8.07555	8.86171	7.42973	8.23792	8.73193	8.22172	7.82302	7.50683	8.50336	7.90606	7.92106	8.08645	8.21219	8.7138	8.17678	7.8942	8.83666	8.41716	9.02744	8.25727	8.65143	8.68993
UTP15	2815455	0.0124247	0.257667	-1.31557		6.45954	6.0394	7.16981	6.97649	7.58768	6.41312	7.35896	6.42394	6.94981	6.84033	6.17621	7.1446	7.34813	7.14558	7.27454	6.67346	7.86584	7.84062	7.63958	7.22379	7.2281	7.72624	7.23108	7.63379	7.31021	7.29265	7.13923	7.12631	7.57708	6.42242	6.72263	7.19314	7.90932	7.68905	6.9951	7.0578	7.78217	7.54774	8.17735	7.38089	8.21157	7.95786
CEP128	3573933	0.00458245	0.257667	-1.31569		5.64758	5.01569	6.75983	6.03984	6.25658	5.25571	6.19766	6.10081	5.85008	6.33735	6.04043	5.7521	6.57475	6.37923	6.2535	5.99032	5.94077	6.41046	7.07103	6.17015	5.70431	6.94659	6.19094	6.29406	6.34984	6.97626	6.26045	6.26482	6.29121	6.05842	6.7681	6.30605	6.77117	7.01202	5.98697	6.19609	6.98756	6.85711	6.86661	6.32173	6.82666	6.71947
SEPT7	2997097	0.00453054	0.257667	-1.31602		8.80195	8.50283	9.61005	8.86202	9.29607	7.97169	8.72189	7.79015	8.46948	9.00754	8.08301	9.05262	9.26969	9.11625	9.54383	8.29101	8.90527	9.10152	9.23051	8.61827	9.30738	9.52382	8.63601	9.07021	8.97868	9.3216	9.09543	9.41938	9.25924	9.4012	9.26004	8.88732	9.24148	9.11223	8.2772	9.00122	9.61095	9.50132	9.67002	8.95171	9.57048	9.48921
CHMP2B	2631845	0.00325063	0.257667	-1.32035		6.58259	6.36425	6.97759	7.20448	7.58976	7.02953	7.04432	6.50156	7.14703	7.14446	6.38868	7.34166	7.37776	7.71616	7.66737	7.44631	7.63202	7.98684	7.73782	7.51485	7.28176	7.84472	7.18438	7.90744	7.50652	7.6707	7.29873	7.24507	7.73519	7.04343	7.46979	7.40412	7.81319	7.80216	7.24953	7.61055	7.95884	7.87599	8.32998	7.24226	8.01128	8.1692
PPID	2791538	0.000743887	0.257667	-1.32135		6.75656	7.07263	7.15595	7.18075	7.53114	6.75671	7.11956	6.59068	7.13151	7.25279	6.58688	7.14462	7.37017	7.60608	7.72502	7.25517	8.12197	7.57618	7.58895	7.17806	7.37158	7.80874	7.11772	7.33639	7.49221	7.67421	7.21352	7.71697	7.64726	7.38139	7.25631	7.49569	7.95373	8.00661	7.32359	7.77154	7.98565	8.01984	8.3932	7.42667	7.83783	7.78508
PLSCR1	2699726	0.00831208	0.257667	-1.32157		7.71917	7.85229	8.45897	8.109	8.40086	7.4873	8.18361	7.90387	7.88954	8.07675	7.262	7.66171	8.11693	8.31304	8.31095	6.77135	8.21977	8.86366	8.93471	8.14022	7.96055	8.20636	7.7767	7.94018	8.52595	8.68794	8.02414	8.27562	8.23881	7.96991	8.1851	8.25746	9.0494	8.70647	8.26405	8.23643	9.07715	8.49185	9.35375	8.40678	8.9954	8.96282
GAS2	3323891	0.0391758	0.267119	-1.32178		6.26173	6.10057	7.17279	6.94305	6.98404	6.3521	6.65174	7.95334	7.99141	6.75088	6.5943	6.13579	6.41448	7.30522	7.17484	6.01451	6.6421	6.91691	7.29318	5.86942	7.12537	6.38006	5.92753	7.13127	6.9843	6.98782	7.47752	7.50912	6.68397	6.77181	6.88104	7.58041	8.29818	8.17666	6.95472	7.07549	7.81101	6.57838	7.79608	7.85955	7.6968	6.24208
GLCE	3599709	0.0142046	0.257667	-1.32366		7.0512	6.82148	7.03523	6.35644	7.35315	6.41138	7.43454	7.11015	7.55405	7.30134	6.77472	6.36632	6.81224	6.87797	6.66616	6.23829	7.59265	7.39479	7.32386	6.8296	7.16075	6.76745	6.84901	6.73819	7.08384	8.05862	7.32532	7.79737	7.03457	7.37519	6.73603	7.4056	8.25454	8.31346	6.84118	7.01612	8.43475	6.8897	8.16672	7.73476	7.51431	6.63845
RBM7	3349918	0.0283152	0.25886	-1.32477		4.87825	4.81377	4.63928	5.89216	5.43511	5.34783	4.24935	4.57764	4.9041	4.65436	3.97168	4.38257	5.18288	5.59297	5.68876	4.23744	5.69765	5.21434	6.16221	5.17726	5.59492	5.48502	5.09677	5.33927	5.42633	6.09677	4.80841	4.99162	5.22729	4.83909	5.25554	4.89658	6.10153	5.80991	4.14025	5.25826	6.17188	6.25341	6.12309	5.10962	5.61702	6.05341
KIF18A	3367338	0.0131837	0.257667	-1.32529		6.59948	5.66557	7.56142	7.78812	7.55214	7.25791	7.08925	7.46803	7.54454	7.6893	6.4944	7.43731	7.76922	7.93645	8.24837	7.19925	7.88282	7.71352	8.329	7.27541	7.125	8.11371	7.44392	7.79189	8.30691	8.24092	7.58723	7.12769	8.03214	7.58715	8.08535	7.76009	7.8704	8.05835	7.22033	7.57713	8.47152	8.03792	8.22794	7.82613	8.04454	7.75417
MNS1	3625761	0.00983248	0.257667	-1.32906		5.28105	5.01913	5.94916	6.55921	6.29159	5.09233	5.57896	5.48217	5.72149	6.02693	5.22914	5.30987	6.33029	6.44103	5.95059	5.21783	6.65086	6.34426	6.64678	5.63597	5.50588	5.94165	5.93761	6.53037	6.20741	6.26657	5.9326	6.33183	6.50913	5.89142	5.80553	6.84347	6.48741	6.49508	5.24542	6.40458	7.04529	6.60144	6.70785	6.38572	6.18354	6.20373
HSPA4L	2742935	0.0100381	0.257667	-1.33101		7.28992	7.44771	8.18699	8.52389	8.49737	7.36315	7.64248	7.72499	8.23992	8.62575	7.3669	8.41114	8.49554	8.88318	8.38414	8.11127	9.18563	8.84039	8.92541	8.57691	8.12768	8.61831	7.57228	8.0845	8.74266	8.63639	8.71786	8.89325	8.72282	8.44095	8.28468	9.22813	8.91904	8.95512	8.34894	8.38809	8.95314	8.71579	9.28687	8.7117	9.07696	8.84523
LRRC16A	2898746	0.0255674	0.25886	-1.33113		7.04177	7.53427	8.70262	7.76729	8.30334	7.18277	7.52668	8.10869	8.43508	7.76074	7.67283	7.63859	7.25897	7.6836	7.65922	6.40249	8.37678	8.83958	7.59412	7.77789	7.83541	8.63618	7.30115	8.43911	7.96995	8.64965	8.68632	8.7977	8.04677	7.8538	7.65021	8.30942	9.2026	8.37229	6.76378	7.6736	8.40622	7.76297	8.78488	8.43186	8.56883	7.72961
SCML1	3970476	0.0302818	0.260402	-1.33352		5.97235	6.3337	7.15333	7.56533	7.46209	6.22593	6.60387	6.53462	5.66191	7.41494	6.34194	6.111	6.26602	7.23577	6.56522	4.67906	6.97431	6.63842	7.05983	5.71832	6.84156	6.57648	6.16364	6.44056	7.17289	7.57799	6.49258	6.39594	6.99353	7.23708	6.53712	6.81127	7.05414	7.06119	6.19722	7.08274	7.98388	7.02709	7.50833	7.06384	7.56916	6.91687
NMI	2580955	0.0194628	0.257667	-1.33528		7.36153	7.31015	8.24827	8.03101	8.48867	7.2227	8.16476	7.33523	7.60941	8.05205	6.94963	7.86041	7.49396	7.9857	8.00073	7.67156	8.72431	8.85205	8.93735	7.53576	8.31736	8.73801	7.73575	8.37827	7.99298	8.35594	7.57642	8.33356	8.74079	7.68376	7.81046	8.10842	7.88226	8.5893	7.6415	7.87515	9.34777	8.53405	9.69496	8.41925	8.85292	8.18701
TTK	2914777	0.00995207	0.257667	-1.33631		6.59047	5.45926	7.25924	7.10455	7.13564	6.64905	6.74226	6.71948	6.81079	7.40655	6.2337	7.35028	7.58998	7.47357	7.87655	6.93425	7.78782	7.5821	7.96044	7.1027	7.24761	8.06868	6.98527	7.14294	7.65533	7.73245	7.23949	6.62546	7.96808	7.46538	7.57301	7.35356	7.32365	7.73966	7.30936	6.94511	8.04243	7.72726	7.89563	7.50331	7.96966	7.63378
SMC2	3182781	0.0210238	0.25886	-1.33651		6.865	6.24865	7.93895	8.30933	8.27614	7.19373	7.83849	8.1361	7.89615	8.15619	7.11527	8.01934	8.45968	8.5134	8.70797	7.87526	8.95865	8.5282	8.93135	8.14107	7.67178	8.74018	7.92443	8.27749	8.47197	8.7167	8.39802	7.66174	8.71272	8.24882	8.26586	8.51067	8.52632	9.02409	7.84798	7.99004	9.15285	8.71533	8.77352	8.54201	8.85255	8.30108
KIF15	2620256	0.0186463	0.257667	-1.33692		6.93495	5.86205	7.61846	7.28719	7.71513	6.4333	7.34372	7.76536	7.50984	7.67199	6.65415	7.62126	8.05422	7.96205	8.15899	7.29153	8.04517	8.19539	8.60268	7.85328	7.65587	8.2163	7.239	7.75929	8.27934	7.92046	7.77504	7.06748	8.32753	7.51748	7.77849	7.75211	7.85882	8.59348	8.01345	7.32224	8.71994	7.90072	8.58354	8.15388	8.29097	8.12947
TEX30	3523855	0.00471839	0.257667	-1.33706		4.79213	4.30524	5.49754	5.89164	5.69829	5.56775	5.51043	5.71844	5.32467	5.19908	4.68982	4.97983	5.20298	5.84812	5.8965	5.39713	5.9715	5.94332	6.19838	5.6961	5.35561	6.17109	5.57913	6.02525	5.8364	6.05858	5.5117	5.37108	5.84781	5.54839	5.41193	5.6984	6.27165	6.37172	5.2386	5.7057	6.40314	6.06051	6.73485	5.61876	6.5347	6.12608
C12orf5	3401756	0.0035803	0.257667	-1.33921		6.91342	6.65685	5.9679	6.91979	7.26736	6.22989	7.0889	6.29702	6.64307	6.49819	6.0328	7.17978	6.77973	6.88057	6.54962	6.40169	6.45796	7.3793	6.90651	6.96909	7.4912	7.58731	7.41122	6.85978	7.25399	6.524	6.45098	6.67499	7.29431	5.85417	7.049	6.55598	7.7812	7.60797	7.00593	6.83295	7.40043	7.33271	7.38186	7.39988	7.44894	7.49303
HMGN5	4013828	0.00582139	0.257667	-1.33933		4.48314	5.03291	5.68519	5.93039	6.11288	4.93818	5.26761	5.57345	5.5593	5.20467	5.11409	5.03567	5.75911	6.27738	5.82675	4.98943	5.77199	5.91086	6.36668	5.66102	5.70789	6.15608	5.09727	5.77011	5.98311	5.86175	6.01889	6.17386	6.10669	5.91111	5.46243	6.20497	5.78569	6.71631	5.15475	5.22799	6.19962	6.37576	6.54877	5.77806	6.57467	6.00833
LIMS1	2499053	0.00680791	0.257667	-1.34121		6.77521	5.87149	7.27768	7.1274	7.1138	6.50696	7.2519	6.69248	6.71941	6.84708	5.32617	7.37807	7.45916	7.42705	7.14103	7.18186	7.96763	7.70059	7.53547	7.30262	6.97597	7.87561	7.27961	7.76587	7.33253	7.47845	7.19361	7.17861	7.55663	7.36924	7.34874	7.24878	7.63283	7.45331	6.73636	7.16083	7.72841	7.78327	8.03618	7.58749	7.87271	7.3861
DDX60	2792800	0.0383878	0.26711	-1.34155		7.66279	7.5493	8.65263	8.12104	8.69313	6.01906	8.05736	7.2305	7.55338	8.23729	7.38684	7.38086	7.82347	7.74938	8.1334	7.08155	8.04835	8.89159	9.14502	7.93621	7.7232	8.32164	7.30559	7.42392	8.34691	8.5913	7.91663	8.25596	8.08679	7.64747	8.21424	8.44351	8.83161	8.62734	7.74085	8.04737	9.2642	8.16201	9.38858	8.05132	9.26973	8.75422
RGS2	2372858	0.0307114	0.260833	-1.34204		6.56505	5.92114	7.24205	6.12486	6.55165	5.89005	6.38791	6.1615	6.4359	7.01585	6.38062	6.56815	7.07026	7.25695	7.25576	7.8998	7.57177	7.4235	6.92571	6.52538	6.35903	8.23973	7.27885	8.99296	7.63208	7.13411	6.86278	7.70095	6.71438	7.10187	6.67328	6.72127	6.59397	8.00464	7.63284	6.75854	6.61189	6.93082	6.87094	7.2352	6.43064	7.54794
IFIT3	3257204	0.017388	0.257667	-1.34212		9.87381	10.861	10.8001	11.0627	11.5112	10.6132	10.9991	10.5709	10.2555	11.1358	10.2284	10.1448	10.2748	11.3324	10.0772	8.887	10.2589	11.4078	10.8579	9.30746	10.6276	10.384	10.9691	10.3425	10.8063	11.0505	10.6792	10.9053	10.9414	10.9279	11.0723	11.1935	11.6685	11.2562	10.1784	10.7183	11.4374	10.4828	11.6696	11.39	11.02	11.1248
RPS27L	3628469	0.0455903	0.274473	-1.34212		6.09471	6.53404	6.07431	6.20123	5.91941	4.68149	5.21397	4.94163	5.65541	5.66579	3.88106	5.83031	5.79151	6.40391	6.44827	5.15639	6.08395	6.09179	6.19259	4.44098	6.65441	6.44934	5.77629	6.04284	5.99804	6.30102	5.79407	6.09193	5.98289	5.25815	6.02147	5.84268	7.18021	6.29195	4.16759	6.09665	6.62009	6.49399	6.81614	5.49196	6.27164	6.32902
NIPSNAP3A	3182957	0.00150753	0.257667	-1.34273		6.48548	7.05428	6.66158	7.5051	7.51743	6.61657	6.92253	6.83925	7.12813	7.02322	6.0749	6.95371	7.20759	7.41534	7.49803	6.84768	7.26602	7.54431	7.37333	6.61097	7.30273	7.6605	7.17852	7.66842	7.42972	7.43862	7.2722	7.2905	7.11168	6.94309	7.30375	7.37451	8.16515	7.51881	6.55288	7.19436	7.89657	7.75618	8.18833	6.98459	7.78015	7.94252
BCAP29	3018535	0.0134235	0.257667	-1.34792		7.94197	7.57049	8.36901	8.1357	8.48857	6.80352	8.2104	7.66968	8.32218	8.31494	7.10409	8.21935	8.12139	7.87561	8.66176	6.72788	8.32597	8.84682	9.08973	8.65954	8.14501	8.91456	7.67187	8.70753	8.32327	9.03927	8.38126	8.53044	8.3675	7.69989	8.01795	8.67185	8.76877	8.85291	8.23512	8.21752	9.13021	8.75362	9.19181	8.27394	9.00094	8.18539
PYROXD1	3407793	0.00518516	0.257667	-1.34871		6.16479	5.45568	6.8714	7.15607	7.51417	6.55237	7.24293	6.12534	6.61293	6.53722	6.18376	6.77454	7.19965	7.15836	7.29158	6.59739	7.12078	7.64524	6.90239	6.92551	6.72487	7.42352	7.40902	7.1218	7.42419	7.1082	7.02548	7.35625	7.52112	7.02296	7.07801	7.1271	7.21276	7.3077	6.14757	6.82801	7.7039	7.07382	7.80147	6.96718	8.01734	7.72789
SAMHD1	3904691	0.0154987	0.257667	-1.34971		7.15817	6.621	7.31566	7.65991	7.93501	6.26747	7.78558	7.77017	7.18131	7.21142	6.718	7.13126	7.74202	7.82449	7.32423	7.23775	7.75484	8.31092	8.57258	8.13769	7.42319	7.99245	7.40563	7.46298	7.87757	7.61514	7.76265	7.63241	8.09869	6.86249	7.40611	7.89713	8.61517	8.58071	7.50097	7.52148	8.60931	8.19074	8.62615	7.65601	8.85439	8.55249
FAM111B	3331903	0.0077404	0.257667	-1.34992		7.6988	6.97845	8.36233	8.37679	8.57246	7.17802	8.67817	8.64629	8.2103	7.84162	7.61641	8.39048	8.80258	8.57151	8.47579	8.42315	8.87846	8.86596	8.94759	8.64351	8.59041	9.17987	8.50281	8.96557	8.8071	8.77339	8.39173	7.50822	9.01845	8.15061	8.65619	8.66012	9.14842	9.02929	8.2559	8.3866	9.547	9.02082	9.21434	8.74395	8.93041	8.81659
KIF14	2450345	0.00643201	0.257667	-1.35101		6.22051	5.38884	7.18162	6.78823	6.87964	6.21839	6.4878	6.72107	6.73353	7.06562	6.11661	6.97397	7.10168	7.28626	7.61696	6.40898	7.33063	7.46377	7.86025	7.08425	6.92282	7.46044	6.54441	7.1917	7.47113	7.53172	6.8514	6.60503	7.62628	6.99909	7.19228	7.16673	7.33607	7.68883	7.27057	6.89161	7.86648	7.33589	7.85426	7.16939	7.86336	7.33076
RPF2	2921374	0.00704366	0.257667	-1.35338		7.56532	7.8678	8.75709	8.37688	8.83018	8.0377	8.7501	7.61085	8.15604	8.55552	6.89802	8.67601	8.9517	8.96561	8.89753	8.25159	9.76221	8.96692	9.04429	8.45072	8.66674	9.24765	8.33564	8.83612	8.57355	8.84246	8.60077	8.50249	8.95041	8.92794	8.70757	8.95718	8.91224	9.10673	9.02919	8.47486	8.9668	9.29209	9.53693	9.10397	9.28225	9.06012
DOCK5	3090512	0.0287502	0.25886	-1.35356		5.64091	6.17858	5.67538	5.65491	5.43261	5.63074	5.70865	5.76706	6.39821	6.08359	5.92681	5.70231	5.66851	6.32059	5.6453	5.66877	6.30208	6.88198	5.92143	6.1421	5.50587	5.89052	5.44735	7.11101	5.61062	5.64842	6.50276	8.20444	6.59893	6.28195	5.63715	6.3796	7.9293	7.27932	5.69648	6.58501	6.23544	5.77611	7.23692	5.52744	6.21312	6.49658
ZNF675	3857171	0.0307993	0.260833	-1.35643		5.87818	5.84967	6.96983	7.22241	7.33137	6.39991	7.14634	6.507	7.22629	7.03486	5.68439	6.30144	7.3232	7.24891	8.14087	6.53615	7.26415	7.48271	7.47754	6.36322	6.82091	7.63872	6.98287	7.17839	7.48776	7.92412	7.11404	7.1245	7.53418	6.74775	7.6154	7.07278	7.73785	7.62416	5.21584	7.17765	8.30558	7.62231	8.08071	6.77419	7.35164	7.67193
HOOK1	2338625	0.0123069	0.257667	-1.35815		6.59586	6.21515	7.5782	7.83915	7.14526	6.57405	6.63126	6.5368	7.52147	7.42146	6.7298	6.55406	6.83841	7.51616	6.94972	6.60921	8.04093	7.97245	7.48471	5.79805	6.83692	6.88869	6.79596	7.80029	7.061	7.51997	7.56605	7.47677	7.56512	7.64347	7.05977	7.82166	7.83347	7.78462	6.68768	7.62038	8.15091	7.13975	8.56757	7.69843	7.66617	7.13886
GRAMD3	2827057	0.00628955	0.257667	-1.35972		7.73625	7.19493	7.61254	8.31935	7.78003	7.24787	7.57735	7.76123	7.68189	7.90798	7.04908	7.87626	7.61409	8.26594	7.67025	6.90808	7.91968	8.94745	7.88604	7.56264	8.25508	8.3916	7.81059	8.68189	7.23309	8.45701	8.08182	7.96451	8.19537	7.70749	7.8719	8.79417	7.64861	9.37177	7.53365	7.71129	9.15515	7.90036	8.7198	8.0057	8.2939	7.93881
C4orf27	2793310	0.00413618	0.257667	-1.36513		5.36743	4.26723	5.52625	5.05041	5.24096	4.52599	4.83827	4.36763	4.36548	4.5425	4.70555	4.91121	5.19083	5.23361	5.06887	4.52205	5.81969	4.982	5.67905	4.87852	5.7807	5.73763	4.75512	5.14533	5.31414	5.43259	4.96005	5.70568	5.61937	5.30587	4.76093	5.35005	5.34364	6.12993	4.98294	4.39318	5.45274	5.65387	6.56885	5.19445	6.14896	5.13471
MGST1	3406589	0.0149608	0.257667	-1.36522		8.25052	8.19207	7.44894	8.58566	8.26366	7.19791	8.03717	8.64066	9.18771	7.99516	6.44801	8.19337	8.28051	8.45134	8.04411	7.47254	7.51102	8.57396	9.24899	8.61949	8.57071	9.34685	7.6733	9.17672	8.87252	8.63324	8.26664	8.77337	8.43133	8.18566	8.05356	8.67376	9.43808	7.9833	8.6396	8.28142	8.65553	8.80427	8.65157	7.91807	9.26665	8.49181
CCR6	2936657	0.0312739	0.260833	-1.36582		7.84221	6.86616	7.99815	8.48433	8.76252	6.91963	8.54918	8.40051	8.00432	8.57867	7.76014	7.06979	7.94881	7.79029	8.09951	6.88202	8.70307	8.85465	9.03669	8.05782	7.87833	7.73321	7.39859	8.16504	7.95905	9.321	8.98124	8.4488	8.14268	8.1911	8.48146	9.07044	8.81791	9.33852	8.04959	7.87527	9.51461	7.83893	9.59405	8.29026	9.01281	8.46133
TRAPPC2	4000132	0.0236441	0.25886	-1.37227		4.54798	4.29857	5.24055	5.05375	6.06339	4.3725	5.40373	4.5649	5.01354	4.78732	4.25884	5.16066	4.48372	5.12058	5.47996	3.82914	4.1527	6.30167	5.44845	4.51902	4.85209	4.92896	5.20602	5.06372	4.76793	6.06751	5.35935	4.26967	5.94095	4.56023	5.04628	5.98011	5.15491	5.59316	4.90362	4.70596	6.49914	6.26736	6.34715	5.58789	5.29332	5.56007
NDUFA4	3038617	0.00540202	0.257667	-1.37685		5.07002	4.05525	5.4563	4.84074	5.48688	4.44887	4.76891	3.86185	5.36673	4.77803	4.73109	5.55703	5.16724	5.2155	6.36762	4.37284	4.92138	5.33202	5.24534	4.94697	5.11294	5.89096	4.64644	5.53687	5.85455	5.91512	4.93155	5.65718	5.01082	5.02727	5.12036	5.20415	5.33793	5.79798	4.86712	5.41383	5.86107	6.38724	5.715	5.15765	5.93909	5.75465
HMMR	2838656	0.0177566	0.257667	-1.38112		6.57474	5.67429	7.24236	7.43176	7.7789	6.37957	6.92592	7.2092	7.41151	7.69588	6.30549	7.76681	8.03219	7.84081	8.2669	7.5102	8.26551	7.87223	8.58932	7.71494	7.37198	8.4298	7.16692	7.69093	8.33933	8.04623	7.45931	7.12523	8.45804	7.41302	8.05365	7.80919	7.84556	8.23661	7.55296	7.25359	8.46296	8.04212	8.6033	7.91945	8.42432	7.88134
ACTN1	3569814	0.0303851	0.260402	-1.39115		7.95596	8.14636	8.26518	9.52161	9.35342	8.74304	8.78748	9.02232	9.56399	9.39306	8.5538	7.83537	8.65127	9.51693	8.20013	7.18177	9.07339	9.44099	9.19242	7.84228	8.77959	7.73969	8.08099	9.04904	8.71545	9.51997	9.6834	10.0512	9.32385	9.08972	8.88348	9.65854	10.5573	9.55173	8.49111	9.50405	9.48494	8.97341	9.46317	9.73307	9.70478	8.10446
CKS2	3178583	0.0135911	0.257667	-1.39195		9.28329	8.01457	10.3629	10.1768	9.91545	9.85689	9.44644	10.1047	9.50862	10.3198	9.04011	9.92933	10.5777	10.5642	10.7206	10.4437	10.965	10.0155	10.6159	10.7966	9.722	10.7831	9.68059	10.0368	10.3466	10.6733	10.4627	9.83163	10.7902	10.6196	10.8583	10.8839	10.3264	10.8571	10.3015	10.0559	10.7058	11.0018	11.1305	11.571	10.1993	10.3822
GCA	2512930	0.00481375	0.257667	-1.39456		6.45373	6.44419	7.24643	6.93796	7.31328	6.30833	6.89885	5.95398	6.74243	6.74604	5.70423	6.72435	6.51148	7.11999	7.61628	6.30218	6.90462	7.75934	7.82816	6.98847	7.00009	7.63178	6.57054	7.38201	6.93682	7.43877	6.90236	6.64804	7.38556	6.57137	6.99077	7.37143	7.80264	7.85895	6.84249	6.84904	7.94733	7.77696	8.19926	7.28542	7.63136	7.68754
HEATR5A	3559690	0.0180424	0.257667	-1.3982		3.41905	3.09051	3.52017	4.1873	4.34916	3.47594	4.18991	3.59252	4.9342	4.19098	3.74952	4.8995	4.32775	4.37559	4.7309	3.99161	4.31748	4.71272	5.04222	4.96469	3.67066	5.93996	4.94145	5.59796	4.95177	4.71384	3.99944	4.17678	4.14514	3.65892	4.20079	4.13247	4.72872	5.37766	4.57124	5.05362	5.34242	5.99741	4.65291	3.92798	4.95548	4.36985
IFIT1	3257246	0.021923	0.25886	-1.40009		7.85273	8.70555	9.14971	8.97113	9.39906	8.0057	9.07994	8.68504	7.92053	8.52774	7.80655	6.90644	8.30582	8.86975	7.90329	7.11835	8.4144	9.67648	9.58711	7.79454	8.7415	8.665	8.85476	8.04883	8.71024	8.93851	8.3525	8.72251	8.619	8.24737	8.72165	8.93464	9.82806	9.52933	8.27498	8.89823	9.92034	8.65033	9.81045	8.80381	9.69932	9.25784
CENPE	2780172	0.00788345	0.257667	-1.40324		6.44671	5.2771	7.75729	7.1401	7.1293	6.12457	6.90465	6.98492	7.2179	7.48691	6.55486	7.47588	7.49063	7.48691	7.91993	6.72021	7.63502	7.6746	8.35083	7.6157	7.00104	8.1391	6.91956	7.71299	7.85619	7.822	7.39099	6.94845	8.0558	7.48691	7.63221	7.41088	7.65293	7.92317	7.70159	7.18184	8.35311	7.75566	8.33632	7.55627	8.06472	7.58448
BZW1	2522439	0.0122106	0.257667	-1.40571		7.54892	7.17625	8.27842	8.13812	8.78293	7.33103	8.52522	7.64485	8.45499	7.94823	6.5414	8.82851	8.65204	8.95747	8.70664	8.25131	9.22749	9.37783	9.10454	8.78172	8.20607	9.13328	8.40924	8.85618	8.3517	8.73361	8.75533	8.66582	9.15488	8.1866	8.3841	8.94698	8.97699	9.4905	8.59045	8.19792	9.58868	8.90126	9.6744	8.58487	9.15878	8.74478
SAMD9	3061438	0.0166783	0.257667	-1.40723		7.96095	7.51274	8.67241	8.28569	8.98345	6.437	8.99893	8.27285	8.11304	7.98287	7.80688	8.01948	8.10264	8.31235	8.20944	7.90145	7.99765	9.48155	9.18859	9.05987	8.09645	8.74063	8.48276	8.41427	8.25518	8.47516	8.53656	8.6986	8.67205	7.51268	8.25418	8.9688	9.60715	9.2908	8.80064	8.26902	9.69737	8.66591	9.79618	8.35357	9.66174	9.42288
RALGAPA1	3561110	0.0183989	0.257667	-1.4132		6.18357	6.05537	7.77412	8.31099	7.96949	6.89578	7.50132	7.53955	8.01744	7.95229	6.59562	7.42901	7.51975	7.66438	8.63327	7.00226	7.86416	8.20645	8.47781	8.11952	6.77525	8.75645	7.69634	8.38294	8.28801	8.73472	8.01934	8.24214	7.76178	7.07774	7.72626	7.99051	8.50825	8.21629	7.35932	7.62314	9.08817	8.59584	8.99201	7.64692	8.02659	8.35268
TAF1B	2469094	0.00149012	0.257667	-1.41617		5.57823	5.18483	6.08435	5.91881	6.0209	4.95364	6.06369	5.47808	5.77279	5.70386	5.00758	6.14375	6.21083	6.24527	6.23645	5.29269	6.13889	7.15242	6.71044	6.3464	6.01499	6.61411	5.94858	6.64334	6.42541	6.68839	6.27817	5.83647	6.07969	5.85808	6.10579	6.42555	7.09482	6.71776	6.38065	6.04744	6.81526	6.22271	7.27583	6.2885	6.79058	6.55997
GPR171	2701018	0.0112985	0.257667	-1.41935		4.30766	3.58956	5.66023	4.64574	5.50798	4.47705	5.3061	4.96532	4.69817	4.76028	4.8356	3.46585	4.697	4.69904	4.13983	3.96939	4.24355	5.39874	4.71251	3.83886	4.90056	4.11247	4.64977	4.57206	5.18073	5.61899	5.59386	5.15063	4.7939	4.51903	5.06958	5.20069	4.9574	6.40249	4.51978	4.85859	5.94366	4.60859	6.27929	4.98071	5.9172	4.39538
DDX58	3203086	0.00565783	0.257667	-1.42444		6.55069	6.56351	7.58424	7.4676	7.63043	6.30083	7.4877	6.94399	7.101	7.24758	6.86079	6.78046	6.88212	7.52052	7.20807	6.2227	7.51527	8.26211	7.96725	7.27869	6.84716	7.72661	7.14966	7.23028	7.53375	7.81192	7.73951	8.00262	7.41864	6.60502	7.29342	7.96743	8.78107	8.25776	6.80431	7.40868	8.49734	7.80237	8.70989	7.35742	8.21252	7.78445
LYRM7	2828135	0.00489452	0.257667	-1.42909		6.59494	5.84472	7.67611	6.90053	7.10577	5.39009	6.3276	5.8734	6.92794	6.81806	5.76472	6.75943	6.50429	6.94824	7.22587	6.27074	7.39886	7.28883	7.64903	6.78672	6.93286	7.49272	6.40242	6.82486	7.09411	7.63067	7.11841	7.0365	7.3779	6.5661	7.17732	7.075	7.35685	7.09507	6.20248	7.03145	7.90159	7.69042	8.10671	7.21282	7.57439	7.89304
SLCO4C1	2869096	0.0206029	0.25886	-1.43446		6.88562	5.80774	6.80774	7.22021	7.63909	6.14351	7.2567	7.86413	6.78589	7.84031	6.13525	6.43331	6.85703	7.2754	6.91216	5.40544	7.16367	7.27838	7.76514	6.7545	7.27304	6.28694	6.41413	7.71988	7.4282	7.75547	7.39485	6.70489	7.55695	7.78679	6.9368	6.88456	8.14082	7.3615	7.2032	6.78893	8.02747	6.51555	8.37324	8.01283	9.38538	7.5541
KIF11	3258168	0.00815555	0.257667	-1.44331		6.77983	5.70402	7.43538	8.11719	8.1257	7.19973	7.84031	8.04842	7.6191	8.02627	6.39529	7.79989	8.38102	8.4142	8.5837	7.71699	8.24037	8.39833	8.84301	7.89173	7.92903	8.64606	7.96849	8.20567	8.56226	8.39289	8.1257	7.24038	8.74986	8.19075	8.38031	8.102	8.13513	8.7921	7.62496	7.78536	9.05824	8.45571	8.72873	8.40834	8.77897	8.50202
TPMT	2944025	0.0254407	0.25886	-1.45248		5.8901	5.18018	6.25047	6.57976	7.29504	5.3382	5.38741	5.47226	6.41441	6.69118	5.1775	6.40821	6.95542	7.06681	6.79688	6.05806	6.86411	7.09359	7.31732	6.90728	6.47305	7.18906	5.92707	6.91787	7.00725	7.4086	6.64707	6.40417	7.53087	6.34978	5.93094	6.35016	7.49784	7.6653	5.13082	6.43691	7.94119	7.47736	7.74596	6.04337	7.83543	7.7959
ERV3-1	3053380	0.0152607	0.257667	-1.45959		5.80876	5.59078	7.24758	6.00684	6.29101	4.55597	6.56019	5.53091	6.20947	6.32728	5.86507	5.77673	6.4887	5.51208	6.76757	5.02185	5.83516	7.00709	8.0012	6.68141	6.32343	6.95739	5.62871	6.15607	6.72721	6.98989	6.83113	6.99182	6.9766	6.01216	6.19511	6.77769	7.27434	6.80215	6.20497	5.57816	7.84787	6.60256	7.82525	6.35814	7.05102	7.28487
HIST1H2BK	2946714	0.0172083	0.257667	-1.46287		9.74171	8.67726	9.29189	8.92728	10.0868	7.89556	9.1629	9.01763	8.58201	9.14348	7.96547	9.62643	9.96557	10.4461	9.80542	9.04729	8.46572	9.07172	10.1464	9.20319	9.81856	10.4331	9.06026	9.46815	9.39329	8.99465	10.4217	8.37841	11.3019	9.31508	9.78876	9.87102	8.80669	10.515	9.89325	8.90667	11.1653	9.7515	10.1855	9.56278	10.039	9.70007
LYPLA1	3135567	0.0294199	0.25886	-1.463		5.32301	4.74847	6.27557	7.50849	7.00968	5.0533	6.64194	5.44973	6.12853	5.87017	5.65383	6.3045	6.81165	6.86477	7.26582	6.30751	7.40797	7.46277	7.62693	6.72535	6.16427	8.0963	6.88987	7.96605	6.57105	7.5251	6.3029	6.21442	6.90765	6.33027	6.71973	6.661	7.52394	6.96915	5.168	6.94829	7.70057	7.61558	7.63232	6.49795	7.42441	7.53162
ZNF91	3857105	0.0218776	0.25886	-1.46361		4.98555	4.8298	5.561	6.10557	6.11973	4.96919	5.67548	5.36112	5.5486	5.59095	4.98395	5.66236	5.80974	6.84423	7.19302	3.94577	5.30156	6.43361	6.06545	4.91704	5.05217	6.19996	5.87799	6.07172	6.18568	6.44754	5.74067	5.93622	5.81376	5.94167	6.27055	5.96536	6.94382	6.17869	3.97416	6.07459	7.6217	6.1345	7.53849	6.18456	6.63819	6.39171
SDHC	2363618	0.0123606	0.257667	-1.48765		7.21832	7.29797	7.94668	7.34243	8.69596	7.55085	8.49561	6.24788	8.33583	8.6192	6.65345	9.35219	8.63071	8.75087	9.13206	8.50038	8.62197	8.75259	8.81378	8.35145	8.34377	9.04724	8.54713	9.15229	8.86624	8.65404	8.74189	8.39041	8.89401	8.00518	9.206	8.53229	9.01184	9.12633	7.14084	8.51223	9.53425	8.96436	9.87423	8.08219	8.87768	8.74362
VANGL1	2353283	0.0125629	0.257667	-1.48986		5.19025	3.26176	4.67031	4.42767	5.19934	4.34774	5.27074	5.0572	4.84668	5.20034	4.3123	5.60572	5.23391	4.7662	5.73302	4.44814	4.79195	5.60493	6.1907	6.40551	4.6237	5.45997	5.01886	5.81838	5.63285	5.88119	5.53243	4.90975	5.16275	4.49124	5.11386	5.03673	6.71036	6.21782	5.99997	5.64319	6.94259	6.11168	6.65639	4.3917	6.11426	5.80506
SDHD	3348911	0.00460544	0.257667	-1.5001		4.61707	4.15959	4.33079	4.8068	5.13764	4.62719	4.02217	3.59389	5.26716	4.89856	3.69685	4.59825	4.92598	5.57571	5.56011	4.25691	4.82059	4.67223	5.66102	4.19642	4.34435	5.56296	4.99341	5.58359	5.22943	5.84515	4.88772	4.82597	5.7188	4.61598	5.3688	5.2997	5.55088	5.07932	3.7451	4.84088	6.3481	5.75177	6.52755	4.28486	5.47421	5.76005
PDE3B	3321512	0.017795	0.257667	-1.51213		6.56217	6.30017	7.19197	7.43623	7.21372	5.70783	6.73532	6.87591	5.94385	7.56067	6.58006	5.81375	6.29298	6.9647	6.81402	4.91593	5.7689	6.82682	8.10014	5.71636	6.47675	5.87892	6.87695	6.19357	6.99538	7.56764	7.57189	7.76544	7.73535	6.80199	6.56877	7.31706	8.42111	8.25901	6.03981	6.95447	8.66213	7.3642	7.56857	6.5194	7.87881	6.16117
APOBEC3B	3945545	0.000525953	0.257667	-1.51872		7.96368	7.56143	7.65624	8.77469	8.91002	8.58753	8.75817	8.77207	8.55117	8.73006	7.7265	8.65015	8.64993	9.05962	9.58597	9.21492	8.93102	9.1726	9.26755	7.48778	9.31302	9.93164	9.13257	8.70207	9.60761	9.68813	8.81199	8.34518	9.12381	8.35643	9.46598	8.94525	9.0836	9.54105	8.66649	9.21116	9.43111	9.40127	9.43107	9.49245	9.49617	9.29696
HIST1H2BB	2946225	0.0144821	0.257667	-1.54518		7.41973	4.77778	6.68631	7.07436	6.94287	5.20907	6.15591	5.74584	6.73472	6.97769	5.80103	7.23959	7.17804	7.34774	6.5817	7.17988	6.35861	6.08763	7.3964	5.81739	7.38745	6.9268	5.29634	6.49398	7.53919	5.85103	7.62974	6.24543	8.70313	7.12408	7.99584	6.9571	6.32342	7.49702	6.62884	6.88149	7.44621	7.21985	7.84354	7.25757	8.55947	7.78712
ANO5	3323748	0.0125471	0.257667	-1.5491		6.98003	6.48087	6.34348	7.53309	7.53251	5.08534	6.29468	6.47346	8.17317	6.11467	5.88349	6.13245	7.28909	7.21206	7.23077	5.3476	7.57202	6.55291	7.88453	7.0868	6.66464	5.97433	6.17208	7.59108	7.38296	7.423	7.11037	7.7413	7.92897	7.24401	6.66199	7.79297	9.34107	7.87217	7.14203	7.38433	8.38942	7.75844	7.48192	7.60466	7.52763	6.42537
HIST1H2AI	2947040	0.0300176	0.259864	-1.57539		5.48191	2.7578	5.25169	4.49655	4.27416	3.75007	4.65846	3.27015	5.31494	4.93611	5.08729	4.72562	5.72334	4.94954	5.00697	3.98078	2.85303	4.2542	6.28113	4.7526	4.46485	5.06692	4.41763	5.93445	6.52257	4.98045	5.00697	5.40013	6.63808	4.18845	5.7953	4.51946	3.78467	5.68648	3.63087	5.11822	6.74053	6.58752	5.03802	3.87968	6.12871	5.88251
CHORDC1	3386217	0.0222333	0.25886	-1.67703		4.11941	4.40801	6.20536	6.14302	6.04947	5.31579	5.55745	4.63218	6.0119	5.86159	3.81558	4.69733	4.659	6.29773	6.75529	4.94349	6.74197	5.52061	7.40251	5.94844	4.74311	6.44742	5.51953	5.68105	6.40768	6.81103	6.4375	6.32303	6.38042	4.83136	5.23227	6.89658	7.17682	6.75181	3.4151	6.21254	7.97312	7.41731	7.5765	6.16409	7.1903	7.01622
TUBA1B	3453732	0.0279343	0.25886	-1.87162		2.60909	1.70471	5.81124	3.27798	4.1735	2.1739	2.64064	2.07332	1.97963	4.38329	2.13621	3.39935	2.59325	4.91737	5.17601	3.59565	4.11772	4.00054	6.34447	3.48271	4.21816	4.26024	2.89099	5.62573	4.62428	5.3441	3.50514	3.23876	4.95744	4.19101	4.52772	2.66376	6.01725	4.73903	2.36957	4.76384	6.87226	4.35	6.94058	2.89823	4.34544	4.20039
[variables end]
